# Supplementary material for: Transcriptome Analysis of the Arabidopsis Megaspore Mother Cell Uncovers the Importance of RNA Helicases for Plant Germline Development
Source: PLoS Biol. 2011 Sep 20;9(9):e1001155. doi: 10.1371/journal.pbio.1001155 (PMC3176755; doi:10.1371/journal.pbio.1001155)
Supplement: Table S1 — AtPANP expression calls. Datasheet with AtPANP present and absent calls and p values in the MMC (megaspore_mothercell), the surrounding nucellus (sporo_nucellus), and the following samples included in the tissue atlas [22]: egg_cell, central_cell, pollen_Borges, sperm, synergid_cell, early_ovules, late_ovules. (ZIP) [file pbio.1001155.s011.zip]

Archive with 1 entries (1 files):
- atPANP_calls_pvalues_20repl.xls
