# Supplementary material for: Transcriptome Analysis of the Arabidopsis Megaspore Mother Cell Uncovers the Importance of RNA Helicases for Plant Germline Development
Source: PLoS Biol. 2011 Sep 20;9(9):e1001155. doi: 10.1371/journal.pbio.1001155 (PMC3176755; doi:10.1371/journal.pbio.1001155)
Supplement: Table S1 — AtPANP expression calls. Datasheet with AtPANP present and absent calls and p values in the MMC (megaspore_mothercell), the surrounding nucellus (sporo_nucellus), and the following samples included in the tissue atlas [22]: egg_cell, central_cell, pollen_Borges, sperm, synergid_cell, early_ovules, late_ovules. (ZIP) [file pbio.1001155.s011.zip › atPANP_calls_pvalues_20repl.xls]

## Sheet: atPANP_pvalues_20repl.xls
ProbeSet	central cell1	central cell2	central cell3	egg cell1	egg cell2	egg cell3	megaspore_mothercell1	megaspore_mothercell2	megaspore_mothercell3	megaspore_mothercell4	pollen1	pollen2	pollen3	sperm1	sperm2	sperm3	synergids1	synergids2	synergids3	sporo_nucellus1	sporo_nucellus2	sporo_nucellus3	sporo_nucellus4	early_ovules1	early_ovules2	early_ovules3	late_ovules1	late_ovules2	late_ovules3	central cell1	central cell2	central cell3	egg cell1	egg cell2	egg cell3	megaspore_mothercell1	megaspore_mothercell2	megaspore_mothercell3	megaspore_mothercell4	pollen1	pollen2	pollen3	sperm1	sperm2	sperm3	synergids1	synergids2	synergids3	sporo_nucellus1
AFFX-Athal-25SrRNA_s_at	0	0	0	0	0	0	0	0	0	0	0	0	0	0	0	0	0	0	0	0	0	0	0	0	0	0	0	0	0	P	P	P	P	P	P	P	P	P	P	P	P	P	P	P	P	P	P	P	P
AFFX-Athal-5SrRNA_at	0.0888998	0.0328307	0.0280341	0.000116766	0.25194	0.0497494	0.284769	0.287252	0.0711953	0.518557	0.0661988	0.0111096	0.0408936	3.06113e-05	0.00866665	0.00962387	0.0486282	0.00343949	0.067663	0.189999	0.213327	0.10853	0.088218	0	0	0	0.0238391	0.00195448	0.00772855	A	A	A	P	A	A	A	A	A	A	A	P	A	P	P	P	A	P	A	A
AFFX-Athal-Actin_3_f_at	0	0	0	0	0	0	0	0	0	0	3.47586e-05	0	1.79999e-05	0.00385357	0.00346477	0.00784599	0	0	0	0	0	0	0	0	0	0	0	0	0	P	P	P	P	P	P	P	P	P	P	P	P	P	P	P	P	P	P	P	P
AFFX-Athal-Actin_5_r_at	0.0215146	0.00104154	0.00859515	0.00206421	0.00341186	0.00293924	0.00143912	0.00165895	0.0011056	0.000313949	0.00893515	0.0135055	0.00743809	0.00773404	0.0154972	0.0156012	0.00290443	0.00817047	0.0288245	0.000976177	0.00168621	0.00464725	0.000950446	1.16091e-05	0.00045832	0.000413217	0.00034567	1.6504e-05	2.85734e-05	A	P	P	P	P	P	P	P	P	P	P	P	P	P	P	P	P	P	A	P
AFFX-Athal-Actin_M_at	0.0517753	0.221426	0.768218	0.347616	0.0284567	0.00781059	6.53985e-05	0.000574299	0	0.00365967	0.924462	0.940399	0.926306	0.967581	0.872311	0.831777	0.791882	0.793789	0.536275	0	0	0	0	0	0	0	0	0	0	A	A	A	A	A	P	P	P	P	P	A	A	A	A	A	A	A	A	A	P
AFFX-Athal-GAPDH_3_s_at	0	0	0	0	0	0	0	0	0	0	0	0	0	0.010473	0.123022	0.10124	0	0	0	0	0	0	0	0	0	0	0	0	0	P	P	P	P	P	P	P	P	P	P	P	P	P	P	A	A	P	P	P	P
AFFX-Athal-GAPDH_5_s_at	0.0786006	0.111133	0.167966	0.101911	0.233326	0.175863	0	0.00154063	0	0	0.0293793	0.0383668	0.00931369	0.109347	0.309546	0.162287	0.240753	0.153129	0.117818	0	8.89982e-05	0	0	0	0	0	0	0	0	A	A	A	A	A	A	P	P	P	P	A	A	P	A	A	A	A	A	A	P
AFFX-Athal-GAPDH_M_s_at	0.000326865	0.000325063	0.0594929	4.45275e-05	0.000793106	1.57827e-05	0	0	0	0	0	0	0	0.206698	0.455733	0.258363	0.192495	0.00461238	0.0112042	0	0	0	0	0	0	0	0	0	0	P	P	A	P	P	P	P	P	P	P	P	P	P	A	A	A	A	P	P	P
AFFX-Athal-Ubq_3_f_at	0	0	0	0	0	0	0	0	0	0	0	0	0	0	0	0	0	0	0	0	0	0	0	0	0	0	0	0	0	P	P	P	P	P	P	P	P	P	P	P	P	P	P	P	P	P	P	P	P
AFFX-Athal-Ubq_5_f_at	0.000327892	2.72521e-05	0.0183971	0.000821007	0	0	0	0	0	0	0	0	0	4.23192e-05	0.000563422	1.08111e-05	6.04943e-06	0.00283369	0.00377341	0	0	0	0	0	0	0	0	0	0	P	P	P	P	P	P	P	P	P	P	P	P	P	P	P	P	P	P	P	P
AFFX-Athal-Ubq_M_f_at	0	0	0.00135692	0	0	0	0	0	0	0	0	0	0	1.39575e-05	0	0	0	0.00147528	4.4097e-05	0	0	0	0	0	0	0	0	0	0	P	P	P	P	P	P	P	P	P	P	P	P	P	P	P	P	P	P	P	P
AFFX-BioB-3_at	0	0	0	0	0	4.7265e-06	0	0	0	0	0	0	0	0	0	0	0	0	0	0	0	0	0	0	0	0	0	0	0	P	P	P	P	P	P	P	P	P	P	P	P	P	P	P	P	P	P	P	P
AFFX-BioB-5_at	0	0	0	0	0	0	0	0	0	0	0	0	0	0	0	0	0	0	0	0	0	0	0	0	0	0	0	0	0	P	P	P	P	P	P	P	P	P	P	P	P	P	P	P	P	P	P	P	P
AFFX-BioB-M_at	0	0	0	0	0	0	0	0	0	0	0	0	0	0	0	0	0	0	0	0	0	0	0	0	0	0	0	0	0	P	P	P	P	P	P	P	P	P	P	P	P	P	P	P	P	P	P	P	P
AFFX-BioC-3_at	0	0	0	0	0	8.53103e-05	0	0	0	0	0	0	0	0	0	0	0	0	0	0	0	0	0	0	0	0	0	0	0	P	P	P	P	P	P	P	P	P	P	P	P	P	P	P	P	P	P	P	P
AFFX-BioC-5_at	0	0	0	0	0	0	0	0	0	0	0	0	0	0	0	0	0	0	0	0	0	0	0	0	0	0	0	0	0	P	P	P	P	P	P	P	P	P	P	P	P	P	P	P	P	P	P	P	P
AFFX-BioDn-3_at	0	0	0	0	0	0	0	0	0	0	0	0	0	0	0	0	0	0	0	0	0	0	0	0	0	0	0	0	0	P	P	P	P	P	P	P	P	P	P	P	P	P	P	P	P	P	P	P	P
AFFX-BioDn-5_at	0	0	0	0	0	0	0	0	0	0	0	0	0	0	0	0	0	0	0	0	0	0	0	0	0	0	0	0	0	P	P	P	P	P	P	P	P	P	P	P	P	P	P	P	P	P	P	P	P
AFFX-CreX-3_at	0	0	0	0	0	0	0	0	0	0	0	0	0	0	0	0	0	0	0	0	0	0	0	0	0	0	0	0	0	P	P	P	P	P	P	P	P	P	P	P	P	P	P	P	P	P	P	P	P
AFFX-CreX-5_at	0	0	0	0	0	0	0	0	0	0	0	0	0	0	0	0	0	0	0	0	0	0	0	0	0	0	0	0	0	P	P	P	P	P	P	P	P	P	P	P	P	P	P	P	P	P	P	P	P
AFFX-DapX-3_at	0.824539	0.783719	0.779711	0.860956	0.912131	0.94171	0.625676	0.744438	0.639414	0.798354	0	0	0	0	9.84728e-05	0	0.869033	0.94223	0.651593	0.893216	0.877456	0.699674	0.918735	0.832323	0.937431	0.898011	0.962826	0.94973	0.931154	A	A	A	A	A	A	A	A	A	A	P	P	P	P	P	P	A	A	A	A
AFFX-DapX-5_at	0.976383	0.758788	0.89829	0.934411	0.782026	0.988986	0.495181	0.574729	0.625353	0.417165	0.621481	0.606649	0.807303	0.697963	0.82747	0.698125	0.949415	0.860431	0.977963	0.841485	0.847637	0.74294	0.911218	0.817081	0.89174	0.9602	0.878797	0.885325	0.915802	A	A	A	A	A	A	A	A	A	A	A	A	A	A	A	A	A	A	A	A
AFFX-DapX-M_at	0.944275	0.920834	0.589917	0.757137	0.798566	0.908991	0.952752	0.839653	0.797553	0.69825	0.00421096	0	0.000680531	0	0.136587	0.00336596	0.636439	0.931341	0.931916	0.989249	0.958585	0.969031	0.965232	0.94885	0.991589	0.979525	0.974137	0.977923	0.988675	A	A	A	A	A	A	A	A	A	A	P	P	P	P	A	P	A	A	A	A
AFFX-LysX-3_at	0.787916	0.919943	0.612748	0.864069	0.846917	0.975318	0.433379	0.278569	0.851674	0.805422	0.0699887	0	0.0109526	0	0.0562636	0.010363	0.952899	0.509946	0.992145	0.783989	0.972255	0.868546	0.821544	0.910607	0.904323	0.916609	0.901504	0.760574	0.801101	A	A	A	A	A	A	A	A	A	A	A	P	P	P	A	P	A	A	A	A
AFFX-LysX-5_at	0.951161	0.867662	0.931338	0.958212	0.949958	0.990003	0.968382	0.893211	0.939756	0.610943	0.945063	0.950919	0.973427	0.852253	0.922022	0.808333	0.91424	0.945808	0.968401	0.856762	0.927444	0.934423	0.933684	0.952813	0.907097	0.957297	0.941971	0.923746	0.917709	A	A	A	A	A	A	A	A	A	A	A	A	A	A	A	A	A	A	A	A
AFFX-LysX-M_at	0.828445	0.868476	0.960487	0.860877	0.8843	0.68622	0.919643	0.656449	0.58149	0.829047	0.375257	0.043658	0.147048	0.040397	0.681552	0.59023	0.989331	0.87244	0.768478	0.882797	0.656741	0.800917	0.914093	0.984096	0.947481	0.933939	0.991902	0.840955	0.949045	A	A	A	A	A	A	A	A	A	A	A	A	A	A	A	A	A	A	A	A
AFFX-PheX-3_at	0.0534311	0.0866254	0.0837545	0.0960519	0.146989	0.0863663	0.0783886	0.0220535	0.010087	0.0323508	3.7236e-05	0	0	0	0.000294243	0.000232651	0.0793699	0.0217793	0.116005	0.0530468	0.0161082	0.0353099	0.0367845	0.225765	0.143728	0.124938	0.190324	0.0951371	0.138076	A	A	A	A	A	A	A	A	P	A	P	P	P	P	P	P	A	A	A	A
AFFX-PheX-5_at	0.954217	0.876606	0.958143	0.421807	0.840625	0.856458	0.869448	0.821563	0.91185	0.73328	0.834598	0.647382	0.860973	0.458145	0.956683	0.679718	0.980814	0.650888	0.492689	0.861173	0.971333	0.957471	0.96435	0.933758	0.840054	0.951259	0.942362	0.882561	0.93652	A	A	A	A	A	A	A	A	A	A	A	A	A	A	A	A	A	A	A	A
AFFX-PheX-M_at	0.717917	0.667067	0.920933	0.844714	0.904499	0.864261	0.878978	0.861988	0.719157	0.860802	0.589388	0.0275264	0.131219	0.145466	0.816924	0.511437	0.800493	0.800123	0.82434	0.960334	0.908692	0.933903	0.791968	0.956987	0.980637	0.943111	0.804965	0.871179	0.875493	A	A	A	A	A	A	A	A	A	A	A	A	A	A	A	A	A	A	A	A
AFFX-ThrX-3_at	0.523564	0.552387	0.645999	0.463764	0.831411	0.749927	0.471178	0.188039	0.337115	0.235792	0.00481617	0	1.0066e-05	9.34258e-06	0.0136889	0.00350383	0.628617	0.284924	0.511262	0.420006	0.41449	0.443956	0.358706	0.501221	0.414126	0.466975	0.613301	0.70586	0.422409	A	A	A	A	A	A	A	A	A	A	P	P	P	P	P	P	A	A	A	A
AFFX-ThrX-5_at	0.813462	0.714825	0.927316	0.818752	0.849333	0.936443	0.770599	0.697757	0.844612	0.817768	0.657898	0.592244	0.657321	0.811509	0.77521	0.663856	0.919448	0.930257	0.846806	0.786199	0.702975	0.708861	0.945622	0.756313	0.879694	0.947524	0.865141	0.749598	0.891817	A	A	A	A	A	A	A	A	A	A	A	A	A	A	A	A	A	A	A	A
AFFX-ThrX-M_at	0.932748	0.956932	0.956593	0.844752	0.849855	0.936436	0.897631	0.786686	0.800164	0.746858	0.881255	0.0943953	0.380657	0.209077	0.860624	0.694629	0.908767	0.819176	0.989534	0.910138	0.884949	0.953709	0.87575	0.911676	0.990989	0.969918	0.962174	0.842032	0.883304	A	A	A	A	A	A	A	A	A	A	A	A	A	A	A	A	A	A	A	A
AFFX-TrpnX-3_at	0.983678	0.964333	0.864816	0.99028	0.963764	0.984254	0.991855	0.924741	0.988521	0.765342	0.984942	0.927841	0.949603	0.984026	0.983959	0.974138	0.957453	0.978613	0.986729	0.963411	0.925619	0.960641	0.979078	0.934854	0.9579	0.915128	0.947861	0.926095	0.941074	A	A	A	A	A	A	A	A	A	A	A	A	A	A	A	A	A	A	A	A
AFFX-TrpnX-5_at	0.598138	0.775929	0.583538	0.902229	0.78815	0.935919	0.804917	0.667091	0.718485	0.551691	0.634936	0.81424	0.818525	0.738739	0.759242	0.858533	0.95744	0.566269	0.853704	0.75406	0.667897	0.698104	0.687499	0.738552	0.885523	0.956564	0.869032	0.826422	0.866985	A	A	A	A	A	A	A	A	A	A	A	A	A	A	A	A	A	A	A	A
AFFX-TrpnX-M_at	0.991549	0.992634	0.918573	0.901065	0.993262	0.998787	0.993089	0.970888	0.812606	0.897561	0.901348	0.906592	0.958613	0.924124	0.901515	0.9242	0.998221	0.997075	0.9931	0.960459	0.937185	0.987327	0.93428	0.96609	0.980905	0.988083	0.984118	0.983248	0.949947	A	A	A	A	A	A	A	A	A	A	A	A	A	A	A	A	A	A	A	A
AFFX-r2-At-Actin-3_s_at	0	0	0	0	0	0	0	0	0	0	0	0	0	0.000817999	0.0249503	0.000710565	0	0	0	0	0	0	0	0	0	0	0	0	0	P	P	P	P	P	P	P	P	P	P	P	P	P	P	A	P	P	P	P	P
AFFX-r2-At-Actin-5_s_at	0.131939	0.0906358	0.125092	0.0784304	0.155844	0.112039	0.165986	0.0354326	0.0127845	0.123652	0.441644	0.1005	0.190361	0.117415	0.189625	0.131127	0.270212	0.0285413	0.483229	0.00270813	0.00156378	1.07485e-06	3.56076e-05	0	0	0	0	0	0	A	A	A	A	A	A	A	A	P	A	A	A	A	A	A	A	A	A	A	P
AFFX-r2-At-Actin-M_s_at	0.00996054	0.0060053	0.0130359	0.0108333	0.000140177	1.28722e-05	0	0	0	0	0.00240153	0.00110533	0.000681179	0.0331247	0.0380525	0.0602116	0.00928186	0.0420646	0.0281092	0	0	0	0	0	0	0	0	0	0	P	P	P	P	P	P	P	P	P	P	P	P	P	A	A	A	P	A	A	P
AFFX-r2-At-GAPDH-3_s_at	0	0	0	0	0	0	0	0	0	0	0	0	0	0.190051	0.402825	0.415716	0.000150435	0	0.00912638	0	0	0	0	0	0	0	0	0	0	P	P	P	P	P	P	P	P	P	P	P	P	P	A	A	A	P	P	P	P
AFFX-r2-At-GAPDH-5_s_at	0.00211984	0.0138471	0.0187527	0.00938623	0.0176373	0.00231663	0	0	0	0	0	0	0	5.37791e-05	0.0141961	0.0200964	0.0031797	0.071324	0.0166444	0	0	0	0	0	0	0	0	0	0	P	P	P	P	P	P	P	P	P	P	P	P	P	P	P	A	P	A	P	P
AFFX-r2-At-U12639_at	0.382647	0.427324	0.33136	0.284437	0.894427	0.713078	0.503714	0.456083	0.529599	0	0.820699	0.326166	0.404823	0.436596	0.416687	0.200166	0.659288	0.297985	0.414666	0.673512	0.473381	0.523299	0.577755	0.303702	0.138891	0.17359	0.252916	0.190328	0.223923	A	A	A	A	A	A	A	A	A	P	A	A	A	A	A	A	A	A	A	A
AFFX-r2-At-Ubq-3_x_at	0	0	0	0	0	0	0	0	0	0	0	0	0	0	0	0	0	0	0	0	0	0	0	0	0	0	0	0	0	P	P	P	P	P	P	P	P	P	P	P	P	P	P	P	P	P	P	P	P
AFFX-r2-At-Ubq-5_x_at	0	0	0	0	0	0	0	0	0	0	0	0	0	0	0	0	0	0	0	0	0	0	0	0	0	0	0	0	0	P	P	P	P	P	P	P	P	P	P	P	P	P	P	P	P	P	P	P	P
AFFX-r2-Bs-dap-3_at	0.880441	0.946421	0.936242	0.91228	0.954679	0.758522	0.787843	0.995332	0.66016	0.953816	0	0	0	0	0.0115927	8.95469e-06	0.938423	0.625369	0.966844	0.845257	0.881553	0.758335	0.774796	0.832229	0.966894	0.897128	0.89006	0.95558	0.929878	A	A	A	A	A	A	A	A	A	A	P	P	P	P	P	P	A	A	A	A
AFFX-r2-Bs-dap-5_at	0.845585	0.950159	0.751537	0.970613	0.95008	0.850382	0.956167	0.987616	0.803974	0.456695	0.148205	0.208484	0.584667	0.944058	0.703075	0.281368	0.906076	0.946259	0.980802	0.973393	0.940397	0.97591	0.847859	0.960686	0.944597	0.959321	0.983093	0.983475	0.94229	A	A	A	A	A	A	A	A	A	A	A	A	A	A	A	A	A	A	A	A
AFFX-r2-Bs-dap-M_at	0.838482	0.974241	0.905994	0.973165	0.780926	0.991773	0.998524	0.99822	0.978018	0.989481	0.129065	0	0.000609545	8.29645e-06	0.456918	0.00567578	0.846327	0.70524	0.679504	0.996512	0.97195	0.999816	0.9548	0.982858	0.994418	0.99956	0.996073	0.859938	0.924194	A	A	A	A	A	A	A	A	A	A	A	P	P	P	A	P	A	A	A	A
AFFX-r2-Bs-lys-3_at	0.876562	0.68188	0.576545	0.587594	0.525792	0.644505	0.565674	0.441727	0.743419	0.52149	0.388178	0.0347433	0.210871	0.00495521	0.588574	0.321752	0.609686	0.418107	0.85942	0.623631	0.442881	0.436067	0.479184	0.732561	0.809358	0.358118	0.606408	0.511337	0.615561	A	A	A	A	A	A	A	A	A	A	A	A	A	P	A	A	A	A	A	A
AFFX-r2-Bs-lys-5_at	0.984642	0.988757	0.823767	0.870455	0.762792	0.988975	0.958781	0.731794	0.991761	0.818461	0.888726	0.879248	0.937158	0.864359	0.982805	0.915306	0.906461	0.87905	0.631001	0.980407	0.977533	0.904307	0.88812	0.818087	0.912253	0.930939	0.950879	0.876732	0.93329	A	A	A	A	A	A	A	A	A	A	A	A	A	A	A	A	A	A	A	A
AFFX-r2-Bs-lys-M_at	0.992587	0.997755	0.998801	0.969266	0.999626	0.996309	0.987078	0.917447	0.966128	0.996193	0.37854	0.0138166	0.771169	0.339346	0.929116	0.995674	0.99929	0.999542	0.999555	0.98549	0.950971	0.986372	0.990892	0.999932	0.99992	0.999314	0.999929	0.988949	0.995644	A	A	A	A	A	A	A	A	A	A	A	P	A	A	A	A	A	A	A	A
AFFX-r2-Bs-phe-3_at	0.544239	0.520857	0.190861	0.611822	0.659433	0.567651	0.273626	0.362254	0.159063	0.205487	0.00291737	6.8811e-06	0.00305353	5.11533e-05	0.0184808	0.0102209	0.711655	0.599669	0.756923	0.342185	0.355447	0.236674	0.395525	0.474715	0.478585	0.446765	0.329752	0.311053	0.281322	A	A	A	A	A	A	A	A	A	A	P	P	P	P	P	P	A	A	A	A
AFFX-r2-Bs-phe-5_at	0.998373	0.987387	0.99907	0.991895	0.970043	0.999614	0.993623	0.970925	0.954542	0.989266	0.958	0.546513	0.936889	0.960074	0.967648	0.879359	0.989445	0.984487	0.950456	0.997848	0.969072	0.998555	0.998964	0.974773	0.958824	0.966581	0.976993	0.981027	0.997618	A	A	A	A	A	A	A	A	A	A	A	A	A	A	A	A	A	A	A	A
AFFX-r2-Bs-phe-M_at	0.590239	0.905749	0.564511	0.870578	0.783233	0.609736	0.671869	0.848456	0.752429	0.426846	0.617165	0.000334578	0.00890083	0.0819191	0.42931	0.557504	0.364295	0.28087	0.727638	0.784626	0.559517	0.617713	0.701791	0.512073	0.915121	0.740373	0.739927	0.517951	0.762059	A	A	A	A	A	A	A	A	A	A	A	P	P	A	A	A	A	A	A	A
AFFX-r2-Bs-thr-3_s_at	0.38381	0.266345	0.787562	0.705386	0.701961	0.507288	0.202415	0.367418	0.376783	0.232088	0.000943595	0	3.68446e-07	0	0.00694174	0.0001934	0.807135	0.619843	0.663868	0.500149	0.71544	0.588812	0.654905	0.756767	0.529728	0.590845	0.710215	0.536045	0.59907	A	A	A	A	A	A	A	A	A	A	P	P	P	P	P	P	A	A	A	A
AFFX-r2-Bs-thr-5_s_at	0.544593	0.884418	0.675613	0.378959	0.921234	0.625374	0.392911	0.46822	0.358932	0.378167	0.557931	0.0742853	0.142559	0.109692	0.268083	0.367895	0.461566	0.718925	0.270805	0.784524	0.668121	0.57222	0.4026	0.755825	0.787265	0.547768	0.511137	0.815106	0.765197	A	A	A	A	A	A	A	A	A	A	A	A	A	A	A	A	A	A	A	A
AFFX-r2-Bs-thr-M_s_at	0.313754	0.737732	0.542942	0.361334	0.205967	0.632565	0.6554	0.270362	0.498178	0.479749	0.515834	0.0129601	0.0447266	0.00609531	0.689296	0.330808	0.67778	0.194139	0.199405	0.736175	0.58423	0.91963	0.606278	0.80245	0.839574	0.790199	0.65436	0.372111	0.69814	A	A	A	A	A	A	A	A	A	A	A	P	A	P	A	A	A	A	A	A
AFFX-r2-Ec-bioB-3_at	0	0	0	0	0	0	0	0	0	0	0	0	0	0	0	0	0	0	0	0	0	0	0	0	0	0	0	0	0	P	P	P	P	P	P	P	P	P	P	P	P	P	P	P	P	P	P	P	P
AFFX-r2-Ec-bioB-5_at	0	0	0	0	0	0	0	0	0	0	0	0	0	0	0	0	0	0	0	0	0	0	0	0	0	0	0	0	0	P	P	P	P	P	P	P	P	P	P	P	P	P	P	P	P	P	P	P	P
AFFX-r2-Ec-bioB-M_at	0	0	0	0	0	0	0	0	0	0	0	0	0	0	0	0	0	0	0	0	0	0	0	0	0	0	0	0	0	P	P	P	P	P	P	P	P	P	P	P	P	P	P	P	P	P	P	P	P
AFFX-r2-Ec-bioC-3_at	0	0	0	0	0	0	0	0	0	0	0	0	0	0	0	0	0	0	0	0	0	0	0	0	0	0	0	0	0	P	P	P	P	P	P	P	P	P	P	P	P	P	P	P	P	P	P	P	P
AFFX-r2-Ec-bioC-5_at	0	0	0	0	0	0	0	0	0	0	0	0	0	0	0	0	0	0	0	0	0	0	0	0	0	0	0	0	0	P	P	P	P	P	P	P	P	P	P	P	P	P	P	P	P	P	P	P	P
AFFX-r2-Ec-bioD-3_at	0	0	0	0	0	0	0	0	0	0	0	0	0	0	0	0	0	0	0	0	0	0	0	0	0	0	0	0	0	P	P	P	P	P	P	P	P	P	P	P	P	P	P	P	P	P	P	P	P
AFFX-r2-Ec-bioD-5_at	0	0	0	0	0	0	0	0	0	0	0	0	0	0	0	0	0	0	0	0	0	0	0	0	0	0	0	0	0	P	P	P	P	P	P	P	P	P	P	P	P	P	P	P	P	P	P	P	P
AFFX-r2-P1-cre-3_at	0	0	0	0	0	0	0	0	0	0	0	0	0	0	0	0	0	0	0	0	0	0	0	0	0	0	0	0	0	P	P	P	P	P	P	P	P	P	P	P	P	P	P	P	P	P	P	P	P
AFFX-r2-P1-cre-5_at	0	0	0	0	0	0	0	0	0	0	0	0	0	0	0	0	0	0	0	0	0	0	0	0	0	0	0	0	0	P	P	P	P	P	P	P	P	P	P	P	P	P	P	P	P	P	P	P	P
AT1G01010_at	0.0389671	0.178834	0.104004	0.128035	0.0438865	0.110464	0.234845	0.148713	0.075677	0.0946277	0.174056	0.123848	0.119798	0.020199	0.0161064	0.00495053	0.0331207	0.0301864	0.0447775	0.146347	0.15952	0.0546545	0.00783672	0.0475237	0.0327609	0.0473445	0.0363442	0.0570401	0.0606052	A	A	A	A	A	A	A	A	A	A	A	A	A	A	P	P	A	A	A	A
AT1G01030_at	0.22547	0.439862	0.289323	0.041608	0.0245947	0.0556191	0.405402	0.411628	0.505213	0.358152	0.451381	0.421882	0.2132	0.178869	0.362986	0.513122	0.000668143	0.00745187	0.153527	0.470368	0.683874	0.820457	0.556694	0.254975	0.0848344	0.246665	0.269817	0.364533	0.275346	A	A	A	A	A	A	A	A	A	A	A	A	A	A	A	A	P	P	A	A
AT1G01040_at	0	0	0	0	0	0	0.000643629	0	0.0114375	0	0.0102222	0.00568679	1.90812e-05	0	0	0	0	0	0	0	0	0	0	0	0	0	0	0	0	P	P	P	P	P	P	P	P	P	P	P	P	P	P	P	P	P	P	P	P
AT1G01050_at	0	0	0	0.0023456	0	0	0	3.83072e-05	0	0	0	0	0	2.1948e-06	0	0	0	0.00186801	0	0	0	0	0	0	0	0	0	0	0	P	P	P	P	P	P	P	P	P	P	P	P	P	P	P	P	P	P	P	P
AT1G01060_at	0.0367153	0.0182037	0.232496	0.151523	0.261385	0.0848723	0.107379	0.0384168	0.0800308	0.16113	2.57131e-05	0.000152976	1.3458e-05	0.0708281	0.0419264	0.0105592	0.0914702	0.29889	0.203891	0.125924	0.124892	0.0320611	0.0185758	0	0	0	0.0360464	0.0996748	0	A	P	A	A	A	A	A	A	A	A	P	P	P	A	A	P	A	A	A	A
AT1G01070_at	0.473015	0.282348	0.41687	0.355226	0.252625	0.50286	0.778414	0.676827	0.862356	0.848474	0.567435	0.391378	0.738272	0.611872	0.765585	0.832857	0.115829	0.27807	0.193374	0.039961	0.714072	0.654899	0.688531	0.710898	0.924795	0.714405	0.620758	0.64369	0.676032	A	A	A	A	A	A	A	A	A	A	A	A	A	A	A	A	A	A	A	A
AT1G01080_at	0.0023232	0.00731383	0.0251962	0.00366161	0.0520038	0.000878449	0.00164836	0.0608027	0.00243434	5.5516e-05	0.0686597	0.0324461	0.0760751	0.13663	0.131406	0.106449	0.0374011	0.02017	0.0164381	0.000560566	9.87322e-06	0.00410665	0.00897125	0	0	0	0	0	0	P	P	A	P	A	P	P	A	P	P	A	A	A	A	A	A	A	A	P	P
AT1G01090_at	0	0	0	0	0	0	0	0	0	0	0	0	0	0.0587604	0.351153	0.133628	0.00635024	0.0154633	0.00104498	0	0	0	0	0	0	0	0	0	0	P	P	P	P	P	P	P	P	P	P	P	P	P	A	A	A	P	P	P	P
AT1G01100_at	0	0	0	0	0	0	0	0	0	0	0.000984	0.00429238	0	0.00321937	0	0	0	0	0	0	0	0	0	0	0	0	0	0	0	P	P	P	P	P	P	P	P	P	P	P	P	P	P	P	P	P	P	P	P
AT1G01110_at	0.164968	0.142917	0.103639	0.151308	0.268555	0.0982793	0.110991	0.129721	0.183462	0.081576	0.106754	0.0871536	0.0999386	0.165306	0.176758	0.121837	0.253928	0.234161	0.0647871	0.00127677	0.145402	0.0602716	0.154245	0.00216622	0.000178194	0.00288197	0.0036986	0.000159316	0.0029334	A	A	A	A	A	A	A	A	A	A	A	A	A	A	A	A	A	A	A	P
AT1G01120_at	0.0488865	0.0284633	0.577564	0.20936	0.227024	0.219867	0.346683	0.320997	0.208565	0.263525	0.625719	0.30271	0.220005	0.547157	0.262546	0.353691	0.539542	0.146364	0.633907	0.0146899	0.225693	0.433741	0.336677	0	0	0	0	0	0	A	A	A	A	A	A	A	A	A	A	A	A	A	A	A	A	A	A	A	P
AT1G01130_at	0.0286479	0.0674671	0.0255015	0.00499699	0.000437519	0.0928667	0.00578629	0.00875203	0.007959	0	0.00464675	0.00457508	0.00573251	0.00138897	0.00269921	0.00269266	0.000552873	0.0540715	0.00112625	0.00404785	0.00223128	0.000651169	0.00353643	0.00450351	0.00802029	0.00321887	0.018479	0.0231948	0.00706935	A	A	A	P	P	A	P	P	P	P	P	P	P	P	P	P	P	A	P	P
AT1G01140_at	0.906023	0.660509	0.529214	0.881661	0.722775	0.103929	0	0	0	0	0	0	0	2.8278e-05	0	0	0.748471	0.260918	0.44767	0	1.28097e-05	0	0.0390212	0	0	0	0	0	0	A	A	A	A	A	A	P	P	P	P	P	P	P	P	P	P	A	A	A	P
AT1G01150_at	0.993533	0.976491	0.999108	0.998851	0.848522	0.925372	0.993698	0.685773	0.87482	0.937153	0.99346	0.989928	0.994277	0.963162	0.995494	0.954268	0.726376	0.995182	0.960567	0.999368	0.30615	0.514958	0.996219	0.993966	0.993727	0.989473	0.996198	0.989006	0.993653	A	A	A	A	A	A	A	A	A	A	A	A	A	A	A	A	A	A	A	A
AT1G01160_at	0.00132268	0.0287883	0.00148672	0.0491917	0.0815861	0.0354552	0.218642	0.00253039	0.0917275	0	0.0319192	0.0399094	0.0310164	0.00369841	0.00878044	0.00187241	0.0823844	0.0074639	0.0375588	7.85196e-05	0.000213157	0	0.000334369	0	0	0	0	0	0	P	A	P	A	A	A	A	P	A	P	A	A	A	P	P	P	A	P	A	P
AT1G01170_at	0	0	0	0.00130214	6.83649e-05	0	0.270417	0.000512374	0.408342	0.18599	0.369825	0.309825	0.773355	0.274249	0.412503	0.16434	0.0660814	0.012652	0.0509785	0.0544011	1.48386e-05	0	0	0	0	0	0	0	0	P	P	P	P	P	P	A	P	A	A	A	A	A	A	A	A	A	P	A	A
AT1G01180_at	0.118983	0.106116	0.378869	0.0539053	0.142344	0.177571	0.0559616	0.257412	0.156399	0.109445	0.260534	0.0975237	0.200382	0.0144714	0.0782164	0.175309	0.0337351	0.0327615	0.115695	0.0961309	0.0967856	0.150651	0.150007	0.312224	0.389302	0.237434	0.295457	0.287983	0.278446	A	A	A	A	A	A	A	A	A	A	A	A	A	P	A	A	A	A	A	A
AT1G01190_at	0.0859079	0.0628404	0.323291	0.0793139	0.0800801	0.109943	0.119901	0.058591	0.189918	0.114193	0.00416716	0.000955468	0.0206771	0.000474714	0.00762041	0.00103373	0.205693	0.0561525	0.129457	0.259186	0.173408	0.290849	0.233909	0.179139	0.220178	0.173537	0.273689	0.310501	0.175069	A	A	A	A	A	A	A	A	A	A	P	P	A	P	P	P	A	A	A	A
AT1G01200_at	0.104177	0.0404269	0.0224534	0.0991855	0.14122	0.0590921	0.0794746	0.0384871	0.0233865	0.0200559	0.0169995	0.0376663	0.0559224	0.07944	0.100253	0.091159	0.0963038	0.0315519	0.300058	0.150621	0.0214672	0.080567	0.027209	0.15399	0.128919	0.152599	0.128524	0.0818924	0.0521475	A	A	A	A	A	A	A	A	A	A	P	A	A	A	A	A	A	A	A	A
AT1G01220_at	0.00364136	0.00770085	0.0135185	0.0452578	0.00141547	0.107745	0	0.0515426	0	0.3819	0.0999767	0.139506	0.0242504	0.252497	0.138379	0.154804	0.0986405	0.0290194	0.0683716	0	0.000758649	0.000185753	0.0068045	8.91211e-05	5.48153e-06	0.000809431	5.30524e-05	0.000815222	0.000383925	P	P	P	A	P	A	P	A	P	A	A	A	A	A	A	A	A	A	A	P
AT1G01225_at	0.00321841	0.0102546	0.0855461	0.114076	0.0391545	0.000694847	0	0.0818335	0	0	0.146305	0.218388	0.112618	0.434823	0.249344	0.582328	0.0333109	0.459392	0.184356	0	4.94779e-06	0.000246599	0	0.000354055	0.000188608	0.000989155	0	0	8.27623e-07	P	P	A	A	A	P	P	A	P	P	A	A	A	A	A	A	A	A	A	P
AT1G01230_at	0	0	3.95951e-05	0.00179974	0	0	0	0	0	0.102537	0.02192	3.71842e-05	0	0.000101054	0.00374115	0.000251301	0.000749541	0	0.000477386	0	0	0	0	0	0	0	0	0	0	P	P	P	P	P	P	P	P	P	A	A	P	P	P	P	P	P	P	P	P
AT1G01240_at	0	0	7.44619e-05	0.00324156	2.36542e-05	1.54839e-05	0	0	0.0001067	5.82401e-05	0.0010151	7.67749e-06	3.1674e-05	0.00234773	0.00281583	0.00181151	0.000120597	0.00317491	0.00280219	0	0	0.000470444	0.000126236	0	0	0	0	0	0	P	P	P	P	P	P	P	P	P	P	P	P	P	P	P	P	P	P	P	P
AT1G01250_at	0.158595	0.141229	0.0820682	0.068171	0.157918	0.153719	0.0821495	0.180745	0.104816	0.152626	0.0657551	0.0199764	0.0554688	0.00480371	0.137434	0.135217	0.138932	0.234039	0.0452656	0.123689	0.104805	0.337692	0.262212	0.0737042	0.148301	0.107278	0.209782	0.216541	0.243489	A	A	A	A	A	A	A	A	A	A	A	P	A	P	A	A	A	A	A	A
AT1G01260_at	0.0403193	0.00872077	0.192758	0.0371765	0.0198815	0.0556191	0.0188251	0.0982763	0.0596861	0.0414941	0.000286938	0	0	3.3754e-05	0.000167203	7.83396e-06	0.0192408	0.246334	0.0876895	0.000237053	0	0	0	0	0	0	2.96928e-05	1.46341e-05	1.36591e-05	A	P	A	A	P	A	P	A	A	A	P	P	P	P	P	P	P	A	A	P
AT1G01280_at	0.866769	0.845501	0.206372	0.537866	0.76638	0.706269	0.919238	0.473839	3.34063e-05	0.636924	0.517218	0.541486	0.643532	0.899748	0.724361	0.644643	0.791211	0.634849	0.832164	0.0724883	0	0	9.26759e-05	0.871645	0.600227	0.9185	0.908872	0.848949	0.9045	A	A	A	A	A	A	A	A	P	A	A	A	A	A	A	A	A	A	A	A
AT1G01290_at	0.124516	0.0355838	0.0542627	0.103244	0.0218816	0.242786	0	0.271706	0	0	0.211271	0.159634	0.00711017	0.0783083	0.296885	0.299442	0.443519	0.222464	0.276454	0	1.39118e-05	0	0	1.22551e-06	0	0	0	0	0	A	A	A	A	A	A	P	A	P	P	A	A	P	A	A	A	A	A	A	P
AT1G01300_at	0.0363314	0.00311066	0.16856	0.0311956	0.00394818	0.0257929	0.0791478	0	0.068167	0.0952897	0.483657	0.1284	0.151667	0.14238	0.198159	0.218582	0.00755543	0.0026267	0.0050103	0	0	0.0196916	0	0	0	0	0	0	0	A	P	A	A	P	A	A	P	A	A	A	A	A	A	A	A	P	P	P	P
AT1G01310_at	0.610831	0.570214	0.603104	0.692662	0.831598	0.650348	0.501672	0.283723	0.59854	0.413876	0	0	0	0.290551	0.561385	0.493582	0.612741	0.410223	0.87639	0.584196	0.681652	0.286898	0.456355	0.186758	0.31686	0.233849	0.666458	0.352619	0.452057	A	A	A	A	A	A	A	A	A	A	P	P	P	A	A	A	A	A	A	A
AT1G01320_at	0.0752001	0.0513339	0.206075	0.22286	0.12462	0.0968207	0.0738013	0.0951038	0.0360309	0.0122211	0.00830797	0.000800875	3.73635e-06	0	0	0	0.162864	0.460619	0.163036	0.162185	0.0512225	0.00636302	0.00210227	0.0190585	0.00537909	0.0251811	0.0253487	0.0202057	0.0225545	A	A	A	A	A	A	A	A	A	P	P	P	P	P	P	P	A	A	A	A
AT1G01340_at	0.216529	0.268429	0.022422	0.0379221	0.15239	0.00819848	0.00548797	0.236761	0.166934	0	0	0	0	0	0	0	0.000222828	0.0473475	0.00187467	0.459262	0.14099	0.0549432	0.0281226	0.259216	0.380496	0.495535	0.220812	0.39335	0.224462	A	A	A	A	A	P	P	A	A	P	P	P	P	P	P	P	P	A	P	A
AT1G01360_at	0.22043	0.00992908	0.668809	0.670663	0.448777	0.549088	0	0.187162	0.0642392	0	0.159795	0.0390076	0.0122972	0.000426486	0.000543046	1.2868e-05	0.344944	0.589343	0.424214	0	0.0145112	0.00117225	0.247359	0	0	0	0	0	0	A	P	A	A	A	A	P	A	A	P	A	A	P	P	P	P	A	A	A	P
AT1G01370_at	0.115222	0.300621	0.680628	0.665743	0.288829	0.821853	7.51506e-05	0	0.312244	0.0908937	0.211586	0.0805939	0.254045	0.0276773	0.00403859	0.0011775	0.216721	0.590636	0.0728155	0.114056	0.0657146	0.000188237	0.158503	0	0	0	0	0	0	A	A	A	A	A	A	P	P	A	A	A	A	A	A	P	P	A	A	A	A
AT1G01380_at	0.989703	0.97867	0.98927	0.958759	0.929079	0.983095	0.965679	0.671794	0.832769	0.973041	0.923229	0.753162	0.88491	0.388552	0.485915	0.28711	0.904662	0.844184	0.926743	0.998292	0.914534	0.980135	0.887134	0.971743	0.984408	0.964074	0.978099	0.991573	0.972572	A	A	A	A	A	A	A	A	A	A	A	A	A	A	A	A	A	A	A	A
AT1G01390_at	0.648709	0.656923	0.62391	0.705927	0.40402	0.512005	0.680291	0.534818	0.476991	0.256116	0.146703	0.27741	0.742284	0.537486	0.291105	0.255668	0.297416	0.771459	0.797941	0.728667	0.684551	0.791236	0.529764	0.946347	0.804253	0.953006	0.913814	0.736582	0.925961	A	A	A	A	A	A	A	A	A	A	A	A	A	A	A	A	A	A	A	A
AT1G01410_at	0.660447	0.935309	0.974539	0.970613	0.93499	0.682546	0.927205	0.919122	0.898683	0.434346	0.729972	0.913837	0.938663	0.380505	0.788789	0.765526	0.605161	0.808364	0.532666	0.951512	0.926881	0.957602	0.55981	0.80112	0.906809	0.869343	0.96626	0.985151	0.969072	A	A	A	A	A	A	A	A	A	A	A	A	A	A	A	A	A	A	A	A
AT1G01420_at	0.674132	0.857315	0.832118	0.8332	0.79129	0.843268	0.641173	0.609455	0.628708	0.938653	0.578773	0.564035	0.89736	0.920487	0.879811	0.372466	0.920925	0.921178	0.893609	0.513022	0.890055	0.708727	0.722446	0.593481	0.649974	0.44887	0.743359	0.461992	0.594242	A	A	A	A	A	A	A	A	A	A	A	A	A	A	A	A	A	A	A	A
AT1G01430_at	0.00725305	0.0102829	0.040338	0.0397629	0.00644582	0.0093923	0.000300457	0.0218586	0.000181921	0.0139613	0.0229857	0.00115491	0.00181215	0.00205844	0.000136033	0.000505256	0.00666429	0.00354887	0.0116286	0	0.000142163	0	0.0197455	0	0	0	0	0	0	P	P	A	A	P	P	P	A	P	P	A	P	P	P	P	P	P	P	P	P
AT1G01440_at	0.905447	0.816446	0.911625	0.912595	0.897661	0.568661	0.0668949	0.404233	0.602448	0.701754	0.264439	0.238946	0.395755	0.760013	0.801846	0.687164	0.832744	0.479604	0.674895	0.391392	0.313156	0.395627	0.282579	0.0356718	0.0299451	0.0315365	0.137363	0.193377	0.114569	A	A	A	A	A	A	A	A	A	A	A	A	A	A	A	A	A	A	A	A
AT1G01450_at	0.404033	0.519792	0.894139	0.663349	0.27488	0.510253	0.491055	0.513309	0.419215	0.631787	0.298689	0.589556	0.353788	0.245102	0.58238	0.525199	0.310755	0.681519	0.227861	0.550192	0.352811	0.485106	0.392906	0.395085	0.443418	0.561069	0.509447	0.460306	0.45521	A	A	A	A	A	A	A	A	A	A	A	A	A	A	A	A	A	A	A	A
AT1G01460_at	6.03764e-07	0.00413378	0	0.0569704	0	0	0.149591	0.173137	0.122535	0.0540372	0	0	0	0	0	0	0	0.00258735	0	0.133231	0.110341	0.104627	0.0111786	0.0466571	0.130072	0.119706	0.149283	0.0644609	0.107177	P	P	P	A	P	P	A	A	A	A	P	P	P	P	P	P	P	P	P	A
AT1G01470_at	0.43106	0.484647	0.442252	0.603552	0.408984	0.163393	0.37676	0.350492	0.223288	0.371469	0.813672	0.467521	0.725703	0.249903	0.393828	0.249892	0.190465	0.44561	0.396034	0.516738	0.487892	0.370869	0.511282	0.143062	0.158382	0.0185541	0.0645175	0.244014	0.134592	A	A	A	A	A	A	A	A	A	A	A	A	A	A	A	A	A	A	A	A
AT1G01480_at	0.0214558	0.0314417	0.0292443	0.140339	0.0957937	0.0984212	6.99403e-05	0.0352739	0.0434119	0.0488354	0.291511	0.0853431	0.048391	0.0525933	0.141307	0.084942	0.0402442	0.149666	0.054663	0.0358341	0.0889378	0.0481409	0.0432953	0.0471597	0.0433614	0.0121839	0.047392	0.0315807	0.027099	A	A	A	A	A	A	P	A	A	A	A	A	A	A	A	A	A	A	A	A
AT1G01490_at	0.31191	0.0126568	0.641442	0.901542	0.33907	0.0276708	0.486804	0.573875	0.562174	0.4797	0.000737938	0	0	0.0886765	0.101636	0.153425	0.198389	0.597665	0.251519	0.00176859	5.98687e-06	0	0.00103249	0	0	0	0	0	0	A	P	A	A	A	A	A	A	A	A	P	P	P	A	A	A	A	A	A	P
AT1G01500_at	0	0	4.5653e-07	0	0.000736506	0	0	0.00287675	2.40592e-05	0	0	0	0	0	0	0	0	3.17914e-05	0.000112305	0	7.33728e-06	0	0	0	0	0	0	0	0	P	P	P	P	P	P	P	P	P	P	P	P	P	P	P	P	P	P	P	P
AT1G01510_at	0.000478574	0.00171493	0.0111513	0.0486954	0.00457943	0.00476804	0.00125632	0	0	3.80536e-05	0.000281467	0.00028127	3.95138e-05	0.285821	0.0179936	0.178129	0.00665596	0.173306	0.034577	0	0.00016401	0	0	0	0	0	0	0	0	P	P	P	A	P	P	P	P	P	P	P	P	P	A	P	A	P	A	A	P
AT1G01520_at	0.905472	0.85526	0.792788	0.999935	0.943604	0.938102	0.984584	0.535394	0.944041	0.78009	0.884614	0.164946	0.229442	0.935046	0.879089	0.778188	0.643166	0.984933	0.993104	0.800476	0.778341	0.485421	0.613069	0.938422	0.788162	0.544581	0.84291	0.861581	0.937777	A	A	A	A	A	A	A	A	A	A	A	A	A	A	A	A	A	A	A	A
AT1G01530_at	0.535452	0.171667	0.674527	0.986491	0.770802	0.361893	0.674534	0.853551	0.666809	0.898632	0.795557	0.728995	0.608124	0.501615	0.570218	0.927269	0.241975	0.749365	0.843026	0.678697	0.74298	0.554331	0.734732	0.8836	0.695996	0.614129	0.803546	0.648238	0.569604	A	A	A	A	A	A	A	A	A	A	A	A	A	A	A	A	A	A	A	A
AT1G01540_at	0.010136	0.0551426	0.0406345	0.00510314	0.000854206	0.00357385	0	0.0439608	0.0130097	5.31133e-05	0.0386511	0.0179059	0.00349013	0.0494063	0.0462156	0.0553558	0.0231099	0.0522962	0.00317151	0	0	0.00230545	7.07905e-05	0	0	0	0	0	0	P	A	A	P	P	P	P	A	P	P	A	P	P	A	A	A	A	A	P	P
AT1G01550_at	0.000131118	2.56895e-05	0.0251962	0.134158	0.000921842	0.000979807	0	0	0	0.0939477	0.00606112	0.00945756	0.015908	0.15731	0.203649	0.229205	1.5835e-05	0.00148443	0.0128591	0	0	0	0	0	0	0	0	0	0	P	P	A	A	P	P	P	P	P	A	P	P	P	A	A	A	P	P	P	P
AT1G01560_at	0.189347	0.114075	0.203458	0.175806	0.161848	0.424878	0.542165	0.656598	0.474125	0.399404	0.254975	0.109142	0.216218	0.0171858	0.0783721	0.290478	0.242763	0.19473	0.024791	0.723005	0.0408895	0.34442	0.325761	0.219842	0.204336	0.360152	0.498233	0.418831	0.469396	A	A	A	A	A	A	A	A	A	A	A	A	A	P	A	A	A	A	A	A
AT1G01570_at	4.74934e-05	0.00324033	0.358821	0.00359825	9.65249e-05	0	0	0.122245	0.141252	0.102207	0.0167019	0.0205386	0.0188039	0	0	0	0.000121089	0.0191033	0.044306	0.000370154	0.0953856	0	0	0	0	0	0	1.15191e-05	0.000281587	P	P	A	P	P	P	P	A	A	A	P	A	P	P	P	P	P	P	A	P
AT1G01600_at	0.0314421	0.24232	0.00815416	0.152888	0.287787	0.260021	0.151185	0.214324	0.129431	0.226587	0.133213	0.102385	0.238856	0.035953	0.00573253	0.0174639	0.310711	0.450249	0.48404	0.179796	0.192851	0	0.00500595	0.176955	0.0849019	0.196253	0.0692027	0.0797749	0.0974478	A	A	P	A	A	A	A	A	A	A	A	A	A	A	P	P	A	A	A	A
AT1G01610_at	0.0570202	0.153346	0.165856	0.0455106	0.32054	0.177198	0.135722	0.0242594	0.0794522	0.147716	0.196193	0.066045	0.100694	0.138627	0.192576	0.0921323	0.270212	0.388556	0.290583	0.000103749	0.143274	0.0030543	0.0143912	0	0	0	0	0	0	A	A	A	A	A	A	A	A	A	A	A	A	A	A	A	A	A	A	A	P
AT1G01620_at	0.0228543	0.00177322	0.0213988	0.136212	0.00580441	1.35789e-05	0	0.112268	0.172733	0.0326455	0.0531019	0.0260976	0.316724	0.0402649	0.203446	0.23811	0.000818217	0	0.12489	0.0195733	0	0	0	0	0	0	0	0	0	A	P	A	A	P	P	P	A	A	A	A	A	A	A	A	A	P	P	A	P
AT1G01630_at	0.106665	0.00272517	0.103976	0.000842057	0	0	0.262752	0.0195376	0.100726	0.112063	0.191859	0.192488	0.156066	0.0126221	0.0571785	0.0750723	0.00357885	0.00447293	0.00474509	6.07631e-05	0.000150383	0	0	0.000139416	8.49928e-05	0.0256828	0.0720603	0.0376342	0.059052	A	P	A	P	P	P	A	P	A	A	A	A	A	P	A	A	P	P	P	P
AT1G01640_at	0.0152254	0.12993	0.023402	0.00999774	0.00212171	0.00579011	0	0	0	0	0.00385121	0.0262082	9.3971e-05	0.00134992	0.00412953	0.00102823	0.00758198	0.0881358	0.100119	0	0	0	0	0.0789641	0.0253136	0.0141794	0.0113914	0.0196155	0.040395	P	A	A	P	P	P	P	P	P	P	P	A	P	P	P	P	P	A	A	P
AT1G01650_at	0.0229986	0.0804895	0.0369377	0.0103869	0.0100813	0.0108285	0.0847804	0.0181431	0	0.255807	0.000158983	1.38847e-05	0.000195438	3.46567e-05	0	0	0.144826	0.343605	0.0965343	0.0353372	5.37616e-05	9.06743e-06	0.0839274	0	0	0	0	0	0	A	A	A	P	P	P	A	P	P	A	P	P	P	P	P	P	A	A	A	A
AT1G01660_at	0.242482	0.210314	0.541216	0.766145	0.258083	0.70548	0.11725	0.405777	0.474552	0.592578	0.532627	0.676403	0.562548	0.537486	0.499458	0.670818	0.725079	0.368343	0.094193	0.258577	0.000159209	0.521895	0.21888	0.193606	0.187295	0.148004	0.126985	0.0918714	0.107744	A	A	A	A	A	A	A	A	A	A	A	A	A	A	A	A	A	A	A	A
AT1G01670_at	0.00774819	0.0114926	0.0348691	0	0.0010391	0.00495727	0.000181408	0.0351457	0.051468	0.0484563	0.133213	0.0144533	0.0187508	0.0469197	0.193422	0.0337623	0.106251	4.57202e-05	0.0385607	0.00026921	2.02963e-05	0	0.000597331	0.000687081	0.000332124	0.000502856	0	0	7.75106e-06	P	P	A	P	P	P	P	A	A	A	A	P	P	A	A	A	A	P	A	P
AT1G01695_at	0.00764068	0.223175	0.0313371	0.00707405	0.00929415	0.000167108	0.00915388	0.00788538	0.0036352	0.00259033	0.112224	0.00730017	0.0398281	0.0223632	0.0670905	0.109756	0.0199381	0.439865	0.00349457	7.67853e-05	0.000139685	0.00684313	0.00809467	0.0375517	0.0724316	0.0638989	0.061584	0.0225725	0.0411816	P	A	A	P	P	P	P	P	P	P	A	P	A	A	A	A	P	A	P	P
AT1G01700_at	0.745583	0.900764	0.752597	0.988314	0.618107	0.866979	0.90546	0.91835	0.954791	0.766212	0.706382	0.944494	0.780834	0.931332	0.933093	0.987755	0.68967	0.486542	0.714916	0.967349	0.893184	0.975776	0.748383	0.761733	0.691874	0.796351	0.594828	0.310458	0.854427	A	A	A	A	A	A	A	A	A	A	A	A	A	A	A	A	A	A	A	A
AT1G01710_at	9.30929e-05	2.69566e-06	0.00471625	0.00235727	0.0105832	0.0115131	0	0	0	0.031256	0	0	0	0.00197247	0.00617917	0.0166768	0.0216675	0.0669234	0.00440923	0	0	0	0	0	0	0	0	0	0	P	P	P	P	P	P	P	P	P	A	P	P	P	P	P	P	A	A	P	P
AT1G01720_at	0.00830219	0.00480976	0.208619	0.0793202	0.379747	0.227257	0.181924	0.372002	0	0.134044	8.1113e-05	0	0	0.0702303	0.216221	0.0753067	0.217805	0.132324	0.222111	0.00093676	0.0993559	0.000153753	0.0201949	0	0	0	0	0	0	P	P	A	A	A	A	A	A	P	A	P	P	P	A	A	A	A	A	A	P
AT1G01725_at	0.0039864	0.0468823	0.0545545	0.113393	0.0253411	0.00403206	0.0021442	0	5.61174e-05	0.0151778	0.0446189	0.0144437	0.021131	0.0075087	0.00142126	0.00148208	0.0687416	0.01118	0.0559254	0	5.3599e-06	0	0.00155992	0	0	0	0	0	0	P	A	A	A	A	P	P	P	P	P	A	P	A	P	P	P	A	P	A	P
AT1G01730_at	0.00284386	1.32023e-05	0.00145787	0.229574	0.019039	0.00136839	0.0524569	0.0800168	0.0243663	0.0844898	0.0939092	0.125112	0.0911532	0.0357085	0.0225398	0.00678187	0.0492834	0.00114435	0.0156342	0	0.00785814	0.000178083	0.0055816	0	0	0	0	0	0	P	P	P	A	P	P	A	A	A	A	A	A	A	A	A	P	A	P	P	P
AT1G01740_at	0.00245858	0.0187146	0.0163746	0.0277438	0.0112794	0.0203789	0.0980517	3.91917e-05	0.0749623	0	0.183897	0.143039	0.0816795	0.210536	0.488546	0.0895126	0.175563	0.146243	0.00626345	0.00126059	0.0943575	0.144805	0.0703441	0.00483238	0.003826	0.00558313	0.00239605	0.00770953	0.00287079	P	P	P	A	P	A	A	P	A	P	A	A	A	A	A	A	A	A	P	P
AT1G01750_at	0.576049	0.673485	0.141212	0.396069	0.697544	0.51273	0.595231	0.201688	0.554922	0.0656417	0.599989	0.49349	0.311648	0.853374	0.813567	0.695566	0.253543	0.574107	0.544324	0.0634778	0.0577186	9.18078e-05	0.000486633	0.363752	0.340354	0.418679	0.750798	0.605314	0.677777	A	A	A	A	A	A	A	A	A	A	A	A	A	A	A	A	A	A	A	A
AT1G01760_at	0.0043104	0.0103061	0.00533469	0.0154279	0.00545171	0.00970755	0.021186	0.054128	0.0396074	0.0113109	0.0298735	0.0160299	0.00894478	0.0205121	0.0280722	0.0173982	0.0270558	0.00222057	0.0215545	0.0125135	0.00965591	0.000339797	0.0173055	0.0164076	0.00724595	0.0342543	0.02384	0.0166001	0.0251138	P	P	P	P	P	P	A	A	A	P	A	P	P	A	A	P	A	P	A	P
AT1G01770_at	1.44677e-06	9.33846e-05	0.00153128	0.0319121	0.00500391	0.00220415	0	0.223417	0.000181734	0	0.000910416	0.00718407	5.06238e-06	0.138888	0.108419	0.0597608	0.00823209	0.494613	0.0949131	0	0	0.000119496	6.60945e-05	0.00173745	8.78842e-05	7.07963e-05	0	0	1.77248e-06	P	P	P	A	P	P	P	A	P	P	P	P	P	A	A	A	P	A	A	P
AT1G01780_at	0.0738612	0.00142964	0.269544	0.0835746	0.177322	0.222246	0	0.175215	0.169053	0.00382905	0	0	0	0.00780799	0.0440987	0.018869	0.0757819	0.175441	0.095699	0	0	0	0	0.000431676	0.000658344	0.000940214	0	0	1.00081e-06	A	P	A	A	A	A	P	A	A	P	P	P	P	P	A	P	A	A	A	P
AT1G01790_at	1.9932e-05	0.000380851	0.024687	0.0905696	0.254649	8.01121e-05	0.00746596	0	0.0235362	0	1.05965e-05	0	0	0.0873275	0.000194733	0.000148803	0.128426	0.113507	0.211806	0	1.08952e-05	0	0	0	0	0	0	0	0	P	P	A	A	A	P	P	P	A	P	P	P	P	A	P	P	A	A	A	P
AT1G01800_at	0.0148353	0.0422336	0.0744648	0.129159	0.105703	0.0633266	0	0.00209293	0	0	0.00854041	0.00181252	0.00175424	0.344819	0.136076	0.198358	0.00136501	0.0209776	0.00118332	0	0	0	0	0	0	0	0	0	0	P	A	A	A	A	A	P	P	P	P	P	P	P	A	A	A	P	A	P	P
AT1G01820_at	0.00237043	0.00485686	0.153026	0.0672228	0.0465503	0.0109244	0.000627436	0	0	0	0.0204894	0.0383888	0.0695946	0.0569472	0.141373	0.0799906	0.010891	0.0689127	0.0873938	0	1.65504e-05	0	0	0	0	0	0	0	0	P	P	A	A	A	P	P	P	P	P	A	A	A	A	A	A	P	A	A	P
AT1G01830_at	0.272702	0.0806897	0.42345	0.106484	0.329201	0.0679079	0.0721686	0.0223619	0.0302622	0.0346968	0.0673372	0.143586	0.124466	0.122389	0.216504	0.0489073	0.0915816	0.148985	0.141203	0.0329348	0.0203284	0.000284253	0.0209504	5.30219e-05	0.000401453	0	4.12186e-05	6.36657e-06	8.55495e-05	A	A	A	A	A	A	A	A	A	A	A	A	A	A	A	A	A	A	A	A
AT1G01840_at	0.00236195	0	0.0177803	0.0511873	0.0106118	0.0143374	0.0596221	0.0130936	0.0136156	0.0323026	0.204063	0.022422	0.0862716	0.148298	0.0626239	0.0482855	0.00425837	0.00680654	0.0137369	1.78706e-05	0.00443532	0.0344625	0.000487654	0.00168187	0.00317856	0.00222979	0.000530929	0.00226218	0.00229454	P	P	P	A	P	P	A	P	P	A	A	A	A	A	A	A	P	P	P	P
AT1G01860_at	0.0424765	0.0561994	0.0747279	0.0668494	0.228335	0.00731843	0.13589	0.172799	0.245802	0.0292453	0.0306621	0.0328093	0.0521265	0.06041	0.0181591	0.0520999	0.0066753	0.00114647	0.0108718	0.0141492	0.101345	0.0649785	0.00879374	0.00212091	0.00164541	0.00339244	0.00114164	0.000481933	0.00148075	A	A	A	A	A	P	A	A	A	A	A	A	A	A	P	A	P	P	P	P
AT1G01900_at	0.763669	0.591262	0.897845	0.528075	0.335486	0.133274	0.363492	0.448617	0.452695	0.386282	0.901515	0.477061	0.591319	0.770323	0.499458	0.316212	0.78103	0.853269	0.317127	0.464735	0.653614	0.566752	0.547032	0.595958	0.370981	0.375417	0.763355	0.5932	0.601693	A	A	A	A	A	A	A	A	A	A	A	A	A	A	A	A	A	A	A	A
AT1G01910_at	4.39654e-06	0	0	0	2.19779e-06	8.77975e-05	0	0.00207835	0	0.0116533	0.000421735	1.28326e-07	0	0	0	0	0	0.000755584	0.0165688	0	0	0	0	0	0	0	0	0	0	P	P	P	P	P	P	P	P	P	P	P	P	P	P	P	P	P	P	P	P
AT1G01920_at	3.56689e-06	7.24894e-05	0.00267647	0.0209557	9.97194e-06	0.000262807	5.9851e-05	0	0	5.48654e-05	0.0289248	0.0191923	0.00658834	0.0303242	0.0326898	0.000751271	0.00307886	0.0103264	0.0644124	0	0	0	0.000169067	0	0	0	0	0	0	P	P	P	A	P	P	P	P	P	P	A	P	P	A	A	P	P	P	A	P
AT1G01930_at	0.000751528	0.0953564	0.0951898	0.0788395	0.0597668	0.012193	0.219598	0.295151	0	0.0319888	0.000142634	0	0	0	0	0	0.431575	0.202043	0.0762361	0.000319849	0	0.000304177	0.00276519	0	0	0	0	0	0	P	A	A	A	A	P	A	A	P	A	P	P	P	P	P	P	A	A	A	P
AT1G01940_at	0	0	0.00141611	0.134689	0.00371199	0.058496	0	0.000457427	0	0	0.0122377	0.00558991	0.00410605	3.48309e-05	9.38471e-07	0	0.0267132	0.0114765	0.017157	0	0	0	0	0	0	0	0	0	0	P	P	P	A	P	A	P	P	P	P	P	P	P	P	P	P	A	P	P	P
AT1G01950_at	0.118254	0.0545358	0.193199	0.210404	0.119481	0.0900405	0.000166981	0.122334	0	0.112784	0.194798	0.195509	0.245871	0.0709705	0.229412	0.145321	0.260902	0.36837	0.260996	0.000479616	0	1.60109e-06	0.0333313	0.000688745	0.00321817	0.000664016	0.000174115	0.00096497	0.000234862	A	A	A	A	A	A	P	A	P	A	A	A	A	A	A	A	A	A	A	P
AT1G01960_at	0.000925433	0.0137119	0.0236746	0.0943033	0.00957618	0.0491721	6.99953e-05	0.00336682	0.000508345	0	0.00303489	0.0256192	0.00497382	0.158694	0.355382	0.32397	0.0098715	0.454134	0.0761109	2.36684e-05	0.0545963	0	0	0	0	0	0	0	0	P	P	A	A	P	A	P	P	P	P	P	A	P	A	A	A	P	A	A	P
AT1G01970_at	0.00101508	0.00142705	0.000876366	0.12074	0.0963576	0.0117299	0.0466445	0.110184	0.140708	0.0897877	0.139253	0.0471607	0.113389	0.0924755	0.16058	0.169848	0.0554627	0.0153031	0.0354151	0.000244645	8.78923e-05	6.63034e-06	0	0.00105025	8.06393e-05	0.000780862	0.000452838	0.000587918	0.000203017	P	P	P	A	A	P	A	A	A	A	A	A	A	A	A	A	A	P	A	P
AT1G01980_at	0.733126	0.404349	0.181625	0.798988	0.504525	0.474796	0.353706	0.192085	0.374808	0.264032	0	0	0	0.711311	0.641415	0.322124	0.214206	0.488584	0.816908	0.698896	0.451256	0.641987	0.527538	0.123381	0.267604	0.207172	0.822746	0.756854	0.620311	A	A	A	A	A	A	A	A	A	A	P	P	P	A	A	A	A	A	A	A
AT1G01990_at	0.00345378	0.00207728	0.0136855	0.0686695	0.0659005	0.0203966	0	0.0345263	0.0849533	0.0949301	0.0624522	0.0452605	0.0403302	0.0221009	0.0150934	0.0074984	0.0196288	0.0511368	0.132341	0	3.58365e-05	0	0.00017149	0	0	0	0	0	0	P	P	P	A	A	A	P	A	A	A	A	A	A	A	P	P	P	A	A	P
AT1G02000_at	0.2071	0.214774	0.399847	0.350157	0.37597	0.470653	0.0656522	0.108398	0.00386628	0.0653676	0	0	0	0.0131592	0.019056	0.0128152	0.437263	0.402402	0.140493	0.0343896	0.0090611	0.00221399	0.000128923	0.00149753	0.00452961	0.0019907	0.00158295	0.00052341	0.000644918	A	A	A	A	A	A	A	A	P	A	P	P	P	P	P	P	A	A	A	A
AT1G02020_at	2.40473e-05	0.00115733	0.00506647	0.0460883	0.0218275	0.0341577	7.32835e-05	0.0844926	0.00413314	0.134123	0.0199153	0.0515727	0.0154802	6.08879e-06	0	0	0.00810064	0.0782983	0.0717853	0.00150985	0.0879338	0.00903873	0	1.60472e-05	1.51686e-05	0	8.59564e-06	3.53275e-05	3.109e-05	P	P	P	A	A	A	P	A	P	A	P	A	P	P	P	P	P	A	A	P
AT1G02050_at	0.0152977	0.133945	0.0540506	0.207784	0.00517413	0.0282741	0.000121268	0.00149578	0.410577	0.146668	0.183707	0.125925	0.0927527	0.105923	0.073434	0.0533065	0.261264	0.0981437	0.378108	0.0418556	0.00113689	0.0409411	0.0579646	0.00498899	0.00186151	0.0013653	0.00412203	0.00923723	0.0148621	P	A	A	A	P	A	P	P	A	A	A	A	A	A	A	A	A	A	A	A
AT1G02060_at	0.823703	0.503225	0.460135	0.671785	0.544565	0.667153	0.637855	0.899125	0.777685	0.884617	0.888726	0.712082	0.850086	0.358185	0.758575	0.683026	0.622342	0.244423	0.527607	0.747367	0.926085	0.960896	0.884028	0.104336	0.0391391	0.0502742	0.213584	0.402449	0.347068	A	A	A	A	A	A	A	A	A	A	A	A	A	A	A	A	A	A	A	A
AT1G02070_at	0.272749	0.5394	0.535152	0.576724	0.286482	0.250291	0.459801	0.296415	0.383821	0.319737	0.749446	0.630256	0.472013	0.340814	0.423319	0.209241	0.302502	0.493867	0.779161	0.354043	0.00417735	0.141082	0.175759	0.0489417	0.0227569	0.0333924	0.00313884	0.000266924	0.00643846	A	A	A	A	A	A	A	A	A	A	A	A	A	A	A	A	A	A	A	A
AT1G02080_at	3.88253e-06	8.7041e-05	0.00063435	0.00149985	0	0	0	0	0	0	0	0	0	0	0	0	0.00704627	0.115314	2.93486e-05	0	0	0	0	0	0	0	0	0	0	P	P	P	P	P	P	P	P	P	P	P	P	P	P	P	P	P	A	P	P
AT1G02090_at	0.0333481	0.36425	0.321868	0.201647	0.0381664	0.0768396	0	0.251516	0	0	0.175486	0.0344653	0.0821113	0.208986	0.378281	0.48401	0.310239	0.750865	0.204165	0	0	8.43254e-05	0.00010404	0	0	0	0	0	0	A	A	A	A	A	A	P	A	P	P	A	A	A	A	A	A	A	A	A	P
AT1G02100_at	0.0280814	0.0389955	0.0285668	0.0240364	0.320014	0.0735524	0.0112642	8.92879e-05	0	0.00695931	0.000602457	0	0	0.0478001	0.00386295	1.25167e-05	0.43723	0.00494206	0.112829	0.00924339	0.060572	0.0306101	0.068663	0	0	0	0	0	0	A	A	A	A	A	A	P	P	P	P	P	P	P	A	P	P	A	P	A	P
AT1G02110_at	0.000107143	0.000879192	0.0821433	0.00920894	0.0394122	0.0772486	0	0.00345359	0.181774	0.329021	0.182508	0.0108486	0.00401508	0.217032	0.136513	0.104608	0.0249003	0.0598644	0.199592	0.0035477	0.000848651	0.000233226	0.00878372	0	0	0	0	0	0	P	P	A	P	A	A	P	P	A	A	A	P	P	A	A	A	A	A	A	P
AT1G02120_at	0.00827696	0.0668184	0.10063	0.0134328	5.21027e-05	0.00106374	0.0704733	0.00394646	0.0368097	0.0419821	0.000214654	7.63543e-05	0.00014855	0.00781248	0.000180657	0.000204097	0.0367387	0.134893	0.135636	0.00132935	0	0	0.000405011	0	0	0	0	0	0	P	A	A	P	P	P	A	P	A	A	P	P	P	P	P	P	A	A	A	P
AT1G02130_at	0	2.93501e-05	0	0	0.000124214	0.000113118	0	0.000371931	6.80657e-05	6.40584e-05	0.0200093	0.000407662	9.98847e-06	0	0	0	0.00586149	0.0289051	0.015424	0	0	0	0	0	0	0	0	0	0	P	P	P	P	P	P	P	P	P	P	A	P	P	P	P	P	P	A	P	P
AT1G02140_at	0	0.00148513	0.0109919	0.0649793	0.0053597	0	0	0	0	0	1.96192e-06	0	0	0	0	0	0.000767543	0.0214754	0.0104088	0	0	0	0	0	0	0	0	0	0	P	P	P	A	P	P	P	P	P	P	P	P	P	P	P	P	P	A	P	P
AT1G02150_at	0.000141615	1.16991e-05	0	0	0.000789286	6.43919e-05	0	8.28249e-06	0	0	0.0119763	0.0150252	0.00982078	0.0161857	0.0120894	0.0335708	0.00672121	0.0132321	0.0135019	6.1366e-05	1.48755e-06	4.02448e-06	0.000398719	0	0	0	0	0	0	P	P	P	P	P	P	P	P	P	P	P	P	P	P	P	A	P	P	P	P
AT1G02160_at	0	0	0	0	0	0	0	0	0.00445912	0	0.00901307	0.00128857	0.000485832	0	0	0	0	0	0	0	0	0	0	0	0	0	0	0	0	P	P	P	P	P	P	P	P	P	P	P	P	P	P	P	P	P	P	P	P
AT1G02170_at	4.87856e-05	0.0318403	0.00100193	0.0879262	0.00294976	1.78336e-05	5.70313e-06	0	0	0.851682	0	0	0	0.100355	0.015889	0.0392205	0.00785994	0.091775	0.00243223	0	0	3.63237e-06	0	0	0	0	0	0	0	P	A	P	A	P	P	P	P	P	A	P	P	P	A	P	A	P	A	P	P
AT1G02180_at	0.00654054	0.0531355	0.131315	0.0175735	0.0655064	0.0452213	0.002824	0.0139795	0.00388941	0.0211742	0.0798957	0.062336	0.0178565	0.0720014	0.0939776	0.0689917	0.0512333	0.00885672	0.0218296	0	0.00442667	0.0118122	0	0	0	0	0	0	0	P	A	A	P	A	A	P	P	P	A	A	A	P	A	A	A	A	P	A	P
AT1G02190_at	0.00208183	0.00222254	0.0668795	0.219697	0.180775	0.0568281	0.000385051	0.0019224	0	0	0.229644	0.206776	0.0534342	0.0552973	0.158011	0.29507	0.298861	0.00131924	0.199405	0	0.0550888	0.00172664	3.89777e-05	0	0	0	0	0	0	P	P	A	A	A	A	P	P	P	P	A	A	A	A	A	A	A	P	A	P
AT1G02205_at	0.171834	0.137813	0.232739	0.138158	0.160113	0.0136413	0.10552	0.102222	0.232639	0.0818149	0.306871	0.256675	0.286272	0.180448	0.244509	0.24594	0.18331	0.118214	0.127693	0	0.011796	0	0	0	0	0	0.000656918	0.00996926	0.00352539	A	A	A	A	A	P	A	A	A	A	A	A	A	A	A	A	A	A	A	P
AT1G02220_at	0.790079	0.95133	0.874737	0.939266	0.831149	0.895124	0.781906	0.909922	0.844956	0.941414	0.888726	0.934136	0.937477	0.0251244	0.118215	0.0482855	0.876214	0.921178	0.877683	0.821622	0.95615	0.836495	0.762144	0.788356	0.943841	0.743567	0.82519	0.446091	0.887739	A	A	A	A	A	A	A	A	A	A	A	A	A	A	A	A	A	A	A	A
AT1G02250_at	0.247979	0.178039	0.660663	0.117441	0.127355	0.099433	0.471028	0.735525	0.563427	0.545141	0.562916	0.626781	0.300766	0.608169	0.208382	0.641045	0.0843173	0.687272	0.756098	0.570522	0.471441	0.682585	0.652381	0.779358	0.564695	0.408054	0.820461	0.54467	0.597245	A	A	A	A	A	A	A	A	A	A	A	A	A	A	A	A	A	A	A	A
AT1G02260_at	0.00127497	0.00522136	0.0483888	0.00134992	0	0	0.00270587	0.00919738	0.00137456	0.0208751	0.0278243	0.254998	0.0471128	0.000387689	7.20727e-05	0.00655189	0.000615246	0.00435835	0.0513164	0	0.00831522	0.000161486	0	0	0	0	0	0	0	P	P	A	P	P	P	P	P	P	A	A	A	A	P	P	P	P	P	A	P
AT1G02270_at	0.0686637	0.224561	0.565556	0.414056	0.0180275	0.00570112	0	0.415552	0.898463	0.863348	0.0509344	0.0290765	0.0519284	0.300654	0.502044	0.810042	0.447165	0.596704	0.260243	0	0.709416	0.419613	0.0578756	0	0	0	0	0	0	A	A	A	A	P	P	P	A	A	A	A	A	A	A	A	A	A	A	A	P
AT1G02280_at	6.15122e-05	0.00616911	0.013873	0.0165639	0.000411282	0.0015913	0	0.065017	0	0	0.121294	0.0997293	0.0217324	0.121593	0.150104	0.229422	0.0636058	0.0241835	0.00234755	0	3.59855e-05	0	0	0	0	0	0	0	0	P	P	P	P	P	P	P	A	P	P	A	A	A	A	A	A	A	A	P	P
AT1G02300_at	0.0365817	0.17865	0.233948	0.170589	0.0174632	0	0.153296	0.200385	0.209917	0.102498	0.293743	0.210459	0.192129	0.349451	0.137266	0.115659	0.0106701	0.08361	0.0274409	7.55445e-05	0.0873549	0.0199873	0.170131	0	0	0	0	0	0	A	A	A	A	P	P	A	A	A	A	A	A	A	A	A	A	P	A	A	P
AT1G02305_at	0	0	0	0.0215202	0.000201917	0	1.45469e-05	0.0567722	0.173278	0.0443587	0	0	0	0.0921225	0.123293	0.0547797	0.00180741	0.00598774	0.193246	0	0	0	0.00283533	0	0	0	0	0	0	P	P	P	A	P	P	P	A	A	A	P	P	P	A	A	A	P	P	A	P
AT1G02310_at	0.313481	0.160589	0.65958	0.428933	0.272175	0.172575	0.449363	0.400032	0.537644	0.465499	0.866686	0.408442	0.502613	0.284726	0.619729	0.197698	0.0015269	0.00830486	0.232544	0.745443	0.765558	0.888922	0.518925	0.393709	0.411072	0.285875	0.502661	0.642971	0.328607	A	A	A	A	A	A	A	A	A	A	A	A	A	A	A	A	P	P	A	A
AT1G02320_at	0.992007	0.969982	0.967523	0.985499	0.833511	0.991583	0.954296	0.774757	0.947333	0.860312	0.959411	0.827683	0.981517	0.825289	0.867703	0.70984	0.929572	0.875985	0.958255	0.920919	0.931821	0.920716	0.914693	0.94843	0.925325	0.999631	0.978813	0.859135	0.894783	A	A	A	A	A	A	A	A	A	A	A	A	A	A	A	A	A	A	A	A
AT1G02330_at	0	0	0.00529189	0.00330455	8.31502e-06	8.43028e-05	0	0.00536153	0.864375	0	0.000399613	0	0.000249998	9.45806e-06	0.0210468	0.0157912	9.24922e-05	0.00193397	0.0653961	0	0	0	0	0	0	0	0	0	0	P	P	P	P	P	P	P	P	A	P	P	P	P	P	A	P	P	P	A	P
AT1G02340_at	0.513132	0.309547	0.76726	0.65596	0.16963	0.424984	0.42187	0.288452	0.380275	0.431011	0.648698	0.412243	0.422884	0.59091	0.721014	0.70984	0.242549	0.708849	0.3247	0.476349	0.0087948	0.304366	0.358348	0.225892	0.0343155	0.239217	0.191215	0.300918	0.225417	A	A	A	A	A	A	A	A	A	A	A	A	A	A	A	A	A	A	A	A
AT1G02360_at	0.765768	0.586089	0.277289	0.183018	0.765394	0.589483	0.373945	0.081753	0.168523	0.360182	0.254708	0.445335	0.401154	0.0728892	0.0406817	0.0116008	0.656167	0.610877	0.532666	0.456266	0.380052	0.499037	0.573132	0.512057	0.448011	0.556368	0.705904	0.494401	0.54049	A	A	A	A	A	A	A	A	A	A	A	A	A	A	A	P	A	A	A	A
AT1G02370_at	0.0176748	0.0164163	0.133507	0.19252	0.0353154	0.0476867	0	0.0692597	0.0740807	0	0.274666	0.0624265	0.0295698	0.0940234	0.114334	0.131348	0.383625	0.351645	0.362121	0	2.98672e-06	0	0	0	0	0	0	7.99487e-06	4.3608e-06	P	P	A	A	A	A	P	A	A	P	A	A	A	A	A	A	A	A	A	P
AT1G02390_at	0.216484	0.195585	0.186305	0.340176	0.0463793	0.124039	0.160419	0.231319	0.24464	0.588738	0.409008	0.305906	0.531651	0.289822	0.386775	0.236944	0.191327	0.151107	0.245414	0.245197	0.340486	0.286712	0.453708	0.240636	0.35095	0.311356	0.48538	0.333761	0.409193	A	A	A	A	A	A	A	A	A	A	A	A	A	A	A	A	A	A	A	A
AT1G02400_at	0.101026	0.0873028	0.116408	0.151308	0.0431977	0.0989064	0.108013	0.121227	0.177651	0.169695	0.189865	0.13716	0.146899	0.0143469	0.0750195	0.0151371	0.0682368	0.281816	0.0451997	0.249033	0.312905	0.657911	0.566435	0.264009	0.228465	0.512177	0.453732	0.264953	0.242811	A	A	A	A	A	A	A	A	A	A	A	A	A	P	A	P	A	A	A	A
AT1G02410_at	0.0411463	0.0140974	0.0121271	0.187523	0.279576	0.0215667	0.00192742	0	0	0.0994086	0	0	0	0	0	0	0.0551693	0.190997	0.0529549	0	0	0	5.59348e-05	0	0	0	0	0	0	A	P	P	A	A	A	P	P	P	A	P	P	P	P	P	P	A	A	A	P
AT1G02420_at	0.04417	0.0158666	0.0493356	0.0194003	0.126979	0.0769508	0.0687398	0.00668178	0.068652	0.0687757	0.00614888	0.0641621	0.0437548	5.36589e-05	0.000116189	0.00177871	0.171287	0.0210131	0.211023	0.0349169	0.0144976	0.0760597	0.0180556	0.0404525	0.0115251	0.0165995	0.0323872	0.0498849	0.037868	A	P	A	P	A	A	A	P	A	A	P	A	A	P	P	P	A	A	A	A
AT1G02450_at	0.288865	0.115646	0.361919	0.487678	0.644889	0.878855	0.504482	0.321044	0.480456	0.111275	0.61036	0.510912	0.489016	0.537486	0.208166	0.197013	0.3907	0.649427	0.51047	0.332112	0.0766894	0.00218537	0.131005	0.36243	0.229448	0.237821	0.263794	0.577187	0.30785	A	A	A	A	A	A	A	A	A	A	A	A	A	A	A	A	A	A	A	A
AT1G02460_at	0.0573939	0.0270244	0.0236559	0.0696937	0.0179165	0.0156011	0.0612582	0.0389388	0.0742057	0.0653766	0.0646043	0.0154726	0.067279	0.00204748	0.0256191	0.0274864	0.00135834	0.0328785	0.00669975	0.0216856	0.0913504	0.0183969	0.0256389	0.0132676	0.026483	0.0137979	0.0129034	0.0314536	0.0134876	A	A	A	A	P	P	A	A	A	A	A	P	A	P	A	A	P	A	P	A
AT1G02470_at	0.0344185	0.000154911	0.0595489	0.0380376	0.155352	0.00225051	0.0302344	0.0794131	0.076751	0.0552208	0.117188	0.106434	0.142463	0.0911806	0.047908	0.0628637	0.0233156	0.0523105	0.00198343	0.0112872	0.00428561	3.54923e-05	0.0227843	0.0305449	0.0208437	0.020553	0.00987386	0.00528024	0.0237588	A	P	A	A	A	P	A	A	A	A	A	A	A	A	A	A	A	A	P	P
AT1G02475_at	0.146793	0.0243476	0.267802	0.0212592	0.0111189	0.00113548	3.91089e-05	0.00951455	0.0920049	0.0473379	0.441502	0.0327691	0.250126	0.333726	0.221864	0.0440715	0.325766	0.137735	0.101203	0.000236396	2.41805e-07	8.67756e-05	0.00473501	0	0	0	0	0	0	A	A	A	A	P	P	P	P	A	A	A	A	A	A	A	A	A	A	A	P
AT1G02490_at	0.846938	0.832001	0.235502	0.496732	0.885582	0.937682	0.278931	0.226764	0.369425	0.369867	0.863337	0.804061	0.623489	0.42949	0.837797	0.231604	0.91131	0.798586	0.956073	0.47863	0.386418	0.370819	0.307832	0.513021	0.53854	0.578656	0.448345	0.717832	0.474074	A	A	A	A	A	A	A	A	A	A	A	A	A	A	A	A	A	A	A	A
AT1G02500_at	0.000111519	1.23099e-05	0.000280887	0.0010175	4.91969e-05	0.000327361	0	0.00392648	0	0	0	0	0	5.71434e-06	0	0	1.5833e-05	0.000278633	0	0	0	0	0	0	0	0	0	0	0	P	P	P	P	P	P	P	P	P	P	P	P	P	P	P	P	P	P	P	P
AT1G02540_at	0.592483	0.246898	0.858529	0.67782	0.298719	0.523948	0.591258	0.372128	0.554562	0.372074	0.654498	0.395396	0.49153	0.443778	0.477138	0.287983	0.0803514	0.0750587	0.708099	0.77009	0.792964	0.704057	0.562015	0.577019	0.762838	0.663321	0.737808	0.453663	0.811969	A	A	A	A	A	A	A	A	A	A	A	A	A	A	A	A	A	A	A	A
AT1G02550_at	0.117382	0.0326832	0.110491	0.0944602	0.200088	0.104622	0.0260518	0.0169285	0.0296322	0.00545353	0.00320342	0.0262823	0.00533122	0.00325649	0.0858665	0.0140461	0.182706	0.239478	0.153065	0.0374915	0.0263538	0.0335955	0.0666634	0.110735	0.106336	0.0905162	0.145571	0.0789829	0.160903	A	A	A	A	A	A	A	P	A	P	P	A	P	P	A	P	A	A	A	A
AT1G02560_at	0	0	5.01462e-05	0	0.000373782	0	0	0	0	0	0	0	0	0.000411034	0.00226565	0.0301762	0.00938442	0.00107466	0.00480542	0	0	0	0	0	0	0	0	0	0	P	P	P	P	P	P	P	P	P	P	P	P	P	P	P	A	P	P	P	P
AT1G02570_at	0.139582	0.0705864	0.045679	0.0479404	0.256642	0.191963	0.120764	0.0440349	0.0934764	0.080819	0.366082	0.0268224	0.1566	0.0338428	0.00985957	0.0246261	0.078294	0.0201467	0.131172	0.0811882	0.159718	0.0855337	0.0488916	0.178921	0.199554	0.151238	0.19123	0.398159	0.135476	A	A	A	A	A	A	A	A	A	A	A	A	A	A	P	A	A	A	A	A
AT1G02580_at	0	0	0	0.0462962	0.122645	0.111573	0.143293	0.0957311	0.183088	0.253942	0.157221	0.0492199	0.184005	0.0661884	0.221864	0.373368	0.0564038	0.132512	0.102596	0.182687	0.00655521	0.362609	0.306303	0.04729	0.0621747	0.049277	0.0259624	0.0542848	0.0517525	P	P	P	A	A	A	A	A	A	A	A	A	A	A	A	A	A	A	A	A
AT1G02620_at	0.0627417	0.0159524	0.10935	0.0274014	0.0652363	0.0996498	0.0580433	0.0224023	0.0118892	6.02971e-05	0.106848	0.0404085	0.0256435	0.025289	0.0779687	0.0506012	0.0425484	0.0639757	0.0353262	0.0381955	0.0345403	0.0275016	0.00865924	0.0446501	0.0250636	0.050427	0.0517177	0.0887824	0.0355491	A	P	A	A	A	A	A	A	P	P	A	A	A	A	A	A	A	A	A	A
AT1G02640_at	0.447146	0.634339	0.763179	0.732668	0.448787	0.620694	0.563247	0.386624	0.288373	0.565307	0.0516099	0.100016	0.0119104	0	0	0	0.894193	0.972331	0.920935	0.206925	0.167986	0.523335	0.826548	0	0	0	0	0	0.000154684	A	A	A	A	A	A	A	A	A	A	A	A	P	P	P	P	A	A	A	A
AT1G02660_at	0.000324136	0.00249839	0.0180475	0.0226779	0.0187851	0.00476087	0.117553	0.0635495	0.101789	0.155759	0	0	0	0	0	0	0.0033008	0.0704019	0.0015897	0.000655167	1.11959e-05	0.0699729	0.14113	0	0	0	0	0	3.29734e-05	P	P	P	A	P	P	A	A	A	A	P	P	P	P	P	P	P	A	P	P
AT1G02670_at	0.212837	0.331325	0.0392417	0.596142	0.254899	0.598783	0.158059	0.0551607	0.383212	0.170017	0.0273525	0.013133	0.00500943	0	0	0	0.230739	0.49611	0.251137	0.179265	0.385707	0.067266	0.0822431	0.0798388	0.0453071	0.106325	0.0693032	0.0589896	0.0685788	A	A	A	A	A	A	A	A	A	A	A	P	P	P	P	P	A	A	A	A
AT1G02680_at	0.0845658	0.0352652	0.131391	0.210109	0.131771	0.0270483	0	0.00870203	0	0.0405125	0.745792	0.462363	0.438023	0.0751415	0.622591	0.298061	0.636951	0.251184	0.523675	0	8.6794e-06	0	0.000111314	0	0	0	0	0	0	A	A	A	A	A	A	P	P	P	A	A	A	A	A	A	A	A	A	A	P
AT1G02690_at	0.00620059	0.00458749	0.00390464	0.00961482	0.000508406	0.000414278	0	0	0	0	8.75066e-05	0.00057975	0.00016057	0.0464112	0.00154183	0.00873725	0.0126231	0.0870704	0.0438428	0	0	0	0	0	0	0	0	0	0	P	P	P	P	P	P	P	P	P	P	P	P	P	A	P	P	P	A	A	P
AT1G02700_at	0.239076	0.127056	0.0419971	0.219333	0.115391	0.0291232	0.32673	0.285372	0.181774	0.172576	0.541147	0.0648451	0.120253	0.28942	0.271393	0.103096	0.15072	0.303422	0.00132227	0.217853	0.164134	0.214406	0.214723	0.224245	0.277037	0.2876	0.464294	0.196406	0.387671	A	A	A	A	A	A	A	A	A	A	A	A	A	A	A	A	A	A	P	A
AT1G02710_at	0.09633	0.152379	0.16849	0.0936532	0.203636	0.0826347	0.0221762	0.0122119	0.0358649	0.0108753	0.00620084	0.0269222	0.011329	0.0351908	0.00401003	0.0019099	0.132819	0.0149995	0.180398	0.0341898	0.0246212	0.0311203	0.031193	0.0458093	0.0263426	0.030198	0.0367323	0.0869802	0.0584569	A	A	A	A	A	A	A	P	A	P	P	A	P	A	P	P	A	P	A	A
AT1G02720_at	0.0758787	0.0160475	0.0510019	0.0153171	0.0448326	0.0357998	0.00627625	0.00998157	0.0021108	0.0404619	0.0297525	0.0112131	0.00328315	0.00267367	0.0199552	0.0418738	0.141042	0.00955383	0.0314417	9.47518e-05	0.0429425	0.000426882	0.00734847	0.000182606	8.54748e-06	0	5.78724e-06	6.72523e-05	3.80494e-05	A	P	A	P	A	A	P	P	P	A	A	P	P	P	P	A	A	P	A	P
AT1G02730_at	0.000240926	0	0.000205795	5.54702e-06	0.00158252	9.45465e-05	0	0	0.00272845	0.0249903	0.138646	0.077903	0.0629035	0.00735313	0.0542614	0.0663766	0.0555513	0.00123428	0.012849	0	0	0.000874755	0	0	0	0	0	0	0	P	P	P	P	P	P	P	P	P	A	A	A	A	P	A	A	A	P	P	P
AT1G02740_at	0.0059238	0.000714886	0.00389795	0.000613332	0.00684482	0.000282537	0	0	0	0.00295363	0.000154117	0.00010266	0.000381123	2.8504e-05	0.000143559	0.0001115	0.00601972	0.00597557	0.00125511	8.51719e-07	0	0	0	0	0	0	0	0	0	P	P	P	P	P	P	P	P	P	P	P	P	P	P	P	P	P	P	P	P
AT1G02750_at	0.0384254	0.122912	0.170019	0.195919	0.189686	0.169451	0.00599435	0.349641	0.262932	0.191189	0.109842	0.310059	0.275994	0.140818	0.255019	0.127184	0.239312	0.285161	0.360273	0	0	0.000248681	0.0018476	0	0	0	0	0	0	A	A	A	A	A	A	P	A	A	A	A	A	A	A	A	A	A	A	A	P
AT1G02780_at	0	0	0	0.00505235	0	0	0	0	0	0	0	0	0	0	0	0	0	0.00547943	0.00184108	0	0	0	0	0	0	0	0	0	0	P	P	P	P	P	P	P	P	P	P	P	P	P	P	P	P	P	P	P	P
AT1G02790_at	0.318574	0.350387	0.513544	0.533476	0.45134	0.25131	0	0.112831	0	0	0	0	0	0.136105	0.114562	0.0930924	0.355192	0.487639	0.366426	0	0	0	0	0	0	0	0.0164081	0.00552477	0.0396074	A	A	A	A	A	A	P	A	P	P	P	P	P	A	A	A	A	A	A	P
AT1G02800_at	0	0	0	0.00566626	0.00762729	4.70067e-05	0.0308938	0.000330904	0.0109077	0.013187	0.0281152	0.13263	0.0337827	0.0149673	0.00424511	0.0108399	0	4.47272e-05	0	0	0	0	0	0	0	0	0	0	0	P	P	P	P	P	P	A	P	P	P	A	A	A	P	P	P	P	P	P	P
AT1G02810_at	0	0.00074784	0.00157939	0.588105	0.877812	0.91263	0.592788	0.672687	0.432926	0.426307	0.0947471	8.83137e-05	0.000146471	0	0	0	0.18042	0.64024	0.602018	0.690827	0.804804	0.838663	0.667901	0.255221	0.183594	0.366891	0.181839	0.11478	0.189048	P	P	P	A	A	A	A	A	A	A	A	P	P	P	P	P	A	A	A	A
AT1G02813_at	0.589515	0.42283	0.222856	0.396522	0.14989	0.210349	0.454093	0.746618	0.451807	0.437735	0.296437	0.130256	0.445484	0.530928	0.474482	0.824281	0.0809969	0.294776	0.628825	0.729235	0.000116758	0.190309	0.444471	0.4668	0.372037	0.593324	0.497537	0.777045	0.396794	A	A	A	A	A	A	A	A	A	A	A	A	A	A	A	A	A	A	A	A
AT1G02816_at	7.08352e-05	0.00560664	0.00340324	0.465603	0.811716	0.0141856	0	0.376275	0	0	0.000423335	3.73629e-05	0	0.00012902	6.29748e-05	0.000128548	0.0188768	0.0172864	0.00283896	0	0	0	0	0	0	0	0	0	0	P	P	P	A	A	P	P	A	P	P	P	P	P	P	P	P	P	P	P	P
AT1G02820_at	0.0279172	0.00596778	0.0911208	0	1.95604e-05	0.0001216	0.0689008	0.0396872	0.0596167	0.0582483	0.000824669	0.0205647	0.0269086	0.0795696	0.108736	0.0896627	0	0	0	0.0111309	0	0.0163121	0	0.00017144	0.00547317	0.00537869	0.00239365	0.000450947	0.00567413	A	P	A	P	P	P	A	A	A	A	P	A	A	A	A	A	P	P	P	P
AT1G02830_at	0.290466	0.1259	0.202784	0.0409279	0.372798	0.17949	0.625081	0.402119	0.651665	0.635586	0.824368	0.272869	0.590081	0.37132	0.577522	0.424121	0.107353	0.0941276	0.324708	0.576342	0.411144	0.00367446	0.383385	0.461704	0.549312	0.343615	0.742262	0.812218	0.532484	A	A	A	A	A	A	A	A	A	A	A	A	A	A	A	A	A	A	A	A
AT1G02840_at	0.000103015	7.37535e-05	0.0128687	5.87859e-05	0.000139923	0.00305626	0	0	0	0	0	0	0	0	0	0	0.126571	0.000101391	0.0530834	0	0	0	0	0	0	0	0	0	0	P	P	P	P	P	P	P	P	P	P	P	P	P	P	P	P	A	P	A	P
AT1G02850_at	0.000949413	0.000540163	0.0789922	0.0593842	0.0280983	0.0356721	0.151106	0.0811686	0.138086	0.0762142	0.391513	0.210384	0.208927	0.11577	0.0738959	0.0403609	0.0153733	0.070439	0.00250612	0.137031	0.0010563	0.000366501	0.0111122	0.237474	0.11237	0.264681	0.0253863	0.0192173	0.0302432	P	P	A	A	A	A	A	A	A	A	A	A	A	A	A	A	P	A	P	A
AT1G02860_at	0	0	0.00126117	0.0750543	0.183618	0.299383	1.52519e-05	0.411782	0	0.511903	0.332222	0.208635	0.157372	0.411891	0.426706	0.417014	0.00134936	0.250237	0.175145	0.129469	0.000188026	1.84732e-05	0.00026331	0.00235359	0.0040958	0.000491994	0.0033049	0.00290661	0.00214367	P	P	P	A	A	A	P	A	P	A	A	A	A	A	A	A	P	A	A	A
AT1G02870_at	0	0.0314417	0.0126812	0	0.0468148	4.1415e-05	0	6.69244e-05	0.000527522	0	0.0320101	0.0907793	0.129008	0.239232	0.375199	0.364437	0.275755	0.0497946	0.648284	0	0	0	0	0	0	0	0	0	0	P	A	P	P	A	P	P	P	P	P	A	A	A	A	A	A	A	A	A	P
AT1G02890_at	0.13924	0.100341	0.497896	0.377768	0.583426	0.518767	0.345058	0.349798	0	0.371765	0.0744049	0.0431308	3.30715e-05	0	0	0	0.531693	0.395704	0.344298	0.0039779	0.0142005	0.0180818	0.227312	1.52618e-07	9.14008e-06	0	0.00020787	0.00140897	5.62522e-05	A	A	A	A	A	A	A	A	P	A	A	A	P	P	P	P	A	A	A	P
AT1G02900_at	0.782762	0.739058	0.654419	0.541942	0.8031	0.682298	0.582788	0.431758	0.39573	0.307427	0.750102	0.54432	0.745762	0.765833	0.908422	0.554316	0.585726	0.248598	0.283356	0.706159	0.41822	0.0557846	0.232564	0.86557	0.659887	0.624875	0.54492	0.6811	0.484377	A	A	A	A	A	A	A	A	A	A	A	A	A	A	A	A	A	A	A	A
AT1G02910_at	0.0106047	0.00101449	0.0240632	0.187517	0.0482831	0.0124463	0.00674972	0.00293684	0.10057	0.292424	0.203479	0.335191	0.12085	0.0415402	0.0306599	0.0128309	0.419921	0.152729	0.128335	0.307252	0.000145188	0.0103536	0.0119374	0.000223269	2.08086e-06	3.22079e-05	0	0	1.03051e-05	P	P	A	A	A	P	P	P	A	A	A	A	A	A	A	P	A	A	A	A
AT1G02940_at	0.756621	0.839296	0.739701	0.670037	0.173175	0.375122	0.773448	0.873651	0.80336	0.570178	0.837075	0.418607	0.650958	0.390807	0.952681	0.583519	0.65334	0.276309	0.342354	0.833283	0.886138	0.921501	0.663458	0.797141	0.981072	0.889422	0.665709	0.487861	0.634306	A	A	A	A	A	A	A	A	A	A	A	A	A	A	A	A	A	A	A	A
AT1G02950_at	0.276304	0.433375	0.194738	0.278093	0.570824	0.517994	0.359151	0.488251	0.444294	0.661509	0.511665	0.415591	0.729427	0.783231	0.754455	0.361055	0.135569	0.820765	0.185242	0.360682	0.506918	0.384892	0.474296	0.0309612	0.0430963	0.0381834	0.0117462	0.00715744	0.0352477	A	A	A	A	A	A	A	A	A	A	A	A	A	A	A	A	A	A	A	A
AT1G02960_at	0.0026231	6.22254e-06	0.105791	1.58934e-05	0.00763541	0.0185651	0	0.05231	0.00350994	0	0.0351712	0.00318865	0.00127	0.000351664	4.35477e-05	0.00017519	0.0328015	0.0674754	0.119012	0	0.000273589	0	4.42531e-05	0	0	0	0	0	0	P	P	A	P	P	P	P	A	P	P	A	P	P	P	P	P	A	A	A	P
AT1G02970_at	0.0230194	0.0143484	0.0441127	0.00143562	0.00618241	0.00613413	0.000190946	0.0144225	0.0267018	0.0507879	0.0167497	0.0159316	0.0156822	0.0174816	0.0551816	0.0144554	0.0996833	0.0864351	0.0783221	0.0185945	0.00707309	0.027978	1.67142e-05	1.02102e-05	0.000127045	0.00162561	0.000194906	0.000430436	3.56186e-05	A	P	A	P	P	P	P	P	A	A	P	P	P	P	A	P	A	A	A	P
AT1G02980_at	0.103513	0.180742	0.10512	0.0209226	0.31847	0.0765443	0.31709	0.206315	0.51533	0.452104	0.0341139	0.141873	0.150609	3.24289e-05	0.000102786	9.61934e-06	0.481835	0.649251	0.343352	0.540027	0.490785	0.052463	0.0544641	0.870167	0.862658	0.63794	0.997423	0.987172	0.833508	A	A	A	A	A	A	A	A	A	A	A	A	A	P	P	P	A	A	A	A
AT1G03000_at	1.95878e-05	0	0	4.69933e-05	0	0	7.11984e-06	0	0.0043209	0.000722093	0.000335942	0.00385261	0.00589958	0.014321	0.00333865	0.00507805	0.00252897	0.00548466	0.00426014	0	1.28108e-05	0	0	0	0	0	0	0	0	P	P	P	P	P	P	P	P	P	P	P	P	P	P	P	P	P	P	P	P
AT1G03010_at	0.814372	0.91397	0.862726	0.804452	0.893698	0.857529	0.687928	0.901058	0.38209	0.930765	0.415696	0.833992	0.67502	0.90948	0.760397	0.91236	0.825206	0.992061	0.389177	0.695065	0.866702	0.901259	0.858116	0.336317	0.311585	0.394939	0.199521	0.166989	0.269735	A	A	A	A	A	A	A	A	A	A	A	A	A	A	A	A	A	A	A	A
AT1G03020_at	0.992743	0.981428	0.908411	0.860622	0.892333	0.889148	0.851594	0.769061	0.832058	0.959051	0.657205	0.74471	0.713894	0.798399	0.487906	0.91269	0.967446	0.398668	0.826142	0.900473	0.776993	0.885746	0.897077	0.807034	0.847201	0.85157	0.853507	0.880347	0.972467	A	A	A	A	A	A	A	A	A	A	A	A	A	A	A	A	A	A	A	A
AT1G03030_at	0.102525	0.102627	0.0160879	0.0977258	0.298597	0.0769675	0	0.380113	0.137878	0.00226365	0.0196346	0.00151097	0.00365219	0.0358784	0.103284	0.0317059	0.113864	0.14178	0.568386	0	0.0612047	0	0.0141166	1.13999e-05	5.14986e-06	0	0	0	0	A	A	P	A	A	A	P	A	A	P	P	P	P	A	A	A	A	A	A	P
AT1G03040_at	0.0725546	0.0202614	0.0882886	0.699935	0.862042	0.47168	1.27479e-05	0.740127	0.70466	0.293254	0.681894	0.0754622	0.247034	0.22278	0.521325	0.677938	0.816745	0.270667	0.31894	0.000962439	0.0592135	0.0501844	0.154632	0	0	0	0	0	0	A	A	A	A	A	A	P	A	A	A	A	A	A	A	A	A	A	A	A	P
AT1G03050_at	0.639759	0.59207	0.264149	0.679337	0.739169	0.618715	0.445248	0.365664	0.350075	0.205962	0	0	0	0.214352	0.291105	0.568417	0.666659	0.773585	0.424649	0.334259	0.337765	0.374259	0.364993	0.341392	0.513816	0.398591	0.771413	0.378653	0.781419	A	A	A	A	A	A	A	A	A	A	P	P	P	A	A	A	A	A	A	A
AT1G03055_at	0.0519557	0.00564206	0.459973	0.00821183	0.147834	0.298122	0.113811	0.390022	0.240796	0.202925	0.229472	0.272398	0.644498	0.340277	0.330889	0.18387	0.402892	0.343083	0.483248	0.326262	0.315885	0.32402	0.73425	0.120456	0.229297	0.131803	0.124811	0.0741798	0.263111	A	P	A	P	A	A	A	A	A	A	A	A	A	A	A	A	A	A	A	A
AT1G03060_at	0.309744	0.366868	0.677187	0.474308	0.169117	0.340387	0.43239	0.151405	0.0816118	0.256116	0	0	0	0.695794	0.511098	0.421359	0.582845	0.162431	0.441363	0.000640431	0.0685951	0.028678	0.029403	0	0	0	0	0.00020404	4.25547e-05	A	A	A	A	A	A	A	A	A	A	P	P	P	A	A	A	A	A	A	P
AT1G03070_at	0.0110509	0.00207411	0.00461243	1.59535e-05	0.000226387	1.84531e-06	0	9.06095e-05	0	0	0	0	0	0	0	0	0.00429662	0.0594897	0.0182824	0	0	0.000461986	0.00238233	0.0214341	0.0157327	0.00433078	0.00559918	0.00486683	0.00736315	P	P	P	P	P	P	P	P	P	P	P	P	P	P	P	P	P	A	P	P
AT1G03080_at	0.000187515	0.00213326	0.115838	0.0756355	0.00996709	0.0135911	0.909264	0.0121915	0.134726	0.774519	0.515383	0.928681	0.583045	0.85365	0.79692	0.950755	0.00895511	0.0415663	0.0511108	0.00214503	0.00038638	0.0189968	0.00641915	2.69916e-06	8.92212e-07	5.38693e-05	0.00269281	0.00365431	0.000544772	P	P	A	A	P	P	A	P	A	A	A	A	A	A	A	A	P	A	A	P
AT1G03090_at	0.00136279	0.0265149	0.0126559	0.120912	0.0106456	0.0100959	0.032439	0.190388	0.201548	0.0344733	0.0348706	0.046052	0.0336444	1.43553e-05	0	0	0.242899	0.262474	0.237999	0.00015201	0.0241585	2.06545e-05	0.0020792	0	0	0	0	0	4.8539e-05	P	A	P	A	P	P	A	A	A	A	A	A	A	P	P	P	A	A	A	P
AT1G03100_at	0.250391	0.145307	0.465102	0.443776	0.254165	0.208199	0.348285	0.306846	0.331371	0.324435	0.313069	0.251041	0.248678	0.348197	0.13804	0.308557	0.678153	0.198695	0.454733	0.00301942	0.250504	0.000217712	0.00159633	0.071116	0.0612006	0.0672717	0.0626033	0.0781397	0.0876687	A	A	A	A	A	A	A	A	A	A	A	A	A	A	A	A	A	A	A	P
AT1G03110_at	0.0079879	0.00269801	0.0193613	0.18818	0.00154993	0.0125451	0	0	0	3.09199e-05	0	0	0	0	0	0	0.127001	0.00144806	0.057464	0	0	0	0	0	0	0	0	0	0	P	P	P	A	P	P	P	P	P	P	P	P	P	P	P	P	A	P	A	P
AT1G03130_at	0	0	0	0.00196358	6.41014e-05	0	0.00173629	0.0610547	0.0166503	0.0165111	0.0303344	1.23517e-06	0.00011149	0.0039496	0.0200376	0.0124372	0.000104617	0.00375478	0	0.020073	0	0	0	0	0	0	0	0	0	P	P	P	P	P	P	P	A	P	P	A	P	P	P	A	P	P	P	P	A
AT1G03150_at	0.000763686	0.0249269	0.0704829	0.285752	0.0991111	0.0173712	0	0.168495	0.176804	0	0.00827641	0.00902804	0.0194023	0.116885	0.187631	0.151548	0.02707	0.0787347	0.144048	0	0	0	0	0	0	0	0	0	0	P	A	A	A	A	P	P	A	A	P	P	P	P	A	A	A	A	A	A	P
AT1G03160_at	0.249213	0.342367	0.15741	0.354054	0.519674	0.35577	0.235114	0.140818	0.202407	0.487105	0.0907914	0.332717	0.263046	0.35893	0.306009	0.213347	0.104032	0.165175	0.428321	0.178407	0.326279	0.202997	0.354665	0.0305764	0.00962226	0.0234726	0.0908108	0.105319	0.0632133	A	A	A	A	A	A	A	A	A	A	A	A	A	A	A	A	A	A	A	A
AT1G03170_at	0.0915946	0.0759677	0.23563	0.253968	0.0545179	0.169008	0.108891	0.089148	0.0656046	0.044841	0.162757	0.0280777	0.103804	0.0201522	0.193422	0.142013	0.201316	0.17485	0.167762	0.162272	0	0.277009	0.152477	0	0	0	0	0	0	A	A	A	A	A	A	A	A	A	A	A	A	A	A	A	A	A	A	A	A
AT1G03180_at	0.115085	0.061366	0.038662	0	0.236621	0.0737031	0.0986217	0.203908	0.0899513	0.0127282	0.00279172	0.000571431	0	0	0	0	0.0223496	0.0909238	0.11387	0.000706931	5.99975e-05	0.0749318	0	0.000613813	0.000564779	0.00136406	3.02303e-05	0.000428609	9.13461e-06	A	A	A	P	A	A	A	A	A	P	P	P	P	P	P	P	A	A	A	P
AT1G03190_at	0.000808745	0.0935818	0.0243261	0.401494	0.364097	0.202521	0	0.00345518	0.216198	0.333521	0.203667	0.152825	0.115827	9.3195e-05	0.0344212	0.012186	0.43433	0.553874	0.534768	0	7.55211e-06	0.118682	0.00156002	0	0	0	0	0.000362645	4.13658e-05	P	A	A	A	A	A	P	P	A	A	A	A	A	P	A	P	A	A	A	P
AT1G03210_at	0.000561833	0.00741883	0.000705094	0.0126021	0.00335289	0.0234814	0.0133976	3.98755e-05	0	0	0	0	0	1.62715e-06	2.58792e-05	1.10182e-05	0.0639102	0.000151124	0.0193494	0	0	0	0	5.91324e-06	0	0	0	0	0	P	P	P	P	P	A	P	P	P	P	P	P	P	P	P	P	A	P	P	P
AT1G03250_at	0.00204815	0.0109653	0.236683	0.201582	0.00616271	0.24304	0	0.0121691	0.783149	0.00565342	0.00193696	0	0	0	0	0	0.031817	0.242605	0.0343625	0	0	0	0	0	2.51676e-06	0	0	0	0	P	P	A	A	P	A	P	P	A	P	P	P	P	P	P	P	A	A	A	P
AT1G03260_at	0.00382631	0.0424705	0.0523517	0.0272736	0.000101288	0.00128431	0	0.027485	0	0.108254	0	0	0	0	0	0	0.00760333	0.024634	0.0306136	0	0	1.41371e-06	0	8.73423e-05	6.14287e-05	9.83811e-05	0.000255608	2.35766e-05	0.000112278	P	A	A	A	P	P	P	A	P	A	P	P	P	P	P	P	P	A	A	P
AT1G03270_at	0.310076	0.383105	0.477301	0.788673	0.167405	0.349923	0.00190841	0.498082	0.662415	0	0.0372352	0.000931114	0.000286249	0.761715	0.684376	0.508183	0.320567	0.0245937	0.360022	0	0.163493	0.107819	0.48145	0.0302436	0.00781756	0.0219107	0.0142606	0.0138287	0.0154956	A	A	A	A	A	A	P	A	A	P	A	P	P	A	A	A	A	A	A	P
AT1G03280_at	0.0408236	0.00894712	0.025537	0.0865029	0.00711581	0.0120337	0	0.0264758	0.0162874	0.00174919	0	0	0	0.00460501	0.000161721	1.4722e-05	0.0151465	0.0265854	0.0404942	0	0.00330175	0	0	0	0	0	0	0	0	A	P	A	A	P	P	P	A	P	P	P	P	P	P	P	P	P	A	A	P
AT1G03290_at	0.000105606	0.00278521	0.0105787	0.00217983	0.000641528	0	0	0	0	0	0.00375194	0.00335034	0	0.235134	0.263	0.527667	0.0254574	0.0556412	0.141775	0	0	0	0	0	0	0	0	0	0	P	P	P	P	P	P	P	P	P	P	P	P	P	A	A	A	A	A	A	P
AT1G03300_at	0.0409364	0.0809613	0.022286	0.111202	0.0815861	0.0196292	0.150625	0.154979	0.221701	0.247417	0.167118	0.108113	0.18611	0.186193	0.189795	0.194432	0.0582802	0.0438782	0.00418981	0.0883702	0.151896	0.0439201	0.0766675	4.4137e-05	0.000735796	0.000232418	0	3.51403e-06	0.00111254	A	A	A	A	A	P	A	A	A	A	A	A	A	A	A	A	A	A	P	A
AT1G03310_at	0.000725977	0.0271635	0.0251962	0	0	0	0	0.0778769	0.306675	0	0.668794	0.58632	0.175314	0.914878	0.812402	0.327997	0.0999362	0.255664	0.00244022	1.35378e-05	0	0.000589636	2.94292e-05	0	0	0	0	0	0	P	A	A	P	P	P	P	A	A	P	A	A	A	A	A	A	A	A	P	P
AT1G03320_at	0.00502162	1.77298e-07	0.378227	0.500531	0.322461	0.250801	0.301483	0.414772	0.39573	0.208186	0.169604	0.0502202	0.0296907	0.0829799	0.112394	0.0544422	0.409248	0.000257829	0.253138	0.369204	0.212887	0	0.037445	0.105207	0.106512	0.106059	0.186466	0.190057	0.245079	P	P	A	A	A	A	A	A	A	A	A	A	A	A	A	A	A	P	A	A
AT1G03330_at	0	0	1.5936e-05	0	0	0	0	0	0	0	0.0585021	0.0175814	0.00535136	0.0827043	0.259407	0.220428	0	0	0	0	0	0	0	0	0	0	0	0	0	P	P	P	P	P	P	P	P	P	P	A	P	P	A	A	A	P	P	P	P
AT1G03350_at	0.000398203	0	0.00876911	0	0	0	0	0	0	0.0341161	0	0	0	0.0381135	0.0174782	0.036962	0	0.0147322	1.715e-06	0	0	0	0	0	0	0	0	0	0	P	P	P	P	P	P	P	P	P	A	P	P	P	A	P	A	P	P	P	P
AT1G03360_at	0.000105471	0.00403176	0.123894	0.0288794	0.000438107	0.0354294	0	0	0	0.120802	0.220297	0.233812	0.104889	0.163419	0.50386	0.133358	0.271862	0.594122	0.458217	0	0	0	0	0	0	0	0	0	0	P	P	A	A	P	A	P	P	P	A	A	A	A	A	A	A	A	A	A	P
AT1G03370_at	0.101148	0.0775061	0.156611	0.0383132	0.0553088	0.0586234	0.000582481	0.0306783	0.0465521	0.0308669	0	0	0	0.0069731	0.0119343	0.00316942	0.0991077	0.0825277	0.0308169	3.64105e-05	0.0511832	0.0373199	0.00526701	0.000413791	0.000877348	0.000766376	0.0128589	0.0192728	0.00990329	A	A	A	A	A	A	P	A	A	A	P	P	P	P	P	P	A	A	A	P
AT1G03380_at	0.206006	0.26295	0.202353	0.0828317	0.062818	0.155532	0.235428	0.214323	0	0.293256	0.466057	0.42757	0.266796	0.00309798	0.000726888	0.00021337	0.166458	0.2785	0.434179	0.00726529	0.200731	0.0807159	0.0536613	0.0296615	0.00237673	0.00333701	0.0406764	0.0314982	0.0523592	A	A	A	A	A	A	A	A	P	A	A	A	A	P	P	P	A	A	A	P
AT1G03390_at	0.425953	0.27721	0.444287	0.314979	0.302358	0.537907	0.356609	0.370852	0.716311	0.360953	0.36775	0.556498	0.332638	0.21611	0.510816	0.394301	0.45222	0.395458	0.532666	0.400729	0.319433	0.549895	0.265081	0.441254	0.375812	0.371531	0.526578	0.431359	0.389524	A	A	A	A	A	A	A	A	A	A	A	A	A	A	A	A	A	A	A	A
AT1G03400_at	0	0	0	0.177654	0.0646486	0.0552728	0.133019	0.0765686	0.0897424	0.143782	0.125834	0.0430881	0.111109	0.0696703	0.0532516	0.0572626	0.0118852	0.0274851	0.00524704	0.224418	0.150331	0.190028	0.00718502	0.086264	0.125014	0.0413877	0.0406001	0.0366801	0.0382506	P	P	P	A	A	A	A	A	A	A	A	A	A	A	A	A	P	A	P	A
AT1G03410_at	0.491085	0.757159	0.293872	0.0375482	0.0126999	0.0867464	0.298032	0.462897	0.343696	0.456526	0.421209	0.386266	0.388216	0.235133	0.408906	0.272846	0.213166	0.642663	0.170377	0.37877	0.643198	0.521614	0.424048	0.0144199	0.0172417	0.0265872	0.0205316	0.00876378	0.00701628	A	A	A	A	P	A	A	A	A	A	A	A	A	A	A	A	A	A	A	A
AT1G03420_at	0.00403876	0.00198669	0.0354512	0.0038808	0.0109301	0.0195734	0.00195495	0.00196823	0.00198692	0.00568087	0.019421	0.0121415	0.0142742	0.00637837	0.0190417	0.0038133	0.00719511	0.0117381	0.00587984	0.000861718	0.000892314	0.00254966	0.00161319	0	0	0	0	0	0	P	P	A	P	P	P	P	P	P	P	P	P	P	P	P	P	P	P	P	P
AT1G03430_at	0.165322	0.0604536	0.311047	0.209212	0.425039	0.42312	0.286744	0.267047	0.308414	0.386972	0.431398	0.42699	0.371794	0.281056	0.339243	0.435151	0.331344	0.311206	0.0771954	0.00654754	0.0555695	0.0114188	0.258854	0	0	0	0	0	0	A	A	A	A	A	A	A	A	A	A	A	A	A	A	A	A	A	A	A	P
AT1G03440_at	0.000300086	0.00134946	0.025007	0.0294009	0.00286176	0.00555603	0.0234442	0.0186199	0.0258505	0.0135878	0.0164727	0.0107216	0.0309973	0.00185147	0.00302824	0.00783442	0.000210026	0.00179278	0.000178264	0.0155217	0.0166108	0.000948583	0.0260274	0	8.29719e-05	0	5.00157e-05	0.00036132	0.000307574	P	P	A	A	P	P	A	P	A	P	P	P	A	P	P	P	P	P	P	P
AT1G03445_at	0.16344	0.0746323	0.111272	0.0452596	0.272258	0.153026	0.153942	0.0949188	0.0772467	0.0617808	4.19174e-08	0	0	0	0	0	0.270212	0.236073	0.228389	0.134457	0.2344	0.00662588	0.00031657	0.475284	0.357465	0.483556	0.398102	0.469758	0.372727	A	A	A	A	A	A	A	A	A	A	P	P	P	P	P	P	A	A	A	A
AT1G03457_at	0.332833	0.214895	0.185625	0.168615	0.240552	0.301344	0.345234	0.196514	0.224548	0.313944	0	0	0	0.0122708	0.00789001	0.000497877	0.101164	0.0433706	0.0619028	0.142312	0.201206	0.135131	0.313831	0	9.68739e-06	0	0.000927728	0.000178261	0.00437714	A	A	A	A	A	A	A	A	A	A	P	P	P	P	P	P	A	A	A	A
AT1G03470_at	0.160873	0.206592	0.394361	0.170407	0.214043	0.143262	0.0735213	0.123908	0.336779	0.0921279	0.351557	0.359823	0.44006	0.124807	0.160373	0.268583	0.350868	0.270796	0.235782	0.00300977	0.0473092	0.00384557	0.00737408	0.00189464	6.33453e-05	0.00740292	0.00110252	0.00297962	0.00187785	A	A	A	A	A	A	A	A	A	A	A	A	A	A	A	A	A	A	A	P
AT1G03475_at	0.108045	0.0314417	0.092985	0.0485792	0.167394	0.0487436	0.00108503	0.00963589	4.34737e-05	0.101703	0.0577961	0.00350119	0.0903967	0.0119122	0.0224828	0.0455436	0.13066	0.138331	0.259455	0.000116957	0.000634434	0.00835682	0.0532182	0	0	0	0	0	0	A	A	A	A	A	A	P	P	P	A	A	P	A	P	A	A	A	A	A	P
AT1G03490_at	0.743099	0.910661	0.695398	0.928043	0.529055	0.706133	0.371921	0.104923	0.604188	0.488865	0.736155	0.488683	0.773298	0.956954	0.846824	0.783704	0.937808	0.394957	0.368522	0.816498	0.303893	0.829422	0.576	0.751834	0.715857	0.594428	0.567364	0.949516	0.737999	A	A	A	A	A	A	A	A	A	A	A	A	A	A	A	A	A	A	A	A
AT1G03510_at	0.556577	0.592253	0.263307	0.349265	0.173515	0.529665	0.675656	0.382491	0.442036	0.416569	0.347968	0.111498	0.295861	0.301955	0.405741	0.20259	0.390826	0.600455	0.732389	0.0455492	0.542549	0.278365	0.614618	0.123611	0.084707	0.0816416	0.0581921	0.0360593	0.0801803	A	A	A	A	A	A	A	A	A	A	A	A	A	A	A	A	A	A	A	A
AT1G03520_at	0.293426	0.391552	0.180716	0.492676	0.337372	0.141506	0.317474	0.128976	0.262632	0.121327	0.445203	0.254036	0.243566	0.411107	0.33244	0.303399	0.415054	0.00118974	0.152548	0	0	0.145188	0.169809	9.2407e-05	4.1842e-05	0.0002383	1.18392e-05	0.000189924	0.000182398	A	A	A	A	A	A	A	A	A	A	A	A	A	A	A	A	A	P	A	P
AT1G03530_at	0.098557	0.0782807	0.39712	0.275256	0.233646	0.0533534	0	0.00248814	0.0191178	0.222863	0.203405	0.0681525	0.214116	0.111267	0.0332442	0.052375	0.0192382	0.680776	0.18338	0	0	0	0	0	0	0	0	0	0	A	A	A	A	A	A	P	P	P	A	A	A	A	A	A	A	P	A	A	P
AT1G03540_at	0.068012	0.0795068	0.60987	0.183851	0.141342	0.10597	0.0155188	0.0799341	0.0372713	0.0327834	0.0766176	0.125861	0.0648113	0.0926129	0.0210269	0.0825647	0.134084	0.0483688	0.270667	0.0593124	0.0579519	0.0818085	0.0700296	0.0787587	0.047708	0.108745	0.0816389	0.345173	0.129933	A	A	A	A	A	A	P	A	A	A	A	A	A	A	A	A	A	A	A	A
AT1G03550_at	0.0254547	0.108308	0.0963476	0.0568513	0.0225116	0.000815934	0.176101	0.0855996	0	0.162755	0	0	0	0.329103	0.0941104	0.122419	0.0392732	0.273776	0.0259562	0	4.46898e-06	0	0.00113395	0.0248194	0.0198354	0.0163919	0.00552817	0.0068698	0.0181392	A	A	A	A	A	P	A	A	P	A	P	P	P	A	A	A	A	A	A	P
AT1G03560_at	0.496383	0.617681	0.522331	0.0655225	0.780926	0.395875	0.254295	0.742565	0.843907	0.318871	0.158117	0.546495	0.228232	0.531927	0.712842	0.627106	0.499344	0.633363	0.627719	0.00154182	0.764627	0.0640033	0.00229565	0.0373984	0.0616541	0.0422157	0.045014	0.0478438	0.0507383	A	A	A	A	A	A	A	A	A	A	A	A	A	A	A	A	A	A	A	P
AT1G03590_at	0.013612	0.000594092	0.0608314	0.0119551	0.0613109	0.0130401	8.62515e-05	0.000123863	0.00749036	0.0918845	0.0198879	0.017992	0.0219241	0.0366464	0.171453	0.041049	0.00307442	0.00141693	0.00334594	0	0.00371122	0.00340122	3.97297e-05	0	0	0	0	0	0	P	P	A	P	A	P	P	P	P	A	P	P	A	A	A	A	P	P	P	P
AT1G03600_at	0.000336046	0.000585877	0.00651532	0.0988196	0.0807152	0.000399665	0.0124684	0.0749424	0.396268	0	0.236521	0.120384	0.123456	0.385121	0.241478	0.199105	0.0763049	0.0368988	0.252973	0.0708535	1.73455e-05	0	0	0	0	0	0	0	0	P	P	P	A	A	P	P	A	A	P	A	A	A	A	A	A	A	A	A	A
AT1G03610_at	0.000469875	0.24002	0.10823	0.000468145	0.000743386	0.00190933	0.233775	0.0952161	0.110987	0.207463	0	0	0	0.0573192	0.0388018	0.18599	0.00096659	0.0875434	0.000639646	3.12755e-05	0	0	0	0.00851601	0.000429959	0	0.00124536	0.000383505	0.000974852	P	A	A	P	P	P	A	A	A	A	P	P	P	A	A	A	P	A	P	P
AT1G03620_at	0.028898	0.0409569	0.196914	0.0247744	0.0473283	0.119038	0.0134752	0.613102	0.194429	0	0	0	0	7.19436e-05	5.439e-07	0	0.264797	0.00466776	0.115827	0.0327028	0	0.180492	0.275959	0.375758	0.187155	0.304092	0.214345	0.127661	0.0985974	A	A	A	A	A	A	P	A	A	P	P	P	P	P	P	P	A	P	A	A
AT1G03630_at	0	0	0.00975188	0.21298	0.047676	0	0.271035	0.0144028	0.0916915	0.00359316	0.0209144	0.0196705	0.00762996	0.28399	0.210534	0.275101	0.114944	2.12336e-05	0.111902	0.000119004	0	0	0	0	0	0	0	0	0	P	P	P	A	A	P	A	P	A	P	A	P	P	A	A	A	A	P	A	P
AT1G03660_at	0.02237	0.0406265	0.111681	0.137516	0.0332094	0.0132069	0.116721	0.0202747	0.374278	0.233229	0.625642	0.238875	0.110654	0.271165	0.144546	0.0470423	0.0506443	0	0.010098	0.0671662	0.220858	0.192709	0.0358432	0.00076253	0.00100465	0.000765933	0.000103569	0.000506075	0.000447525	A	A	A	A	A	P	A	A	A	A	A	A	A	A	A	A	A	P	P	A
AT1G03680_at	0	0	0.00618394	0.00450409	0.025634	0	0	0.0113114	0	0.0119095	0.023604	0.0100834	0.00120113	0	0	0	0.000162278	0.0798555	0.0178595	0	0	0	0	0	0	0	0	0	0	P	P	P	P	A	P	P	P	P	P	A	P	P	P	P	P	P	A	P	P
AT1G03687_at	0.0003371	0.00011894	0.0253675	0.00763397	0.00886002	0.0207154	0	0.0867365	0.0183782	0.00217251	0.010543	3.23584e-05	0	0	0	0	0.00302412	0.00955383	0.0462009	0	3.92927e-05	0	3.21282e-05	0	0	0	0	0	0	P	P	A	P	P	A	P	A	P	P	P	P	P	P	P	P	P	P	A	P
AT1G03700_at	0.0749456	0.152559	0.0949147	0.104163	0.124127	0.0235486	0.351024	0.202309	0.288469	0.109335	0.0964844	0.120177	0.138003	0.0262322	0.0889756	0.160715	0.0769347	0.086632	0.0556829	0.205845	0.304178	0.56547	0.46869	0.177137	0.233491	0.158665	0.277357	0.335335	0.16979	A	A	A	A	A	A	A	A	A	A	A	A	A	A	A	A	A	A	A	A
AT1G03710_at	0	0	1.23035e-05	4.94834e-05	0.0394378	0.000564677	0	0	0	0	0	0	0	0	0	0	0	0	1.23129e-05	0	0	0	0	0	0	0	0	0	0	P	P	P	P	A	P	P	P	P	P	P	P	P	P	P	P	P	P	P	P
AT1G03720_at	0.620001	0.239512	0.251062	0.17169	0.356311	0.330734	0.0605976	0.00207835	0.151809	0.295786	0.0669706	0.0276269	0.108787	2.28241e-05	0.000286325	0.00144131	0.472167	0.00117728	0.111235	0.011661	0.0199534	0.00695871	0.113889	3.07998e-06	5.78745e-06	6.60977e-08	8.02352e-05	0	3.03737e-05	A	A	A	A	A	A	A	P	A	A	A	A	A	P	P	P	A	P	A	P
AT1G03730_at	1.33226e-06	0	0.000102882	0.000712005	0.00255447	0.000148481	0.000100256	0.000130862	7.46125e-05	0.000577538	0.0271335	0.00540681	0.0115076	0.00202792	0.00115516	0.000555437	0.00134938	0.00132222	0.0085615	0	0	0	0	0	0	0	0	0	0	P	P	P	P	P	P	P	P	P	P	A	P	P	P	P	P	P	P	P	P
AT1G03740_at	0.120493	0.211027	0.0939176	0.434325	0.136447	0.0563426	0.112831	0.130306	0.113658	0.104655	0.00439788	0.000279461	0.000860634	0.00368219	0.000538813	0.00019426	0.150232	0.27883	0.116431	0.126719	0.139914	0.0344165	0.10619	0.0109618	0.00343207	0.00766596	0.0215741	0.0101939	0.0382776	A	A	A	A	A	A	A	A	A	A	P	P	P	P	P	P	A	A	A	A
AT1G03750_at	0.00430832	0.149483	0.179846	0.120124	0.0250144	0.00616056	0.0186117	0.0109241	0.226565	0.00484792	0.00232813	6.5715e-05	2.40972e-05	0	0	0	0.0755792	0.0759666	0.0593431	0.00031587	0.0640705	0	0.0133757	0.0243384	0.00696632	0.00401055	0.0171921	0.025729	0.0165438	P	A	A	A	A	P	P	P	A	P	P	P	P	P	P	P	A	A	A	P
AT1G03760_at	7.02289e-05	0.0382285	0.0058559	0.0664208	0.0656637	0.0200886	0	0.140888	0.0276116	0	1.74043e-06	6.57213e-07	0	0	0	0	0.0387795	0.0117943	0.0386164	0	0.000216257	0	5.9915e-05	0	0	0	0	0	0	P	A	P	A	A	A	P	A	A	P	P	P	P	P	P	P	A	P	A	P
AT1G03770_at	0.232857	0.63993	0.95054	0.935605	0.891876	0.803825	0.318913	0.62241	0.606859	0.132931	0.574316	0.456383	0.355343	0.981988	0.547247	0.818193	0.846224	0.850548	0.800606	0.10876	0.273438	0.0981775	0.298143	0.132266	0.100169	0.0872553	0.107849	0.112114	0.0616146	A	A	A	A	A	A	A	A	A	A	A	A	A	A	A	A	A	A	A	A
AT1G03780_at	0.0128106	0.0011682	0.126234	0.132856	0.0441333	0.0132037	0.00698052	0.00365661	0.00957222	0.0167589	0.00579689	0.00792592	0.00264448	0	0	0	0.0114152	0.145338	0.13083	0	0	0	0	0	0	0	0	0	0	P	P	A	A	A	P	P	P	P	P	P	P	P	P	P	P	P	A	A	P
AT1G03790_at	0.100895	0.0243539	0.161381	0.0350731	0.205205	0.0358542	0.108799	0.136891	0.0853765	0.0649607	0.0252767	0.0355808	0.04778	0.0946067	0.234481	0.127399	0.150176	0.11013	0.171484	0.14182	0.067168	0.127356	0.113889	0.118317	0.15691	0.140245	0.18136	0.199835	0.13724	A	A	A	A	A	A	A	A	A	A	A	A	A	A	A	A	A	A	A	A
AT1G03820_at	0.522968	0.258381	0.183176	0.320862	0.219882	0.153164	0.254907	0.247151	0.0809915	0.11632	0.489802	0.439988	0.426619	0.410433	0.357845	0.424494	0.127831	0.64717	0.329112	0.47077	0.257645	0.288761	0.315742	0.189446	0.307302	0.206395	0.303053	0.224141	0.267572	A	A	A	A	A	A	A	A	A	A	A	A	A	A	A	A	A	A	A	A
AT1G03830_at	0.0013858	0.0334526	0.00562751	3.692e-06	0	1.55262e-05	0	0	0	0	0.172128	0.0676823	0.0892403	0.209213	0.0225433	0.0827055	0.148829	0.0618047	0.0390148	0	0	0	0.000582209	0	0	0	0	9.94603e-05	2.68966e-05	P	A	P	P	P	P	P	P	P	P	A	A	A	A	A	A	A	A	A	P
AT1G03840_at	0.364393	0.443951	0.437169	0.435068	0.139855	0.125726	0.279421	0.333035	0.183773	0.200456	0.270154	0.215946	0.275089	0.00494534	8.12103e-05	0	0.329461	0.411758	0.437697	0.238479	0.195937	0.261771	0.21088	0.0761683	0.154614	0.113232	0.0701992	0.15717	0.261337	A	A	A	A	A	A	A	A	A	A	A	A	A	P	P	P	A	A	A	A
AT1G03850_at	0.693525	0.425786	0.868643	0.69744	0.725936	0.350142	0.16121	0.0588855	0.209466	0.370328	0.0505015	9.38306e-05	0.0383013	0.00011239	0.0116886	0.00530831	0.608454	0.62307	0.874076	0.00614575	0.122938	0	0.024464	0.20926	0.29942	0.233683	0.163681	0.184645	0.239755	A	A	A	A	A	A	A	A	A	A	A	P	A	P	P	P	A	A	A	P
AT1G03860_at	2.94699e-06	0.000428389	0.0351967	0.0253122	1.11112e-05	9.62096e-05	0	3.5768e-06	0	0	0.0278845	0.00431358	0.00102983	0.518963	0.211598	0.0891106	0.0101526	0.0491472	0.27197	0	0	0	0	0	0	0	0	0	0	P	P	A	A	P	P	P	P	P	P	A	P	P	A	A	A	P	A	A	P
AT1G03870_at	0.0632182	0.0307829	0.136068	0.00635438	0.137189	0.0307034	0.0660255	0.126196	0.25536	0.172576	0.030643	0.12142	0.11891	0.166166	0.127692	0.226228	0.0329263	0.328178	0.00264696	0.209527	0.160086	0	0.0548919	0.0055492	0.0124811	0.0145669	0	0	3.0949e-05	A	A	A	P	A	A	A	A	A	A	A	A	A	A	A	A	A	A	P	A
AT1G03880_at	0.72039	0.649982	0.709699	0.900791	0.628894	0.99166	0.792995	0.817564	0.216096	0.442162	0.468881	0.112325	0.232867	0.563628	0.87715	0.25933	0.604662	0.512869	0.256956	0.471996	0.8681	0.551321	0.602739	0.80995	0.661681	0.592809	0.692248	0.924356	0.708824	A	A	A	A	A	A	A	A	A	A	A	A	A	A	A	A	A	A	A	A
AT1G03890_at	0.797315	0.657731	0.339172	0.543633	0.705384	0.66724	0.635551	0.480503	0.531505	0.616125	0.567706	0.464616	0.448001	0.116793	0.055176	0.0686269	0.232899	0.753758	0.507287	0.815003	0.78208	0.804108	0.714266	0.987583	0.931689	0.970368	0.841248	0.945434	0.89278	A	A	A	A	A	A	A	A	A	A	A	A	A	A	A	A	A	A	A	A
AT1G03900_at	0.000838446	2.4415e-06	0.00507143	0.000398218	7.95246e-06	0	0	0.0323518	0	0.0271029	0	0	0	0	0	0	0.000976596	8.01243e-05	0.000295168	0	0	0	0	0	0	0	0	0	0	P	P	P	P	P	P	P	A	P	A	P	P	P	P	P	P	P	P	P	P
AT1G03905_at	0.00432511	0.22098	0.176036	0.00150706	0.245025	0.0368856	0.104968	0	0.270802	0.419725	0.236057	0.154398	0.050107	0	0	0	0.152918	0.272678	0.15058	0.0011749	0.257501	0.0291134	0.35418	0.145051	0.167076	0.131327	0.0697368	0.112699	0.206523	P	A	A	P	A	A	A	P	A	A	A	A	A	P	P	P	A	A	A	P
AT1G03910_at	0	9.95592e-05	0.000153884	0.00257119	0.000668327	7.01527e-05	0	0	0	0	0.0110039	0.0015332	0.00174266	0	0	0	0.000125325	0.0616495	0.00217442	0	0	0	0	0	0	0	0	0	0	P	P	P	P	P	P	P	P	P	P	P	P	P	P	P	P	P	A	P	P
AT1G03920_at	0.415239	0.457795	0.745487	0.320177	0.463567	0.29821	0.323919	0.246502	0.185474	0.26787	0	0	0	0	0	0	0.22129	0.643551	0.399812	0.00412937	0.000998751	9.60023e-07	0.0254865	0.228457	0.306404	0.39055	0.239793	0.473226	0.25088	A	A	A	A	A	A	A	A	A	A	P	P	P	P	P	P	A	A	A	P
AT1G03950_at	0.0721132	0.105395	0.0837452	0.488733	0.288607	0.247196	0	0.406219	0.433156	0	0.346155	0.131772	0.0480772	0.345181	0.122897	0.230442	0.158539	0.0859009	0.113963	0	1.28333e-05	4.15806e-06	0.000539452	0.0116175	0.00525006	0.00303002	0.000387688	6.87621e-06	0.00135824	A	A	A	A	A	A	P	A	A	P	A	A	A	A	A	A	A	A	A	P
AT1G03960_at	0.109029	0.0893317	0.212617	0.0834574	0.0718087	0.100315	0.168519	0.0913727	0.0764524	0.000142338	0.0320101	0.0431308	0.0758801	0.152601	0.0571497	0.12107	0.0235627	0.0128122	0.00913927	0.160897	0.0345227	0.2793	0.0233511	0.00855238	0.00510984	0.0119572	0.0015167	0.0119048	0.0110598	A	A	A	A	A	A	A	A	A	P	A	A	A	A	A	A	A	P	P	A
AT1G03970_at	0.00682956	0.00575314	0.0105383	0.076019	0.0174828	0.00664061	0.00608157	0.00013061	0.00294785	0	0.00120084	0.000329914	0.000225658	3.82577e-05	2.04783e-05	0	0.0140783	0.0091214	0.0606923	0	0	0	0	0	0	0	0	0	0	P	P	P	A	P	P	P	P	P	P	P	P	P	P	P	P	P	P	A	P
AT1G03980_at	0.00146702	0.00130998	0.0158355	0.068743	0.00117069	0.0104823	0.133019	0.126079	0	0.171162	0.962274	0.4574	0.480005	0.378953	0.378017	0.481132	0.0255959	0.365246	0.0659465	0.460832	0.312558	0.0692806	0.734732	0.0586393	0.0330351	0.127369	0.0927189	0.0730634	0.0496595	P	P	P	A	P	P	A	A	P	A	A	A	A	A	A	A	A	A	A	A
AT1G03990_at	0.115335	0.0372073	0.20285	0.0325739	0.123934	0.0930115	0.04002	0.0959114	0.0442173	0.0524178	0.0883598	0.000925477	0.0463529	0.00589671	0.05943	0.0219924	0.0671336	0.0411182	0.106088	0.0749547	0.06657	0.051625	0.0323143	0.0264557	0.0448739	0.0373335	0.0271161	0.0482024	0.0281532	A	A	A	A	A	A	A	A	A	A	A	P	A	P	A	A	A	A	A	A
AT1G04000_at	0.0453911	0.0692968	0.0318374	0.0725275	0.0500551	0.0538187	0.239358	0.0735571	0	0.0336405	0	0	0	8.66241e-05	0.00353509	0.000103697	0.0418038	0.127406	0.0785896	0.000365963	1.58746e-05	0.000840786	0.00115126	0	0	0	0	0	0	A	A	A	A	A	A	A	A	P	A	P	P	P	P	P	P	A	A	A	P
AT1G04010_at	0.444037	0.152432	0.335063	0.388045	0.265391	0.236857	1.84571e-05	0.107795	0.000207863	0.452974	0.0683562	0.125713	0.0199112	3.69048e-05	0	0	0.35525	0.58571	0.413207	0.074342	0.131679	0.0754483	0.0598208	0.0164056	0.0157288	0.00847696	0.0276128	0.07613	0.0246878	A	A	A	A	A	A	P	A	P	A	A	A	P	P	P	P	A	A	A	A
AT1G04020_at	0.107358	0.15986	0.195911	0.214483	0.366401	0.204208	0.197453	0.0183399	0.124152	0.09888	0.0974225	0.0750535	0.104397	0.0659845	0.0867113	0.142469	0.275524	0.0158092	0.138032	0.00017266	0.000956382	0.193413	0.0834266	0	0	0	0	0.000113773	0	A	A	A	A	A	A	A	P	A	A	A	A	A	A	A	A	A	P	A	P
AT1G04030_at	0.117382	0.187363	0.228619	0.255038	0.0533026	0.070209	0.00481923	0.485208	0	0.157321	0.12258	0.0594723	0.0115922	0	0	0	0.0192983	0.12324	0.0989779	0.0217712	0.000475421	7.50874e-07	3.1441e-05	0	0	0	0	0	0	A	A	A	A	A	A	P	A	P	A	A	A	P	P	P	P	P	A	A	A
AT1G04040_at	0.00578072	0.0241673	0.0142045	0.0131602	0.000708447	0.00398406	0.0280868	0.00707356	0.0133373	0.0193205	0.0148128	0.121022	0.00801146	0.0521278	0.0491379	0.0312263	0.000458558	0.0071307	0.00121416	0.03555	0.0185327	0.0176335	0.044591	0.000314248	0.000605358	0.0107614	0.00031754	5.16384e-05	0.00142587	P	A	P	P	P	P	A	P	P	P	P	A	P	A	A	A	P	P	P	A
AT1G04050_at	0.227986	0.346853	0.122694	0.102824	0.0946615	0.11536	0.213286	0.21193	0.273629	0.243515	0.454358	0.325205	0.155642	0.00206403	0.000425965	0.00100468	0.280218	0.260894	0.663972	0.0683489	0.182824	0.182017	0.162274	0.0143506	0.00865276	0.0140829	0.0423803	0.0576638	0.0714069	A	A	A	A	A	A	A	A	A	A	A	A	A	P	P	P	A	A	A	A
AT1G04070_at	0.00055265	0.00227119	0.00755437	0.0306938	0.0040301	0.0195979	0	0	0	0.000846836	0.148259	0.0945563	0.0183912	0.0060658	0.00208555	0.000327523	0.0791791	0.209756	0.2773	0	0	0	0	0	0	0	0	0	0	P	P	P	A	P	P	P	P	P	P	A	A	P	P	P	P	A	A	A	P
AT1G04080_at	0	0	0	0	0	0	0	0	0	0.0659246	0	1.24765e-05	0	0	0	0	0.00097988	0.00234679	0.031772	0	0	0	0	0	0	0	0	0	0	P	P	P	P	P	P	P	P	P	A	P	P	P	P	P	P	P	P	A	P
AT1G04090_at	0.220978	0.236437	0.337203	0.332695	0.0279573	0.0323671	0.107477	0.220754	0.147584	0.114424	0	0	0.000350993	0.00203016	0.00010651	1.24919e-05	0.19796	0.667148	0.118081	0.162381	1.95339e-06	0.133717	0.212082	0.0894124	0.0555494	0.122056	0.068828	0.112383	0.11447	A	A	A	A	A	A	A	A	A	A	P	P	P	P	P	P	A	A	A	A
AT1G04100_at	0.00658532	0.00200767	0.038172	0.00580068	0.0517732	0.0834754	0.017655	0.00541839	0.0149648	0.0974716	9.28158e-05	0.0392472	0.00337409	0	0	0	0.078724	0.059325	0.00848045	0	0.010377	0	0.0247725	0.0270244	0.00848164	0.0172303	0.00474184	0.00534308	0.0134722	P	P	A	P	A	A	P	P	P	A	P	A	P	P	P	P	A	A	P	P
AT1G04110_at	0.666175	0.834068	0.628314	0.446014	0.566867	0.851531	0.745789	0.524476	0.834735	0.894713	0.295633	0.788698	0.55955	0.794517	0.848826	0.861164	0.367598	0.463194	0.743519	0.916776	0.821786	0.876759	0.843938	0.357724	0.413781	0.437182	0.633731	0.764424	0.69832	A	A	A	A	A	A	A	A	A	A	A	A	A	A	A	A	A	A	A	A
AT1G04120_at	0	0	0.00199304	0.000177328	0.000104121	0	0	0	0	0.153581	0.00370178	3.7768e-05	0.000201113	0.11188	0.283599	0.233537	0.00184049	0.0989392	0.0638144	0	5.23698e-06	0	0	0	0	0	0	0	0	P	P	P	P	P	P	P	P	P	A	P	P	P	A	A	A	P	A	A	P
AT1G04130_at	0.0116913	0.00625424	0.0766651	0.0240799	0.00616271	0.00453814	0	0.00533627	0	0	0.151119	0.0344596	0.030801	0.291031	0.338046	0.225995	0.230263	0.2186	0.213838	0.000135509	0	2.35877e-05	0	1.12098e-05	7.50634e-06	0.00115518	9.54403e-06	0	0	P	P	A	A	P	P	P	P	P	P	A	A	A	A	A	A	A	A	A	P
AT1G04140_at	0.0458208	0.0266614	0.0280723	0.00520367	0.0382302	0.00858153	0	0	0.0112452	0	0	0	0	0.00238654	0.000533884	0.00023654	0.166458	0.563714	0.100835	0	0	6.90464e-06	0	0	0	0	0	0	0	A	A	A	P	A	P	P	P	P	P	P	P	P	P	P	P	A	A	A	P
AT1G04150_at	0.0325091	0.0455791	0.134715	0.147837	0.0448116	0.047828	0.0232734	0	0.122573	0.0409835	0.150462	0.0481299	0.0481208	0.0261944	0.0869796	0.0330158	0.0304703	0.0874849	0.0311602	0	0.0716541	0.0690074	0.0850909	0.000201571	8.08241e-05	0	0.00312819	0.00903064	0.00232463	A	A	A	A	A	A	A	P	A	A	A	A	A	A	A	A	A	A	A	P
AT1G04160_at	0.440964	0.31176	0.991003	0.0987654	0.710078	0.0476787	0.262766	0.228526	0.554475	0.299557	0	0	0	0.80402	0.986028	0.89143	0.704365	0.828987	0.702852	6.39435e-05	0.000353209	0.0629635	0.0775257	0.00285268	0.00670337	0.0357404	0.0429189	0.0779783	0.0203249	A	A	A	A	A	A	A	A	A	A	P	P	P	A	A	A	A	A	A	P
AT1G04170_at	0	0	0	0	1.37946e-05	0	0	0	0	0	0.00118358	0	0	0.0536985	0.086276	0.0987353	0	0.00767972	0.00167658	0	0	0	0	0	0	0	0	0	0	P	P	P	P	P	P	P	P	P	P	P	P	P	A	A	A	P	P	P	P
AT1G04180_at	0.807953	0.254085	0.74345	0.300039	0.712828	0.632565	0.405129	0.527573	0.335214	0.616063	0.534662	0.77308	0.896736	0.311375	0.526924	0.395136	0.626412	0.467774	0.854611	0.465114	0.516646	0.715169	0.45133	0.660597	0.674834	0.67686	0.764586	0.834006	0.410426	A	A	A	A	A	A	A	A	A	A	A	A	A	A	A	A	A	A	A	A
AT1G04190_at	0	0	0.000310293	0.00115556	5.30015e-06	3.38084e-06	0	0	0	0	0.0362874	0.151752	0.0410547	0.584839	0.612042	0.904732	0.0562753	0.103885	0.186515	0	0	0	0	0	0	0	0	0	0	P	P	P	P	P	P	P	P	P	P	A	A	A	A	A	A	A	A	A	P
AT1G04200_at	0.0341928	0.193672	0.334856	0.355813	0.0812105	0.178287	0	0.0120771	0	0.00116024	0.299063	0.137581	0.0501118	0.374112	0.3354	0.289464	0.0172475	0.0223309	0.212413	0	0	6.35382e-06	0	0	0	0	0	1.64638e-05	0	A	A	A	A	A	A	P	P	P	P	A	A	A	A	A	A	P	A	A	P
AT1G04220_at	0.811166	0.371945	0.313714	0.738884	0.866892	0.841197	0.702231	0.951363	0.0702972	0.632695	0.840292	0.489885	0.745159	0.820213	0.987868	0.93511	0.881211	0.131858	0.624542	0.00314679	0.811821	0.738501	0.498029	0.000265036	0.00526293	0.0535303	0.0389828	0.171693	0.0147322	A	A	A	A	A	A	A	A	A	A	A	A	A	A	A	A	A	A	A	P
AT1G04230_at	0.137244	0.209537	0.410638	0.142681	0.0254274	0.172465	0	0	0	0	0	0	0	0	0	0	0.157056	0.267158	0.43527	0	0	0	0	0	0	0	0	0	0	A	A	A	A	A	A	P	P	P	P	P	P	P	P	P	P	A	A	A	P
AT1G04240_at	0.746236	0.590359	0.689967	0.663526	0.615563	0.848555	0.673516	0.794789	2.65638e-06	0.421839	0.668065	0.369749	0.353999	0.206736	0.423758	0.495219	0.648062	0.669589	0.501487	0.753792	0.427967	0.441808	0.493782	0.0551089	0.180436	0.120266	0.277962	0.216995	0.244143	A	A	A	A	A	A	A	A	P	A	A	A	A	A	A	A	A	A	A	A
AT1G04250_at	0.103175	0.163601	0.0386977	0.0669774	0.053117	0.021431	0	0.242783	0	0	0.023604	0.0702721	0.0159056	0.136168	0.191421	0.0196601	0.064626	0.302796	0.135417	0	0.00471438	0.354429	0.474011	0.0414275	0.0199306	0.0492225	0	0	0	A	A	A	A	A	A	P	A	P	P	A	A	P	A	A	P	A	A	A	P
AT1G04260_at	9.68652e-07	0.000138174	0.000266185	0.0205902	0.0404668	0.0229506	8.11531e-06	0	0	3.8748e-05	0.0412925	0.0647737	0.0611342	0.0074792	0.000629975	0.000447907	0	0.00252397	9.87446e-05	0	0	0	0	0	0	0	0	0	0	P	P	P	A	A	A	P	P	P	P	A	A	A	P	P	P	P	P	P	P
AT1G04270_at	0	0	0	0	0	0	0	0	0	0	0	2.28342e-05	0	0.000348267	0.000642896	0.000689434	0	0	0	0	0	0	0	0	0	0	0	0	0	P	P	P	P	P	P	P	P	P	P	P	P	P	P	P	P	P	P	P	P
AT1G04290_at	0	0	0.00210177	4.89322e-05	0	0.00654199	0	0.00418466	0	1.31608e-06	0	0	0	0.00267281	0.000215429	8.32725e-05	0	0.000645258	0.000269008	0	0	0	0	0	0	0	0	0	0	P	P	P	P	P	P	P	P	P	P	P	P	P	P	P	P	P	P	P	P
AT1G04300_at	0.00017046	0.000580397	0.00143366	0.0264953	0.00331257	0.00143413	0	0	0	0.00042815	0	0	0	0.00605598	0.000937401	0.00165073	0.00701442	0.0177182	0.0351917	8.06082e-06	0	0	0	0	0	0	0	0	0	P	P	P	A	P	P	P	P	P	P	P	P	P	P	P	P	P	P	A	P
AT1G04310_at	0.151947	0.0853965	0.291998	0.034669	0.0376802	0.0748111	0.0565198	0.138617	0.0364869	0.0351488	0.263782	0.0688672	0.209993	0.0146501	0.00049633	0.000155412	0.0802145	0.0112552	0.0352525	0	1.43639e-05	0	0.000315359	0	0	0	0	0	0	A	A	A	A	A	A	A	A	A	A	A	A	A	P	P	P	A	P	A	P
AT1G04330_at	0.201349	0.0328509	0.219509	0.473829	0.334088	0.758522	0.593173	0.229263	0.434315	0.463842	0.432475	0.470756	0.394919	0.503432	0.760897	0.505075	0.775805	0.202422	0.940079	0.608443	0.489278	0.755306	0.564522	0.768481	0.608381	0.67639	0.291615	0.387846	0.424168	A	A	A	A	A	A	A	A	A	A	A	A	A	A	A	A	A	A	A	A
AT1G04340_at	0.000206869	0.00468634	0.00295685	0.000213951	0	0	1.69454e-05	0	0.0016089	0	0	0	0	0.0315354	0.0902237	0.110563	0.00904377	0.0392045	0.0700403	9.55279e-05	0	0	0	0	0	0	0	0	0	P	P	P	P	P	P	P	P	P	P	P	P	P	A	A	A	P	A	A	P
AT1G04350_at	0	0.00202529	0	0.038065	0.118032	0.00793627	0.536056	0.338821	0.28728	0.241299	0.137069	0.0490538	0.0520431	0.226035	0.19837	0.313631	0.00472266	0.262921	0.37894	0.0279854	0.226122	0.349215	0.186817	0.1968	0.198282	0.144564	0.0918687	0.00920784	0.0268151	P	P	P	A	A	P	A	A	A	A	A	A	A	A	A	A	P	A	A	A
AT1G04360_at	0.200873	0.0816453	0.205757	0.169943	0.521358	0.192404	0.15158	0.0955612	0.111946	0.0235597	0.412599	0.132958	0.245496	0.0343842	0.237896	0.208389	0.133499	0.281987	0.0344217	0.14276	0.104592	0.258369	0.144529	0.0378544	0.0416057	0.0886669	0.105596	0.0699842	0.0934187	A	A	A	A	A	A	A	A	A	A	A	A	A	A	A	A	A	A	A	A
AT1G04380_at	0.844215	0.96475	0.687004	0.00518819	0.40747	0.536628	0.253843	0.846411	0.925048	0.904478	0.878535	0.860944	0.923372	0.860626	0.867651	0.977308	0.598028	0.943277	0.290583	0.823256	0.401248	0.845699	0.876284	0.781248	0.709903	0.74534	0.848138	0.784902	0.856285	A	A	A	P	A	A	A	A	A	A	A	A	A	A	A	A	A	A	A	A
AT1G04390_at	0.121641	0.0691217	0.151249	0.211159	0.00711252	0.122818	0.0468109	0.00421243	0.105298	0.150997	0.0112799	0.00230756	0.00834592	0.016119	0.0404791	0.0999585	0.086621	0.00635061	0.0939909	0.000999428	0.000108647	0.00518545	0.0238319	0.00162946	0.000741035	0.00112835	0.00373161	0.00477825	0.00500961	A	A	A	A	P	A	A	P	A	A	P	P	P	P	A	A	A	P	A	P
AT1G04400_at	0.000145273	0.000914072	0.000159853	0.0156766	0.011267	0	0.00480401	0.00337788	0.0427155	0.000851278	0.00531807	0.00177172	1.85489e-05	0.0035006	0.0195343	0.0301556	0	0.000228198	0.00188743	0	0	0	0	0	0	0	0	0	0	P	P	P	P	P	P	P	P	A	P	P	P	P	P	P	A	P	P	P	P
AT1G04410_at	0	0	0	0	0	0	0	0	0	0	0	0.00037189	0	0.0331926	0.031131	0.0463538	0	0	4.68938e-05	0	0	0	0	0	0	0	0	0	0	P	P	P	P	P	P	P	P	P	P	P	P	P	A	A	A	P	P	P	P
AT1G04420_at	0	0	0	0	0.00297046	0	0	0	8.21936e-05	0.0344694	1.08818e-05	4.11253e-06	0	0	0	0	0.00892056	0.00376578	0.0357603	0	0	0	0	0	0	0	0	0	0	P	P	P	P	P	P	P	P	P	A	P	P	P	P	P	P	P	P	A	P
AT1G04430_at	0.291966	0.68072	0.174944	0.192855	0.11853	0.14753	0	0.0219365	0.000266897	0	0	0	0	0	0	0	0.191747	0.00505984	0.220854	0	0	0	0	0	0	0	0	0	0	A	A	A	A	A	A	P	A	P	P	P	P	P	P	P	P	A	P	A	P
AT1G04440_at	0.00399791	0.00499879	0.00114176	0.00743597	0.000905966	0.000147899	0	0.00265098	0	0.0121063	0.00423763	0.00364989	0.00571328	0.0397065	0.0422326	0.0233718	0.00796055	0.003392	0.00171948	0	0	0	0	0	0	0	0	0	0	P	P	P	P	P	P	P	P	P	P	P	P	P	A	A	A	P	P	P	P
AT1G04457_at	2.55407e-06	0	0.11852	0	8.88481e-05	0.00208256	0.0162953	0.972196	0.91981	0.631787	0.37854	0.546513	1	0.548858	0.577996	0.930269	0.957808	0.723806	0.528745	0.8855	0.00125633	0.998936	5.44789e-05	0.263186	0.562849	0.851341	0.855718	0.864608	0.5207	P	P	A	P	P	P	P	A	A	A	A	A	A	A	A	A	A	A	A	A
AT1G04470_at	0.622611	0.80627	0.907545	0.81924	0.82117	0.45158	0.800437	0.70444	0.595122	0.817229	0	0	0	0.261703	0.0926212	0.124976	0.637184	0.599967	0.597589	0.855101	0.721553	0.917739	0.995648	0.167733	0.383546	0.239928	0.557519	0.566562	0.597012	A	A	A	A	A	A	A	A	A	A	P	P	P	A	A	A	A	A	A	A
AT1G04480_at	0	0	0	0	0	0	0	0	0	0	0	0	0	0	0	0	0	0	0	0	0	0	0	0	0	0	0	0	0	P	P	P	P	P	P	P	P	P	P	P	P	P	P	P	P	P	P	P	P
AT1G04490_at	0.448448	0.778775	0.214709	0.786157	0.333757	0.18762	0.15477	0.370852	0.27727	0.756302	0.674492	0.23658	0.35977	0.663012	0.358313	0.696306	0.367986	0.331777	0.77189	0.306718	0.265555	0.837456	0.563331	0.995791	0.920401	0.663759	0.583815	0.694739	0.847548	A	A	A	A	A	A	A	A	A	A	A	A	A	A	A	A	A	A	A	A
AT1G04500_at	0.78213	0.880539	0.751049	0.677258	0.735574	0.239285	0.652329	0.590955	0.626735	0.352823	0.0516618	0.000217954	0.000596732	0.603568	0.718619	0.844309	0.747608	0.655975	0.604098	0.493908	0.854814	0.713205	0.731373	0.981646	0.99696	0.948077	0.971615	0.726007	0.911601	A	A	A	A	A	A	A	A	A	A	A	P	P	A	A	A	A	A	A	A
AT1G04510_at	0	2.64265e-05	0.116413	0.000115852	0	0	0	0	0	0.029918	0.0331514	0.28282	0.000188541	0	0	0	0.275161	0.190822	0.0803929	0	0	0	0	0	0	0	0	0	0	P	P	A	P	P	P	P	P	P	A	A	A	P	P	P	P	A	A	A	P
AT1G04520_at	0.0401654	0.0579207	0.0177434	0.0108161	0.0302892	0.0360925	0.204443	0.0973713	0.161025	0.0661062	0.116667	0.0275338	0.259485	0.224278	0.0835116	0.158344	0.0181386	0.0433601	0.0254137	0.127312	0.0399473	0.251715	0.125774	0	0	0	0	0	0	A	A	P	P	A	A	A	A	A	A	A	A	A	A	A	A	P	A	A	A
AT1G04530_at	0.0780138	0.203767	0.084626	0.295559	0.157744	0.405547	0	0.254933	0	0.15417	0.239782	0.106013	0.14525	0.332081	0.350074	0.129158	0.262787	0.323563	0.254332	0	6.07759e-06	0	0.00012863	0	0	0	0	0	0	A	A	A	A	A	A	P	A	P	A	A	A	A	A	A	A	A	A	A	P
AT1G04540_at	0.0880846	0.225805	0.0337352	0.425176	0.426973	0.515374	0.0405912	0.11978	0.0974125	0.0471041	0	0	0	0.0146343	0.00368462	0.0175801	0.361412	0.120182	0.0616106	0.137157	0.235247	0.212785	0.245538	0.0687408	0.0988469	0.132104	0.154108	0.165304	0.134218	A	A	A	A	A	A	A	A	A	A	P	P	P	P	P	P	A	A	A	A
AT1G04550_at	0.412019	0.22012	0.959624	0.303008	0.536049	0.220895	0.0364064	0.168307	0.534711	0.59833	0.573697	0.455741	0.441054	0.124881	0.470712	0.496667	0.843438	0.859006	0.67182	0.0332182	0.00023872	0.00171637	0.0270643	0	0	0	0	0	0	A	A	A	A	A	A	A	A	A	A	A	A	A	A	A	A	A	A	A	A
AT1G04560_at	0.393184	0.418283	0.144304	0.627541	0.431978	0.29024	0.266276	0.0733494	0.0656046	0.467229	0.159391	0.131869	0.288873	0.42477	0.472862	0.17067	0.236484	0.2248	0.236755	0.228774	0.192193	0.26515	0.143508	0.238764	0.315366	0.173393	0.251182	0.262543	0.276989	A	A	A	A	A	A	A	A	A	A	A	A	A	A	A	A	A	A	A	A
AT1G04590_at	0.00244832	0.00097444	0.0547939	0.118694	0.0212685	0.0043947	0	0.0185019	0	0	0.00408401	2.54406e-05	0	0	0	0	0.0301059	0.0526642	0.2544	0	0	0	0	0	0	0	0	0	0	P	P	A	A	A	P	P	P	P	P	P	P	P	P	P	P	A	A	A	P
AT1G04600_at	0.192229	0.458767	0.895233	0.0386201	0.00635589	0.023958	0	0.220699	0.209105	0.500268	0	0	0	0	0	0	0.126335	0.280942	0.0210955	0.00605841	0.000213483	0.000664359	0.0937301	0.242806	0.363385	0.346621	0.422757	0.46055	0.411751	A	A	A	A	P	A	P	A	A	A	P	P	P	P	P	P	A	A	A	P
AT1G04610_at	0.0549664	0.0368765	0.19376	0.117424	0.0544635	0.0715073	0.0850985	0.117795	0.10689	0.236366	0.183633	0.0206413	0.0652346	0.000444194	0.0230499	0.00478045	0.0841236	0.160932	0.219523	0.0696889	0.102335	0.110864	0.12314	0.0412057	0.0195901	0.0195283	0.0809372	0.069061	0.0761063	A	A	A	A	A	A	A	A	A	A	A	A	A	P	A	P	A	A	A	A
AT1G04620_at	0.0268425	0.0109299	0.315867	0.0568115	0.0168827	0.00300661	0.087125	0.125427	0.0123299	0.0236132	0.0334606	0.100886	0.0669078	0.111218	0.0840138	0.0535276	0.119917	0.00761414	0.0120754	0.00328735	0.100175	0.115453	0.0219865	0.000606442	8.09326e-06	2.31367e-05	0	0	9.18353e-05	A	P	A	A	P	P	A	A	P	A	A	A	A	A	A	A	A	P	P	P
AT1G04625_at	0.758644	0.35322	0.475858	0.843509	0.801986	0.771355	0.857637	0.631908	0.83509	0.565903	0.901957	0.351736	0.668185	0.688677	0.861856	0.622899	0.853503	0.672374	0.334655	0.956747	0.957335	0.936744	0.835549	0.783833	0.607744	0.720737	0.607137	0.859923	0.865778	A	A	A	A	A	A	A	A	A	A	A	A	A	A	A	A	A	A	A	A
AT1G04640_at	0.0420373	0.0225215	0.0283675	0.0346263	0.0124192	0.000415565	0.119917	0.250474	0.336779	0.172044	0.104694	0.128616	0.102299	0.198615	0.106956	0.255234	0.111417	0.210134	0.179259	0.0258089	0.00387569	0.0164583	0.00669456	0.0407057	0.00929575	0.0125952	0.0100351	0.00384361	0.0181752	A	A	A	A	P	P	A	A	A	A	A	A	A	A	A	A	A	A	A	A
AT1G04645_at	0	0	0	0	0	0	0.68318	0.378913	0.637397	0.468329	0.656715	0.685138	0.526641	0.0447593	0.0332442	0.0974092	0	0	0	0.82199	0.828813	0.575225	0.974092	0.0329315	0.0265216	0	0	0	0	P	P	P	P	P	P	A	A	A	A	A	A	A	A	A	A	P	P	P	A
AT1G04650_at	0.624626	0.207054	0.41147	0.203279	0.184119	0.876731	0.124491	0.14992	0.248618	0.804576	0.0673372	0.0815107	0.266929	0.211861	0.351746	0.242337	0.56987	0.159671	0.33829	0.194196	0.00688309	0.0433713	0.12634	0.00482767	0.00739754	0.00960155	0.0195792	0.0265348	0.0148454	A	A	A	A	A	A	A	A	A	A	A	A	A	A	A	A	A	A	A	A
AT1G04660_at	0.00136979	7.53205e-06	5.8272e-05	0.0131892	0.00718991	0.00426793	0.000149313	0.00010153	0.000187789	0.000229628	0.00328971	0.00130775	0.000502561	5.03151e-05	7.47896e-05	1.37449e-05	0.00543502	0.00144092	0.00944884	8.67613e-05	0.000521822	0.000960389	0.000299835	0	0	0	0.000373905	0.00152901	0.000237495	P	P	P	P	P	P	P	P	P	P	P	P	P	P	P	P	P	P	P	P
AT1G04670_at	0.962367	0.821713	0.997056	0.988371	0.84726	0.858766	0.994849	0.927357	0.970158	0.767386	0	0	0	0.724797	0.900381	0.84098	0.866866	0.33798	0.486128	0.745666	0.943298	0.99936	0.937671	0.572786	0.867058	0.981327	0.9737	0.926531	0.968066	A	A	A	A	A	A	A	A	A	A	P	P	P	A	A	A	A	A	A	A
AT1G04680_at	0.0860796	0.25314	0.617624	0.359046	0.591911	0.0584949	0.00064541	0.29672	0	0.0828792	0.031306	0.012326	0.00148463	0	0	0	0.469319	0.186885	0.749584	0.16846	4.94291e-06	0.0021714	0	0	0	0	0	0	0	A	A	A	A	A	A	P	A	P	A	A	P	P	P	P	P	A	A	A	A
AT1G04690_at	0.000807482	0.00143716	0.0449581	0.0568234	0.037231	0.00901954	0	0.0363144	0	0	0	0	0	0.000114894	0.00105208	5.1966e-05	0.00971346	0.000574395	0.174132	0	0	0	0	0	0	0	0	0	0	P	P	A	A	A	P	P	A	P	P	P	P	P	P	P	P	P	P	A	P
AT1G04700_at	0.356076	0.114576	0.248061	0.720833	0.231989	0.108089	0.394893	0.1436	0	0.000438625	0	0	0	0	0	0	0.320689	0.328178	0.50316	0	0	0	0.000142074	0.00804669	0.0039653	0.00644113	0.00652278	0.0178129	0.03048	A	A	A	A	A	A	A	A	P	P	P	P	P	P	P	P	A	A	A	P
AT1G04710_at	0	0	0	0.00169751	8.94928e-05	3.93705e-06	0	0	0	0	0	0	0	3.65635e-05	1.88561e-06	0	9.516e-05	0.0382743	0.0237183	0	0	0	0	0	0	0	0	0	0	P	P	P	P	P	P	P	P	P	P	P	P	P	P	P	P	P	A	A	P
AT1G04730_at	0.000264703	0.00607427	0.0855682	0.0999499	0.0097927	0.0670116	0.0993036	0.0647521	0	0.107885	0.00867859	0.0252299	0.00738071	9.45095e-06	0	0	0.334004	0.0946895	0.124095	0	0.00587039	0.000694883	0.00853431	5.86071e-05	0.000186223	0.00113555	0.000612906	0.0016322	0.000376224	P	P	A	A	P	A	A	A	P	A	P	A	P	P	P	P	A	A	A	P
AT1G04750_at	0	0	0	0	0	0	0	0	0.000640893	0.355522	0.00710781	0.00919979	0.0171245	0.474234	0.279827	0.870607	0	0	1.52256e-05	0	0	0	0	0	0	0	0	0	0	P	P	P	P	P	P	P	P	P	A	P	P	P	A	A	A	P	P	P	P
AT1G04760_at	0.246141	0.246352	0.723249	0.638667	0.648551	0.575188	0.00809912	0.0338497	0.160974	0.478726	0	0	0	0.0247528	0.067903	0.0111769	0.459922	0.426523	0.768686	0.0569468	0.000419128	0.00021945	3.17373e-05	0.0232864	0.0116304	0.0413358	0.0160337	0.0104652	0.0072972	A	A	A	A	A	A	P	A	A	A	P	P	P	A	A	P	A	A	A	A
AT1G04770_at	0.310758	0.357156	0.486264	0.0652507	0.343005	0.305379	0.322086	0.412202	0.0016535	0.306011	0.293982	0.0950273	0.214702	0.0399385	0.169715	0.0842669	0.352209	0.130099	0.303279	0.00134341	0.299956	0.00422812	0.0423131	0	0.00153365	0.000129633	0.000174699	1.34794e-05	2.6294e-05	A	A	A	A	A	A	A	A	P	A	A	A	A	A	A	A	A	A	A	P
AT1G04780_at	0.00425758	0.0139893	0.00305289	0.000932062	4.40986e-06	0	0	0.0186289	0.0477003	0	0.0451892	0.0863438	0.0508211	0.0738165	0.069424	0.0430383	0.000214094	0.056142	0.000543516	0	0	0	0	0	0	0	0	0	0	P	P	P	P	P	P	P	P	A	P	A	A	A	A	A	A	P	A	P	P
AT1G04790_at	0.0176748	0.0197226	0.0119677	0.0132515	7.46485e-07	0.000125735	0	0.00626476	0	0.0337228	0	0	0	0	0	0	0.00261079	0.0981437	0.001093	0	0	0	0	0	0	0	0	0	0	P	P	P	P	P	P	P	P	P	A	P	P	P	P	P	P	P	A	P	P
AT1G04800_at	0.0114133	0.00732244	0.00641312	0.0138085	0.00884384	0.00954581	0.0543548	0.0307314	0.0101247	0.0151856	0.0349024	0.0433909	0.0391819	0.0242971	0.0201134	0.00850113	0.00132369	0.00680654	0.102813	0.0160168	0.0191266	0.0523426	0.013485	0.00710404	0.00267292	0.00444917	0.0140075	0.0185927	0.0202588	P	P	P	P	P	P	A	A	P	P	A	A	A	A	A	P	P	P	A	P
AT1G04810_at	0	0	0.011208	0.000711425	0	0	0	0	0	0	8.40368e-05	9.05156e-05	9.36636e-05	3.14331e-05	0	0	0.00592888	0.0147301	0.136636	0	0	0	0	0	0	0	0	0	0	P	P	P	P	P	P	P	P	P	P	P	P	P	P	P	P	P	P	A	P
AT1G04820_at	0.0914778	0.0188752	0.267419	0.191364	0.00128961	0.000579635	0	0	0	0.00123458	0	0	0	0.00374313	0.000149893	2.42055e-06	0.0500142	0.162431	0.0999811	0	0	0	0	0	0	0	0	0	0	A	P	A	A	P	P	P	P	P	P	P	P	P	P	P	P	A	A	A	P
AT1G04830_at	0.26544	0.103395	0.247109	0.0362591	0.0622896	0.0274124	0.0340334	0	0	3.18663e-06	0	0	0	0	0	0	0.110288	0.183477	0.181014	0	7.39649e-06	1.89361e-05	0	0	0	0	0	0	0	A	A	A	A	A	A	A	P	P	P	P	P	P	P	P	P	A	A	A	P
AT1G04840_at	0.794935	0.739551	0.949428	0.514355	0.758699	0.758522	0.00970145	0.792389	0.846108	0.826997	0.817791	0.750733	0.446289	0.68495	0.282302	0.606942	0.760725	0.585431	0.824951	0.796701	0.41555	0.446482	0.747706	0.343396	0.440642	0.353274	0.504089	0.404958	0.447137	A	A	A	A	A	A	P	A	A	A	A	A	A	A	A	A	A	A	A	A
AT1G04850_at	0	0.000123886	0.0356151	1.9789e-06	0	0	0	0.0292197	0	3.12616e-05	0.0503428	0.000334578	0.000531274	9.28886e-06	2.01226e-06	0	0.000798397	0.0397642	0.0203864	0	0	0	0	0	0	0	0	0	0	P	P	A	P	P	P	P	A	P	P	A	P	P	P	P	P	P	A	A	P
AT1G04860_at	0.0079488	0.00747171	0.00926039	0	0.031186	0	0	1.94478e-06	0	0	0.0111838	0.00584567	0.00240585	0.000403624	0.000163531	0.00143066	0.00232649	0.09388	0.00146111	1.2367e-05	0	0	0	0.00352486	0.000573025	0.00215089	0.00370437	0.0106759	0.00596863	P	P	P	P	A	P	P	P	P	P	P	P	P	P	P	P	P	A	P	P
AT1G04870_at	1.10009e-05	0	0.000463446	0.000301001	0.0140336	0.00170184	0	0.00671101	0.000164036	0	0	0	0	0	0	0	0.0348894	0.0132497	0.0245898	0	0	0	0	0	0	0	0	0	0	P	P	P	P	P	P	P	P	P	P	P	P	P	P	P	P	A	P	A	P
AT1G04880_at	0.298945	0.233662	0.259954	0.473619	0.306349	0.28464	0	0	0	0	0	0	0	0	0	0	0.163718	0.471989	0.0998241	0	0	0	0	0.222859	0.236077	0.163917	0.206231	0.523387	0.262295	A	A	A	A	A	A	P	P	P	P	P	P	P	P	P	P	A	A	A	P
AT1G04900_at	0.000579109	0.00451274	0.00559962	0.00216146	0.0403247	0.00410221	0	0	2.40156e-05	1.64301e-06	0.0197153	0.0259552	0.00718213	0.0701481	0.138097	0.210182	0.035201	0.100259	0.0365482	0	0	0	0	8.67517e-06	1.57058e-06	4.23061e-06	6.98577e-05	3.50751e-05	4.51484e-05	P	P	P	P	A	P	P	P	P	P	P	A	P	A	A	A	A	A	A	P
AT1G04910_at	0.000725977	0.00187921	0.000665788	0.0545775	0.0120135	0.000779269	0	0.0121544	0	0.185602	0.0288483	0.00170295	0.000292543	0.301582	0.0542912	0.509553	0.0237709	0.457029	0.0692421	0	0	0	0	0	0	0	0	0	0	P	P	P	A	P	P	P	P	P	A	A	P	P	A	A	A	A	A	A	P
AT1G04920_at	0.00797632	0.000915622	0.000133107	0.0698004	0.0241507	0.0157605	0	0.196663	0	5.29454e-05	0	2.1365e-06	0	0.0837743	0.193529	0.150002	0.0193259	0.00203486	0.0041638	0	0	0	0	0.376128	0.3274	0.2881	0.277595	0.133937	0.669412	P	P	P	A	A	P	P	A	P	P	P	P	P	A	A	A	P	P	P	P
AT1G04930_at	0.0768901	0.106795	0.329396	0.0205288	0.0952288	0.0200578	0	0.0760517	0.113134	0.159844	0.117907	0.135745	0.247183	0.280901	0.109301	0.171071	0.0370144	0.0573831	0.213029	0.0900605	0.00135588	7.32876e-06	0.00714496	0.0104666	0.0112635	0.0192494	0.00272888	0.00149351	0.00256715	A	A	A	A	A	A	P	A	A	A	A	A	A	A	A	A	A	A	A	A
AT1G04945_at	0.0880032	0.00934071	0.142118	0.0757471	0.00772117	0.0258067	0	0.0100991	0.0177083	0.00418042	0.118374	0.0814305	0.0709336	0.0856403	0.162119	0.104151	0.093855	0.100235	0.0678682	1.88084e-06	0.000496051	1.83424e-06	0.000391582	4.4137e-05	6.03785e-05	3.2826e-05	2.0331e-06	0	0	A	P	A	A	P	A	P	P	P	P	A	A	A	A	A	A	A	A	A	P
AT1G04950_at	0	0	3.65389e-06	5.51137e-06	2.81155e-05	0.000483627	0	0.0072042	0	0.000255157	0.085321	0.0470175	0.01603	0.260232	0.158343	0.0455985	0.000931861	0.0549378	0.00278371	1.81285e-05	0.0030415	0	8.1042e-05	0	0	0	0	0	0	P	P	P	P	P	P	P	P	P	P	A	A	P	A	A	A	P	A	P	P
AT1G04960_at	0.00652072	0.0307759	0.0476464	0.053864	0.0218816	0.0284333	0	0.00808923	0.119948	0.0650572	0.0980208	0.0746823	0.0271504	0.0955694	0.190024	0.0531843	0.0416406	0.0169599	0.164783	0.000403688	0	3.43546e-05	0.00252695	0	0	0	0	0	0	P	A	A	A	A	A	P	P	A	A	A	A	A	A	A	A	A	P	A	P
AT1G04970_at	4.95746e-05	0.00214553	0.00636436	0	0	0	0.0587931	0.0526152	0	0.00476745	0	0	0	4.32452e-06	0	0	8.74465e-06	0.00926046	0.000528479	0	0	0	0	0	0	0	0	0	0	P	P	P	P	P	P	A	A	P	P	P	P	P	P	P	P	P	P	P	P
AT1G04980_at	0	2.3382e-05	0.00745112	0.0255534	0.00395279	0.00935663	0.0348225	0.076776	0.01491	0.0305141	1.42343e-05	0.0043371	7.23591e-05	0.00340293	0.00486879	0.00379414	0.00383294	0.0319381	0.0123678	0.000871311	0	2.17658e-05	0	0	0	0	0	0	0	P	P	P	A	P	P	A	A	P	A	P	P	P	P	P	P	P	A	P	P
AT1G04985_at	0.000514684	0.0145559	0.381407	0.102214	0.0406904	0.012299	0	0.0865875	0	0	0	0	0	0	0	0	0.00250567	0.1538	0.00613905	0	0	0	0	0	0	0	0	0	0	P	P	A	A	A	P	P	A	P	P	P	P	P	P	P	P	P	A	P	P
AT1G04990_at	0.0810121	0.0657375	0.0445299	0.0854792	0.174576	0.0353913	0.0117128	0.00850826	0.0836174	0.100031	0.0926842	0.000226293	0.000140266	1.25293e-05	0	0	0.0736444	0.00798166	0.000683042	0.00246785	0.0321946	0.00400226	0.00102127	0	0	0	0	0	0	A	A	A	A	A	A	P	P	A	A	A	P	P	P	P	P	A	P	P	P
AT1G05000_at	0.0130134	0.12848	0.0469194	0.0143845	0.00291478	0.00488148	0	0.0887101	0.242605	0.0507	0.0992026	0.151644	0.13063	0.322784	0.38142	0.12096	0.00181164	0.134771	0.0124127	0.0941225	0.076611	0.0560849	0.0909869	0.0673427	0.0286029	0.0188945	0.0100061	0.00624043	0.0120603	P	A	A	P	P	P	P	A	A	A	A	A	A	A	A	A	P	A	P	A
AT1G05010_at	0.0858413	0.691417	0.384079	0.488827	0.272481	0.0116178	0.371738	0.649885	0.640242	0.55286	0.914614	0.665547	0.434155	0.234282	0.766051	0.588415	0.439425	0.599526	0.885558	0.544551	0.493073	0.148894	0.642831	0.128767	0.136061	0.149644	0.0272988	0.00272481	0.0446417	A	A	A	A	A	P	A	A	A	A	A	A	A	A	A	A	A	A	A	A
AT1G05020_at	0.20033	0.0738853	0.212372	0.033937	0.0637778	0.0466929	0.00404823	0.0366301	0.00108675	0.0521699	0	0	0	0	0	0	0.1082	0.373427	0.119547	0.0451875	0.000433906	0.0353984	0.0010126	0.0298137	0.0260896	0.0219991	0.0382201	0.0769282	0.0998696	A	A	A	A	A	A	P	A	P	A	P	P	P	P	P	P	A	A	A	A
AT1G05030_at	0.00109957	0.00566741	0.00392568	0.00159191	0.00072912	0.000909865	0	0.000161056	0	0.0226486	0.00101049	1.21621e-05	0.00015684	0.00474403	0.0145447	0.0421094	0.0102677	0.0040718	0.000943643	0	8.71466e-05	0	2.54775e-05	0	0	0	0	0	3.0836e-05	P	P	P	P	P	P	P	P	P	A	P	P	P	P	P	A	P	P	P	P
AT1G05040_at	0.0759445	0.0658195	0.109921	0.272774	0.158289	0.308758	0	0.33512	0	0.0835215	0.0362554	0.0518474	0.013298	0.23763	0.232345	0.363125	0.112866	0.0732423	0.062594	0	0	0.000171313	0.000720083	0.265866	0.249279	0.552885	0.463925	0.24073	0.277644	A	A	A	A	A	A	P	A	P	A	A	A	P	A	A	A	A	A	A	P
AT1G05055_at	6.15625e-06	0	0.00256309	0.00053491	0.000242922	0	0	0.00370415	0.000530478	6.40288e-05	0.000262527	0.00936851	0.00445227	0.0145882	0.0814422	0.0278298	3.9346e-06	0.000753518	0.00120456	0	0	0	0	0	0	0	0	0	0	P	P	P	P	P	P	P	P	P	P	P	P	P	P	A	A	P	P	P	P
AT1G05060_at	0.0496648	0.248208	0.136308	0.0781859	0.248756	0.187763	0.268086	0.145552	0.141312	0.715515	0.0310269	0.0197784	0.0144429	0.116374	0.118159	0.332229	0.229786	0.102021	0.0137877	0.0752966	0.282636	0.0707365	0.0697317	0.00227559	0.000730799	0.00160031	7.99498e-05	0	3.54733e-05	A	A	A	A	A	A	A	A	A	A	A	P	P	A	A	A	A	A	P	A
AT1G05070_at	0.00747727	0.199996	0.0502424	0.0991231	0.517674	0.232648	0.165863	4.01722e-05	0.0437194	0.0351838	0.0885099	0.0399876	0.11004	0.0622628	0.156957	0.108461	0.404833	0.000482579	0.0698087	0.000283946	0.0764853	0.000646103	0.00128214	0	0	0	0	0	0	P	A	A	A	A	A	A	P	A	A	A	A	A	A	A	A	A	P	A	P
AT1G05100_at	0.143971	0.209381	0.327081	0.54187	0.281117	0.137563	0.266276	0.113025	0.181836	0.232257	0.135005	0.0472	0.0788077	0.0338477	0.00868516	0.00318776	0.198483	0.0306552	0.245139	0.107062	0.177681	0.168941	0.131084	0.0440377	0.137131	0.0315511	0.0876606	0.0400646	0.132486	A	A	A	A	A	A	A	A	A	A	A	A	A	A	P	P	A	A	A	A
AT1G05120_at	0.172552	0.390062	0.0941936	0.106648	0.0925108	0.131691	0.268435	0.0312603	0.0559704	0.0884161	1.07683e-05	3.01344e-05	0	0	0	0	0.250678	0.0407452	0.167432	0.0492865	0.0433887	0.0478767	0.0228205	4.6537e-05	0	0	0	0.00102802	0.00185456	A	A	A	A	A	A	A	A	A	A	P	P	P	P	P	P	A	A	A	A
AT1G05140_at	0.000595498	0	0.183172	0.0821204	0.0823682	0	0.302344	0.077449	0.181774	0.0292764	0.0534303	0.0104568	0.0376298	0.0509584	0.14163	0.0163227	0.00114616	0.000143509	0.0280628	0	5.10217e-06	6.90527e-05	0.038418	0	0	0	0	0	0	P	P	A	A	A	P	A	A	A	A	A	P	A	A	A	P	P	P	A	P
AT1G05150_at	0.373319	0.217116	0.309188	0.140926	0.525018	0.131144	0	0	0	0	0.00189527	0.00481909	0	0.00899468	0.000163918	2.26272e-05	0.303556	0.268936	0.0254137	0	9.80853e-06	0	0.0208012	0	0	0	0	0	0	A	A	A	A	A	A	P	P	P	P	P	P	P	P	P	P	A	A	A	P
AT1G05160_at	0.00570887	0.0691217	0.0107825	0.0461794	0.0382012	0.126964	0.00517145	0.0211187	2.19002e-05	0.043198	0.04607	0.00791837	0.024372	0.00112052	6.50992e-05	0	0.0644936	0.0273717	0.220374	0.0248378	0.000515219	0.00045663	0.0292096	0.00170011	0.00211757	4.75399e-05	0.000947229	0.00167258	0.00123769	P	A	P	A	A	A	P	A	P	A	A	P	A	P	P	P	A	A	A	A
AT1G05170_at	0.680475	0.538167	0.672225	0.33016	0.718607	0.234906	0.309471	0.716747	0.422422	0.345366	0.450312	0.417409	0.432636	0.526298	0.378018	0.410627	0.729113	0.0991633	0.0132397	0.00220165	0.586498	0.108878	0.519478	0.00679441	0.00364988	0.00347204	0.0645812	0.0390571	0.084757	A	A	A	A	A	A	A	A	A	A	A	A	A	A	A	A	A	A	P	P
AT1G05180_at	0	0	0	0	0	0	0	0	0	0.0550052	4.16504e-07	0.000451461	2.21202e-06	0.00262808	0.00193754	0.000849582	0	0	0.00241022	0	0	0	0	0	0	0	0	0	0	P	P	P	P	P	P	P	P	P	A	P	P	P	P	P	P	P	P	P	P
AT1G05190_at	0.00326885	0.00639789	0.0034003	0.3597	0.0623424	0.00651172	0	0.0273872	0.181136	0.370423	0.1667	0.21833	0.185389	0.493984	0.209125	0.611016	0.117378	0.208098	0.159835	0	0	0	0	0	0	0	0	0	0	P	P	P	A	A	P	P	A	A	A	A	A	A	A	A	A	A	A	A	P
AT1G05200_at	0.0894937	0.151864	0.0635306	0.030593	0.0791064	0.0959568	0.0312535	0.00104813	0.0707798	0.201935	0.33418	0.202345	0.180958	0.358556	0.19876	0.113394	0.0334703	0.0614391	0.0610032	0.0735627	0.0154899	0.0268935	0.060772	0	0	0	0	0	0	A	A	A	A	A	A	A	P	A	A	A	A	A	A	A	A	A	A	A	A
AT1G05205_at	0	0	0	0	0	0	0	0	0	0	0.0115763	1.37176e-05	0.000126608	0.0251235	0.00748224	0.0032137	0	0	0	0	0	0	0	0	0	0	0	0	0	P	P	P	P	P	P	P	P	P	P	P	P	P	A	P	P	P	P	P	P
AT1G05210_at	0	0	6.391e-05	0.0121335	0.00395083	0.000561744	0	0	0	0.0901642	0.0484317	0.13378	0.017394	0.0594481	0.0743867	0.0218466	0	0.00131291	0	0	8.11533e-05	0	0	0	0	0	0	0	0	P	P	P	P	P	P	P	P	P	A	A	A	P	A	A	A	P	P	P	P
AT1G05230_at	0.0174717	3.41708e-05	0.0218978	0.00117539	0.00175736	0.00222261	0.0190317	0.109368	0.0691846	0.00401572	0.231769	0.0754796	0.0144275	0.00138493	0.000507281	0.00122356	0	0.0501255	6.0863e-06	0.0458873	0.0203383	0.0713622	0.0131841	0	0	0	0	0	0	P	P	A	P	P	P	P	A	A	P	A	A	P	P	P	P	P	A	P	A
AT1G05260_at	0.0807743	0.0555679	0.290606	0.130045	0.118553	0.0406389	0.0671843	0.225041	0.113231	0.172576	0.049723	0.00791461	0.00428073	0	0	0	0.0202337	0.0109363	0.00410645	0.133323	0.0131395	0.000158983	0.152477	4.43136e-05	0.00210342	0.00238214	0.00197577	0.00234532	0.000327851	A	A	A	A	A	A	A	A	A	A	A	P	P	P	P	P	A	P	P	A
AT1G05270_at	0.181888	0.161039	0.479601	0.263897	0.0985895	0.0349534	0.0185504	0.186405	0.0150292	0.0042637	0.127477	0.160201	0.201013	0.0323064	0.115926	0.0684965	0.158962	0.404911	0.0689042	0.0440608	0.141783	0.0320229	0.11586	0.00334623	0.00151171	0.000873315	0.00466922	0.00132248	0.00308147	A	A	A	A	A	A	P	A	P	P	A	A	A	A	A	A	A	A	A	A
AT1G05280_at	0.811143	0.781256	0.384079	0.669443	0.910916	0.714696	0.709497	0.827392	0.681364	0.787337	0.42559	0.856983	0.752355	0.260179	0.328934	0.594177	0.613475	0.595925	0.352434	0.814053	0.884173	0.914345	0.67247	0.933823	0.846282	0.712088	0.478414	0.531827	0.358738	A	A	A	A	A	A	A	A	A	A	A	A	A	A	A	A	A	A	A	A
AT1G05290_at	0.634815	0.713853	0.629217	0.623564	0.624464	0.296198	0	0.448946	0	0	0.0136872	0.0137112	0.000159913	0.03607	0.163494	0.0286446	0.471869	0.509482	0.406592	0	0	0	0.000117213	0.476167	0.686797	0.644389	0.27157	0.416172	0.575469	A	A	A	A	A	A	P	A	P	P	P	P	P	A	A	A	A	A	A	P
AT1G05300_at	0.221237	0.213876	0.0600957	0.0559279	0.0751632	0.200648	0.0292819	0.169026	0.0595942	0.121027	0.178137	0.113489	0.214127	0.0316471	0.126652	0.164354	0.0596851	0.418063	0.178563	0.118511	0.123529	0.192715	0.0970782	0.00839336	0.00627111	0.00533047	0.017833	0.00792423	0.0269018	A	A	A	A	A	A	A	A	A	A	A	A	A	A	A	A	A	A	A	A
AT1G05310_at	0.223276	0.163909	0.130865	0.0577302	0.171663	0.114042	0.183587	0.277551	0.224265	0.326828	0.0322253	0.143403	0.153315	0.0719317	0.182204	0.230471	0.196487	0.167668	0.209299	0.206122	0.123522	0.154402	0.08784	0.172877	0.275334	0.159559	0.159499	0.128255	0.197301	A	A	A	A	A	A	A	A	A	A	A	A	A	A	A	A	A	A	A	A
AT1G05320_at	0.00148801	0.00117739	0.0128481	0	0	0	0	0.162989	0.186786	0.162956	0.413716	0.315994	0.160556	0.0175798	0.0483546	0.0397863	0.00963669	0	0.0695043	0	5.52868e-06	0	0.013668	0	0	0	0	0	0	P	P	P	P	P	P	P	A	A	A	A	A	A	P	A	A	P	P	A	P
AT1G05330_at	0.688535	0.426299	0.722605	0.735793	0.113402	0.319662	0	0.0485204	0.66452	0.224538	0.311574	0.511565	0.380305	0.409099	0.378317	0.478876	0.0167554	0.545676	0.153785	0.324929	0.000210398	0	0.00537949	0.66431	0.589888	0.480133	0.766307	0.88495	0.382182	A	A	A	A	A	A	P	A	A	A	A	A	A	A	A	A	P	A	A	A
AT1G05340_at	0.207106	0.350832	0.318349	0.465983	0.474246	0.192941	0.437235	0.279028	0.384224	0.738757	0.785119	0.523735	0.337492	0.0901272	0.408654	0.358191	0.216689	0.573346	0.503697	0.761302	0.0593157	0.599107	0.600057	3.30081e-06	0.000394851	0	0	0	0.000541466	A	A	A	A	A	A	A	A	A	A	A	A	A	A	A	A	A	A	A	A
AT1G05350_at	0	7.18415e-06	0	0.00707405	0.000695966	0.000681858	0	0	0	0.0058587	0	0	0	0	0	0	0	0.0145927	0.00112976	0	0	0	0	0	0	0	0	0	0	P	P	P	P	P	P	P	P	P	P	P	P	P	P	P	P	P	P	P	P
AT1G05360_at	0.0200623	0.0057725	0.00610231	0.00235034	0.00681298	0.000807996	0	0	0	0.00652006	0	0	0	0	0	0	0.00197478	0.00320514	0.00942333	0	0	0	0	0	0	0	0	0	0	A	P	P	P	P	P	P	P	P	P	P	P	P	P	P	P	P	P	P	P
AT1G05370_at	0.127496	0.0694663	0.164681	0.169443	0.142642	0.0831877	0.0646191	0.109142	0.0414299	0.078883	0.13529	0.190267	0.126704	0.0799978	0.103073	0.0513265	0.0601092	0.275925	0.0304089	0.111733	0.0959918	0.0786636	0.08357	0.174575	0.0824651	0.138379	0.0811611	0.180715	0.091595	A	A	A	A	A	A	A	A	A	A	A	A	A	A	A	A	A	A	A	A
AT1G05380_at	7.33185e-06	0.000398199	0.0198139	0.00024572	0.000565231	0.00156858	0	5.13522e-05	0.000231418	0.000230492	0	0	0	0	0	0	0.0199859	0.125089	0.0202495	0	1.46247e-05	0	0.000357795	0	0	0	0	0	0	P	P	P	P	P	P	P	P	P	P	P	P	P	P	P	P	P	A	A	P
AT1G05385_at	0.0479967	0.0116084	0.313214	0.251447	0.230876	0.0373345	0.0749172	0.159731	0.145165	0.256492	0.0497876	0.00713442	0.00210274	0.0956264	0.182338	0.117362	0.389913	0.416079	0.294274	0.126328	0.208754	0.175732	0.0427097	0.00889586	0.00316269	0.00216674	0.000682747	0.000189965	0.00220628	A	P	A	A	A	A	A	A	A	A	A	P	P	A	A	A	A	A	A	A
AT1G05400_at	0.0840792	0.148034	0.0776666	0.0558011	0.203415	0.0404335	0.00211327	0.00860324	0.0454791	0.159611	0	7.7166e-06	3.29783e-05	0	0	0	0.0422067	0.0160707	0.134442	0.0993927	0.100358	0.00765616	4.95197e-05	0.236135	0.303187	0.343694	0.129306	0.196481	0.325131	A	A	A	A	A	A	P	P	A	A	P	P	P	P	P	P	A	P	A	A
AT1G05410_at	0.0158574	0.0724719	0.100336	0.264833	0.0374802	0.0291787	0	0	0	0.0901038	0.0130246	0.00274664	5.17287e-05	0.500626	0.43304	0.300425	0.0197791	0.362787	0.0764329	0	0	0	0	7.81937e-05	0	0	0	0	2.2786e-05	P	A	A	A	A	A	P	P	P	A	P	P	P	A	A	A	P	A	A	P
AT1G05430_at	0.000613214	0.00261351	0.0208506	0.000690376	5.41345e-05	1.2069e-05	0	0	0	5.57264e-05	0.158941	0.150279	0.0466752	0.000934535	0.00129307	0.00101158	0.146859	4.10043e-05	0.124594	0	0	0	0	0	0	0	0	0	0	P	P	A	P	P	P	P	P	P	P	A	A	A	P	P	P	A	P	A	P
AT1G05440_at	0.660447	0.405939	0.711222	0.280657	0.229807	0.756361	0.465891	0.425851	0.524077	0.92847	0.133213	0.0797862	0.230031	0.154585	0.00700633	0.0333035	0.874971	0.395448	0.368652	0.00367643	0.000823298	0.000194242	0.0505511	8.48316e-05	0.000269122	0.00175675	6.71168e-05	0.00160986	6.97468e-05	A	A	A	A	A	A	A	A	A	A	A	A	A	A	P	A	A	A	A	P
AT1G05450_at	0.604475	0.435658	0.259209	0.00807321	0.150803	0.104323	0.465812	0.319591	0.413309	0.358152	0.307881	0.213543	0.316281	0.249493	0.380247	0.170539	0.284378	0.456473	0.287225	0.20641	0.359153	0.203196	0.345208	0.43279	0.324912	0.29047	0.267116	0.339979	0.330206	A	A	A	P	A	A	A	A	A	A	A	A	A	A	A	A	A	A	A	A
AT1G05460_at	0.000223853	0.000709074	0.000378142	0	0.000453907	0.00279166	0	0	0.0294509	0.0458768	0.00838086	0.0236959	0.00454531	0.000116433	0.00259482	0.00240001	0.0330064	0.000480841	0.176022	0	0	0	0	2.31282e-06	0	0	8.4047e-06	8.86336e-05	0.000429507	P	P	P	P	P	P	P	P	A	A	P	A	P	P	P	P	A	P	A	P
AT1G05470_at	0.618553	0.529358	0.580873	0.274664	0.365842	0.035247	0.557421	0.934182	0.39573	0.203255	0.793931	0.546513	0.319833	0.149662	0.897358	0.837284	0.36774	0.564276	0.0334708	0.587655	0.46263	0.409167	0.540042	0.0618192	0.00457768	0.037146	0.156999	0.205836	0.163568	A	A	A	A	A	A	A	A	A	A	A	A	A	A	A	A	A	A	A	A
AT1G05490_at	0.459498	0.444083	0.863331	0.305363	0.728301	0.698772	0.374837	0.475035	0.506256	0.488865	0.55607	0.472074	0.508356	0.444533	0.575952	0.656457	0.670384	0.494143	0.484968	0.0532985	0.0229629	0.122564	0.132375	0	0	0	0	0	1.00963e-05	A	A	A	A	A	A	A	A	A	A	A	A	A	A	A	A	A	A	A	A
AT1G05500_at	0.0548962	0.151532	0.370133	0.0347862	0.0947011	0.0679094	7.55574e-05	0	0.0014402	0.232455	0.076483	0.0393737	0.0185551	0.234282	0.330726	0.118112	0.00986789	0.202316	0.114332	0	1.70793e-05	0	0	0	0	0	0	0	0	A	A	A	A	A	A	P	P	P	A	A	A	P	A	A	A	P	A	A	P
AT1G05510_at	0.0921752	0.0153576	0.0680224	0.0273409	0.0115012	0.0220976	0.0135534	0.00411926	0.0199497	0.0357119	0.00243338	0.0014766	0.00934079	0.0447254	0.0411751	0.00931374	0.0760517	0.100276	0.0690023	0.0408009	0.0231209	0.0411487	0.00790952	0.0353713	0.0318226	0.0280807	0.0555326	0.0512447	0.0373525	A	P	A	A	P	A	P	P	P	A	P	P	P	A	A	P	A	A	A	A
AT1G05520_at	2.08429e-05	0.000400882	0.0012434	0.0292799	0.000484495	0.0250828	8.9883e-06	0.0410893	0	0	0.00218429	0.00838367	0	0	0	0	0.0452214	0.115992	0.0276094	0	0	0	0	0	0	0	0	0	0	P	P	P	A	P	A	P	A	P	P	P	P	P	P	P	P	A	A	A	P
AT1G05530_at	0.812334	0.764307	0.946568	0.68094	0.731148	0.665012	0.798724	0.60609	0.758629	0.552598	0.0434369	0.0486804	0.00556539	0	0	0	0.420302	0.792745	0.604792	0.910582	0.791798	0.878397	0.878666	0.875888	0.817955	0.877811	0.829421	0.820764	0.995058	A	A	A	A	A	A	A	A	A	A	A	A	P	P	P	P	A	A	A	A
AT1G05540_at	0	7.59131e-05	7.65457e-05	5.13398e-05	5.88655e-05	0	0.000344147	6.52958e-05	0.00108099	0.00626182	0.000861242	0.000126975	0.00063394	0.00383683	0.000582384	0.00719882	4.33989e-05	2.66584e-05	7.56568e-05	0.000498192	0.000239693	0	3.12046e-05	0	0	0	0	0	0	P	P	P	P	P	P	P	P	P	P	P	P	P	P	P	P	P	P	P	P
AT1G05550_at	0.00419076	0.0116196	0.0001273	0.00671221	0.00560031	0.0497361	0.00630061	0.0037816	0.00398635	0.0120445	0.112155	0.0445978	0.0547651	0.0838562	0.0211703	0.0292769	0.00630277	0.0200579	0.000677245	0.00458951	1.27951e-05	0	2.9444e-06	0	2.81628e-06	0	6.8683e-05	0.00022177	0.000190939	P	P	P	P	P	A	P	P	P	P	A	A	A	A	A	A	P	A	P	P
AT1G05560_at	0.675731	0.440604	0.651995	0.451795	0.531284	0.0898871	0.526609	0.321221	0.444238	0.498862	0.232377	0.324614	0.27212	0.156482	0.11736	0.216342	0.229972	0.3177	0.418963	0.568707	0.346047	0.102019	0.0088823	0.336911	0.240945	0.235955	0.214985	0.479154	0.293337	A	A	A	A	A	A	A	A	A	A	A	A	A	A	A	A	A	A	A	A
AT1G05570_at	0.000806422	0.0151636	0.294514	0	0	0	0.0301228	0	0.0287554	0	0.270704	0.425768	0.0537211	0	0	0	0.00695247	0.0274356	0.00169315	0	1.05652e-05	0	0	0	0	0	0	0	0	P	P	A	P	P	P	A	P	A	P	A	A	A	P	P	P	P	A	P	P
AT1G05575_at	0.546158	0.617681	0.637187	0.720833	0.308283	0.200509	0.591512	0.974557	0.859067	0.949785	0.977309	0.790001	0.933607	0.736595	0.945287	0.839656	0.204934	0.62822	0.0381424	0.843337	0.947052	0.933018	0.847092	0.077658	0.268301	0.0912819	0.298245	0.219216	0.406042	A	A	A	A	A	A	A	A	A	A	A	A	A	A	A	A	A	A	A	A
AT1G05577_at	0.906286	0.618752	0.87296	0.869674	0.812743	0.682999	0.0266813	0.404698	0.00698548	0.736267	0.000771299	0	0	0.224247	0.716644	0.333683	0.66848	0.666873	0.555466	0	0.0134309	0.619206	0.580718	0.662399	0.842841	0.893532	0.867366	0.95362	0.943111	A	A	A	A	A	A	A	A	P	A	P	P	P	A	A	A	A	A	A	P
AT1G05590_at	0.0126922	0.0120678	0.0213897	0.201479	0.259102	0.0755319	0.0362026	0.135346	0.0266915	0.128018	0.110998	0.0322086	0.211667	0.254086	0.0882673	0.179151	0.30269	0.0909638	0.3308	0.0439406	0.0595348	0.076516	0.0448018	0.00111124	0.0042107	0.00543285	0.00833317	0.0123928	0.00661774	P	P	A	A	A	A	A	A	A	A	A	A	A	A	A	A	A	A	A	A
AT1G05600_at	0.0155592	0.00658737	0.0957474	0.00819265	0.0382453	0.078214	0	0.0144001	0.0833149	0.0537753	0.0313121	0.106549	0.0705165	0.0999556	0.0313517	0.10997	0.171049	0.220659	0.184866	0	0.0301578	0	7.37736e-05	5.27754e-05	0	0	0	0	0	P	P	A	P	A	A	P	P	A	A	A	A	A	A	A	A	A	A	A	P
AT1G05610_at	0.322743	0.197384	0.444727	0.13968	0.605925	0.138056	0.503008	0.376457	0.252755	0.237362	0.407383	0.160881	0.284002	0.266907	0.140752	0.38206	0.418579	0.392265	0.637697	0.291486	0.299478	0.323751	0.367148	0.26711	0.183133	0.150938	0.235424	0.385109	0.252591	A	A	A	A	A	A	A	A	A	A	A	A	A	A	A	A	A	A	A	A
AT1G05620_at	8.05945e-05	0.00174428	0.00149781	0.0133321	0.0293868	0.000558389	0	0.00336373	0	0	0	0	0	0.00497385	3.31991e-05	1.04115e-05	0.0407523	0.0036955	0.00273805	0	0	0	0	0	0	0	0	0	0	P	P	P	P	A	P	P	P	P	P	P	P	P	P	P	P	A	P	P	P
AT1G05630_at	0.052161	0.0684224	0.0158355	0.198116	0.0188634	0.0974445	0.147871	0.0042944	0.0338564	0.0981887	0	0	0	0.0916399	0.151857	0.058612	0.110653	0.110513	0.138084	0.0483534	0.0625724	0.010251	0.0951713	0.053353	0.0221053	0.0346702	0.0216948	0.0483939	0.0379258	A	A	P	A	P	A	A	P	A	A	P	P	P	A	A	A	A	A	A	A
AT1G05670_at	0.620396	0.965411	0.631222	0.673866	0.801499	0.806357	0.552447	0.771032	0.822078	0.914599	0.215609	0.212878	0.582959	0.00303172	0.0650446	0.000371684	0.900621	0.489305	0.893306	0.935376	0.888364	0.477505	0.659609	0.0790121	0.0275446	0.151691	0.110449	0.226908	0.312781	A	A	A	A	A	A	A	A	A	A	A	A	A	P	A	P	A	A	A	A
AT1G05680_at	0.408473	0.725925	0.703471	0.486936	0.819178	0.051455	0.472964	0.937907	0.728316	0.348832	0.797148	0.638753	0.671349	0.187397	0.158998	0.10185	0.510667	0.389313	0.663623	0.894802	0.612408	0.710666	0.550031	0.509314	0.134569	0.372889	0.674495	0.461518	0.639944	A	A	A	A	A	A	A	A	A	A	A	A	A	A	A	A	A	A	A	A
AT1G05690_at	0.0680564	0.0644472	0.0705076	0.0124362	0.0167063	0.0217967	0.0662874	0.0095082	0.0657258	0.0862102	0.0365347	0.0597238	0.00418899	0	0	0	0.0507599	0.0615708	0.201928	0.000102123	0.0583058	0.079557	0.00557983	0.00375793	0.0015391	0.00721337	0.000429408	0.000444871	0.00213232	A	A	A	P	P	A	A	P	A	A	A	A	P	P	P	P	A	A	A	P
AT1G05700_at	0.794465	0.615799	0.931541	0.593685	0.919991	0.668855	0.340487	0.417744	0.658187	0.307503	0.519168	0.587709	0.671175	0.336286	0.330586	0.200049	0.64644	0.717603	0.252968	0.5896	0.516732	0.503767	0.601292	0.510993	0.448888	0.802222	0.773699	0.49458	0.534138	A	A	A	A	A	A	A	A	A	A	A	A	A	A	A	A	A	A	A	A
AT1G05710_at	0.00605069	0.154681	0.00591674	0.0208233	0.159565	0.0114631	0.468906	0.118918	0	0.121156	0.379017	0.30889	0.35193	0.407717	0.241413	0.280196	0.000905074	0.187329	0.0678791	0	0	0	0	0	0	0	0	0	0	P	A	P	A	A	P	A	A	P	A	A	A	A	A	A	A	P	A	A	P
AT1G05720_at	0	0	0.0352	0	0	0	0	0	0	0	0.0549996	0.0155974	0.000525685	0.0161769	0.212799	0.104788	0.00224258	0	0.00474776	0	0	0	0	0	0	0	0	0	0	P	P	A	P	P	P	P	P	P	P	A	P	P	P	A	A	P	P	P	P
AT1G05740_at	0.252872	0.392557	0.611251	0.785355	0.468969	0.341369	0.668441	0.463568	0.00177499	0.609952	0.335112	0.684397	0.440779	0.11648	0.209996	0.544371	0.895486	0.479531	0.665371	0.661607	5.62084e-05	0.569937	0.46927	0.443113	0.314811	0.540308	0.364299	0.606292	0.502293	A	A	A	A	A	A	A	A	P	A	A	A	A	A	A	A	A	A	A	A
AT1G05750_at	0.080888	0.186185	0.0400288	0.180003	0.201547	0.231972	0.165432	0.287534	0.492074	0.240548	0.0800572	0.0924035	0.0225733	4.9842e-06	0	0	0.192994	0.0506857	0.283287	0.39658	0.393064	0.425814	0.368984	0.0269309	0.00157197	0.0327375	0.0303972	0.0557057	0.0615096	A	A	A	A	A	A	A	A	A	A	A	A	A	P	P	P	A	A	A	A
AT1G05760_at	0.137197	0.151369	0.266409	0.0878598	0.0658211	0.181217	0.212851	0.38353	0.310303	0.261419	0.127757	0.122031	0.233432	0.284442	0.103804	0.221012	0.0175953	0.0221741	0.129668	0.423987	0.381571	0.358372	0.295937	0.00010022	4.40916e-07	0.000385665	0	0	0	A	A	A	A	A	A	A	A	A	A	A	A	A	A	A	A	P	A	A	A
AT1G05770_at	0.0801067	0.0872398	0.222849	0.169463	0.0990142	0.135888	0.23863	0.16145	0.209466	0	0.200439	0.30496	0.10662	0.0557104	0.0657534	0.209722	0.0295687	0.399767	0.28212	0	0.135856	8.53605e-06	0.0029629	0.017358	0.0114322	0.0448761	7.34419e-05	2.90817e-05	0.00500193	A	A	A	A	A	A	A	A	A	P	A	A	A	A	A	A	A	A	A	P
AT1G05790_at	0.00304451	0.0162642	0.107093	0.114791	0.0116992	0.00167885	0.0899425	0	0.0234815	0.0556137	0	0	0	0	0	0	1.62152e-06	0.00152214	0.0293619	0	0.0415893	0	0.0163204	0	0	0	0	0	0	P	P	A	A	P	P	A	P	A	A	P	P	P	P	P	P	P	P	A	P
AT1G05800_at	0.530682	0.509799	0.72212	0.795932	0.706172	0.67429	0.483374	0.277828	0.425368	0.292195	0.511563	0.544676	0.423582	0.118977	0.319858	0.244226	0.52838	0.0988202	0.208127	0.491758	0.435567	0.437465	0.266243	0.55142	0.648527	0.824476	0.571663	0.852811	0.786861	A	A	A	A	A	A	A	A	A	A	A	A	A	A	A	A	A	A	A	A
AT1G05805_at	0.123925	0.29857	0.401669	0.17348	0.0826523	0.234726	0.267823	0.486985	0.411116	0.422775	0.232463	0.461978	0.332171	0.457554	0.488421	0.572807	0.16084	0.154494	0.581392	0.286166	0.238831	0.163863	0.376185	0.065413	0.00910443	0.0217903	0.0143934	0.00163345	0.0180284	A	A	A	A	A	A	A	A	A	A	A	A	A	A	A	A	A	A	A	A
AT1G05810_at	0.315158	0.217143	0.698826	0.127185	0.102306	0.0329695	0.144663	0.19835	0.174481	0.189927	0.388747	0.759846	0.403301	0.318737	0.438945	0.417631	0.113895	0.161619	0.37255	0.00656703	0.164629	0.191408	0.0973954	0.00179237	4.68735e-05	0.0162911	0.011244	0.00154588	0.0193915	A	A	A	A	A	A	A	A	A	A	A	A	A	A	A	A	A	A	A	P
AT1G05840_at	1.99984e-05	0.00423586	0.00121158	0.00225792	0	0	0.0338784	0.00567818	0.00265726	0.00107212	0.00622053	0	0	0.0794743	0.107135	0.182925	0	0.00187376	9.95108e-05	0	0.00325915	8.36003e-06	0.00354593	0	0	0	0	0	0	P	P	P	P	P	P	A	P	P	P	P	P	P	A	A	A	P	P	P	P
AT1G05850_at	0.230424	0.135183	0.394174	0.402878	0.0173695	0.192968	0.0188986	0.20396	0	0.0971202	0.00072306	0.000756117	0.000114722	0.291635	0.125729	0.116613	0.540472	0.261977	0.403533	0	0	0	0	0	0	0	0	0	0	A	A	A	A	P	A	P	A	P	A	P	P	P	A	A	A	A	A	A	P
AT1G05860_at	0.545845	0.587307	0.70846	0.666681	0.596418	0.622339	0.0137994	0	0.451959	0.423009	0.177742	0.248182	0.151482	0.151364	0.259933	0.417595	0.361876	0.302569	0.167412	0.19862	0.0749759	0.0236067	0.0496493	0.00814206	0.00108759	0.00846398	0.00158026	2.68781e-05	0.00227295	A	A	A	A	A	A	P	P	A	A	A	A	A	A	A	A	A	A	A	A
AT1G05880_at	0.298575	0.0786282	0.038184	0.194666	0.254708	0.28005	0.197129	0.145552	0.135321	0.141273	0.156099	0.075102	0.0343953	0.00610877	0.116184	0.0201786	0.0556519	0.112361	0.117704	0.201915	0.161919	0.107057	0.17207	0.0845676	0.102971	0.0983293	0.0921924	0.104813	0.106649	A	A	A	A	A	A	A	A	A	A	A	A	A	P	A	A	A	A	A	A
AT1G05890_at	0.27556	0.561632	0.295293	0.518014	0.560078	0.0556191	0.000882944	0	0	3.29821e-05	0.0264015	1.95796e-05	0	0	0	0	0.0904143	0.350671	0.782737	0	0.467431	7.51721e-07	8.09812e-05	0	0	0	0	0	0	A	A	A	A	A	A	P	P	P	P	A	P	P	P	P	P	A	A	A	P
AT1G05900_at	0.454446	0.49695	0.409305	0.441735	0.529999	0.183156	0.174162	0.336431	0.308384	0.622833	0.369611	0.30385	0.145619	0.208379	0.169443	0.0684484	0.357069	0.342471	0.1499	0.0797619	0.0126701	0.510304	0.155959	0.113868	0.0356685	0.0621047	0.0244502	0.0311647	0.0689413	A	A	A	A	A	A	A	A	A	A	A	A	A	A	A	A	A	A	A	A
AT1G05910_at	1.97675e-05	0.00012774	0.000354253	0.0012372	0	0.00197275	0	0	0.00374694	0.000320993	4.41622e-05	0.000504696	0	0	0	0	0.00372922	0.0912048	0.0188688	0	2.5895e-05	0	0	0	0	0	0	0	0	P	P	P	P	P	P	P	P	P	P	P	P	P	P	P	P	P	A	P	P
AT1G05920_at	0.166529	0.367247	0.151836	0.374657	0.124218	0.0263845	0.417765	0.386245	0.21612	0.272723	0.121563	0.118882	0.141818	0.11007	0.0707769	0.0121551	0.239017	0.30942	0.00494236	0.452865	0.38661	0.635994	0.32196	0.375362	0.753103	0.37854	0.524781	0.435764	0.401322	A	A	A	A	A	A	A	A	A	A	A	A	A	A	A	P	A	A	P	A
AT1G05940_at	0	0	0	0	0	0	0	6.23496e-07	0	0	0	0	0	0.0011834	0.000550029	9.51419e-06	4.12451e-05	3.04909e-05	0.0023618	0	0	0	0	0	0	0	0	0	0	P	P	P	P	P	P	P	P	P	P	P	P	P	P	P	P	P	P	P	P
AT1G05950_at	0.150888	0.141643	0.0618749	0.05236	0.000970816	4.79064e-05	0.0111719	0.000463116	0.454098	0.285694	0.248135	0.196956	0.568359	0.229125	0.0153017	0.0132777	0.056864	0.319529	0.25469	0.0162366	8.15633e-05	0.00754429	0.330315	0	0	0	0	0	0	A	A	A	A	P	P	P	P	A	A	A	A	A	A	P	P	A	A	A	P
AT1G05960_at	0.0120141	0.00407743	0.145002	0.00269757	0.0205208	0.00630724	0.139901	0.032649	0.000149945	0.0946541	0	0	0	3.87367e-05	0.000322274	6.31536e-05	0.0145273	0.0237138	0.0114418	0	1.73455e-05	0	0.000979372	0	0	0	1.17965e-05	0.000117469	1.16764e-05	P	P	A	P	A	P	A	A	P	A	P	P	P	P	P	P	P	A	P	P
AT1G05990_at	0.954507	0.958742	0.834115	0.954852	0.970254	0.904393	0.629032	0.669989	0.489339	0.748849	0.345546	0.212756	0.449054	0.66714	0.830072	0.766376	0.989297	0.8211	0.943754	0.857873	0.877992	0.844616	0.844443	0.904156	0.862658	0.840375	0.99553	0.799395	0.978667	A	A	A	A	A	A	A	A	A	A	A	A	A	A	A	A	A	A	A	A
AT1G06000_at	0.190095	0.320696	0.788274	0.354261	0.484998	0.521706	0.333765	0.503317	0.250243	0.488865	0.391642	0.167295	0.156876	0.0212001	0.179536	0.120466	0.686788	0.474155	0.313323	0.103483	0.244602	0.6265	0.370979	0.0654122	0.0795462	0.29717	0.434288	0.504428	0.462347	A	A	A	A	A	A	A	A	A	A	A	A	A	A	A	A	A	A	A	A
AT1G06010_at	0.000211987	0.00140368	0.0197059	0.0560521	0.00275311	0.000146519	0	0.000588266	0	4.58593e-07	0.0972205	0.102717	0.0211351	0.0269021	0.0362726	0.0942408	0.278225	0.19218	0.426597	6.55982e-06	7.24875e-05	7.46222e-05	0.00847134	0	0	0	0	0	0	P	P	P	A	P	P	P	P	P	P	A	A	A	A	A	A	A	A	A	P
AT1G06020_at	0	0	0.0380879	0.201054	0.0818835	0.211245	0.28546	0.247265	0.39645	0.441974	0.643092	0.51998	0.236929	0.32469	0.344618	0.386628	0.180623	0.555494	0.0909706	0.190281	0.487161	0.480322	0.401791	0.099988	0.175035	0.0696316	0.0384638	0.0022624	0.0163963	P	P	A	A	A	A	A	A	A	A	A	A	A	A	A	A	A	A	A	A
AT1G06040_at	0.00196365	0.00139888	1.78588e-05	0.0600689	0.165061	8.70892e-05	0.000714296	0.0504331	0	0	0.259806	0.108888	0.0835813	0.0463382	0.141657	0.12114	0.0215854	0.00324829	0.151882	0	0.00265674	3.67371e-07	2.6735e-05	0	0	0	0	0	0	P	P	P	A	A	P	P	A	P	P	A	A	A	A	A	A	A	P	A	P
AT1G06050_at	1.1454e-05	0.000109395	0.00639639	0.0128643	0	0	0	0.00136871	0.0595997	0	0	0	0	0	0	0	0	0	7.37626e-05	0.0010974	0	0	0	4.65865e-06	6.6114e-05	3.48987e-06	0	0	2.93367e-05	P	P	P	P	P	P	P	P	A	P	P	P	P	P	P	P	P	P	P	P
AT1G06060_at	0.12263	0.190669	0.730722	0.0650241	0.0131964	0.170078	5.4875e-05	0	0.083988	0.0352032	0.0328487	0.009783	7.70893e-05	0	0	0	0.492448	0.0865392	0.087625	7.13839e-05	0.00727106	0	0	0	0	0	0	0	0	A	A	A	A	P	A	P	P	A	A	A	P	P	P	P	P	A	A	A	P
AT1G06070_at	0.0119902	0	0.0573536	0.0167198	0.000167485	0.000220151	8.79202e-06	0.0632813	0	0.174927	0.0294958	0.0161282	0.0500801	0.196094	0.146676	0.188113	0.0186473	0.0654937	0.00919409	1.81751e-06	0.00254007	0	0.0134085	0	0	0	0	0	0	P	P	A	P	P	P	P	A	P	A	A	P	A	A	A	A	P	A	P	P
AT1G06080_at	0.000503952	0.00122873	0.00194739	0.0854042	0.00293426	0.0049618	0.0304208	0.0433999	0.00877854	0.0290722	0.0295315	0.00968113	0.0309973	0.0171473	0.023583	0.0316911	0.0931237	0.00346301	0.0662729	0	0.0110459	0	0.00709423	0	0	0	0	0	0	P	P	P	A	P	P	A	A	P	A	A	P	A	P	A	A	A	P	A	P
AT1G06100_at	0.0609116	0.381645	0.266179	0.359189	0.150315	0.430309	0.422679	0.296729	0.168602	0.525087	0.357352	0.166563	0.302879	0.142114	0.0670816	0.30411	0.12315	0.0218025	0.0600882	0.457753	0.255181	0.608495	0.364715	0	1.02295e-06	0	0.00166202	0.0107538	0.0183034	A	A	A	A	A	A	A	A	A	A	A	A	A	A	A	A	A	A	A	A
AT1G06110_at	0	0	0	0.000218591	0.00227663	0	0	1.083e-06	0	0.0133426	0	0	0	0	0	0	4.46942e-05	0.00216634	1.65558e-05	0	0	3.3861e-05	5.73137e-05	0	0	0	0	0	0	P	P	P	P	P	P	P	P	P	P	P	P	P	P	P	P	P	P	P	P
AT1G06130_at	0.373319	0.553397	0.0539352	0.239079	0.12306	0.136132	0	0.487588	0	0	0.0178061	0.0124206	0.023527	0.0299354	0.0670816	0.151749	0.311184	0.426719	0.500277	0	0	0	0	2.75207e-06	0	0	0	0	1.5503e-06	A	A	A	A	A	A	P	A	P	P	P	P	A	A	A	A	A	A	A	P
AT1G06140_at	0.269519	0.310114	0.444306	0.208865	0.480396	0.267854	0.200373	0.154268	0.179141	0.0680588	0.72746	0.367649	0.195168	0.0518999	0.0271086	0.0311896	0.242083	0.124161	0.207632	0.169403	0.167737	0.204939	0.529073	0.202733	0.177599	0.11553	0.21356	0.103762	0.210637	A	A	A	A	A	A	A	A	A	A	A	A	A	A	A	A	A	A	A	A
AT1G06145_at	0.0335039	0.0488914	0.193556	0.137955	0.0430761	0.0738248	0.0313983	0.170064	0.164598	0.350619	0.049812	0.077826	0.0675823	0.120421	0.0778252	0.166211	0.44326	0.131072	0.238692	0.00722058	0.00814395	0.0285609	0.143026	0.0178861	0.00568611	0.0103767	0.0162607	0.0119457	0.0125939	A	A	A	A	A	A	A	A	A	A	A	A	A	A	A	A	A	A	A	P
AT1G06160_at	0.450822	0.527367	0.753346	0.729973	0.581607	0.434845	0.436599	0.256458	0.298823	0.115916	0.522447	0.481599	0.52947	0.0720901	0.223978	0.312358	0.542944	0.67591	0.778598	0.540941	0.449765	0.310156	0.462461	0.488051	0.454944	0.57795	0.422758	0.402194	0.465561	A	A	A	A	A	A	A	A	A	A	A	A	A	A	A	A	A	A	A	A
AT1G06170_at	0.798107	0.975391	0.512436	0.931219	0.800345	0.791571	0.982756	0.4802	0.807118	0.976959	0.741225	0.885841	0.772143	0.827414	0.613908	0.948102	0.74904	0.983351	0.405187	0.00543949	1.39505e-05	0	7.33317e-05	0.924895	0.966894	0.977932	0.92136	0.964032	0.781823	A	A	A	A	A	A	A	A	A	A	A	A	A	A	A	A	A	A	A	P
AT1G06180_at	0.407705	0.537117	0.144628	0.608263	0.0591604	0.209806	0.298446	0.290601	0.307932	0.235278	0.58122	0.632828	0.358084	0.433751	0.406686	0.229205	0.52566	0.457776	0.077735	0.452635	0.200809	0.0174142	0.466657	0.431173	0.225455	0.22128	0.0472755	0.055646	0.137244	A	A	A	A	A	A	A	A	A	A	A	A	A	A	A	A	A	A	A	A
AT1G06190_at	0.00123185	1.28934e-05	7.94872e-06	0.0287466	0.0047897	0.00023021	0	8.14836e-05	0	0.0157722	0.00508061	0.00131087	0.0160127	0.00275139	4.6089e-05	7.16706e-06	0.00143899	0.0372527	8.06828e-05	0	3.94476e-06	0	0	0	0	0	0	0	0	P	P	P	A	P	P	P	P	P	P	P	P	P	P	P	P	P	A	P	P
AT1G06200_at	0.000767928	0.000564078	0.0595007	0.00849426	0.0105843	0.0208014	0	0.00699574	0.00914894	0.0381856	0.014609	0.00141305	2.69934e-05	0.0404018	0.0939546	0.0839903	0.0347549	0.0115112	0.0619078	0	0	0	0	0	0	0	0	0	0	P	P	A	P	P	A	P	P	P	A	P	P	P	A	A	A	A	P	A	P
AT1G06210_at	0.266885	0.240891	0.541173	0.245825	0.276736	0.155622	0	0.342484	0	0	0.0175799	0.0683861	0.00828557	0.303787	0.0506713	0.272574	0.275206	0.376281	0.192048	0	4.22335e-05	0	0.000653079	0	0	0	0	0	0	A	A	A	A	A	A	P	A	P	P	P	A	P	A	A	A	A	A	A	P
AT1G06225_at	0.97252	0.863474	0.994314	0.992679	0.947859	0.930785	0.978185	0.807008	0.984773	0.973156	0.995138	0.885841	0.991124	0.707127	0.834442	0.9445	0.944816	0.98667	0.977829	0.958968	0.993191	0.995226	0.972209	0.999955	0.99814	0.998927	0.996664	0.99547	0.985808	A	A	A	A	A	A	A	A	A	A	A	A	A	A	A	A	A	A	A	A
AT1G06230_at	0.0680667	0.167375	0.00550806	0.0668132	0.0199683	0.00789295	0	0	0.00908704	0.019145	0.00360575	2.50312e-05	0	5.92337e-05	0	0	0.0077601	0.25218	0.130069	0	0	0	0.00439938	0	0	0	0	0	0	A	A	P	A	P	P	P	P	P	P	P	P	P	P	P	P	P	A	A	P
AT1G06240_at	0.0793915	0.0914858	0.154863	0.287517	0.13578	0.0710982	0.0517646	0.0810699	0.149479	0.0990942	0.20826	0.105847	0.023448	0.234605	0.334347	0.13002	0.158847	0.115366	0.362121	0.0385628	0.0661471	0.00598116	0.0122085	0.000131344	0.000256397	7.0843e-05	0.00376914	0.000380948	0.00305806	A	A	A	A	A	A	A	A	A	A	A	A	A	A	A	A	A	A	A	A
AT1G06250_at	0.314627	0.498552	0.897816	0.288062	0.566081	0.609986	0.5418	0.976417	0.0787936	0.618036	0.732071	0.695786	0.553613	0.702466	0.395829	0.890533	0.172351	0.305435	0.597866	0.074275	0.00398289	0	0	0.468079	0.622529	0.616319	0.603477	0.619234	0.743676	A	A	A	A	A	A	A	A	A	A	A	A	A	A	A	A	A	A	A	A
AT1G06260_at	0.219778	0.0610401	0.198683	0.264219	0.148343	0.372803	3.16583e-05	0.0945886	0	0.00248214	0.174056	0.296665	0.159541	0.29821	0.176903	0.327282	0.0142307	0.656147	0.0545042	0	0	0	0	0.133279	0.0762162	0.168504	0.182815	0.132637	0.174456	A	A	A	A	A	A	P	A	P	P	A	A	A	A	A	A	P	A	A	P
AT1G06270_at	6.10886e-05	0.00617047	0.0382049	1.23817e-05	0.000330813	0.00190431	0.00137545	0	0	0.0349973	0.134247	0.0127542	0.0268474	0.0394457	0.0126251	0.0304024	0.0144889	0.00493259	0.0325138	7.77974e-05	0.000236378	3.0458e-05	0.000405299	0.00114723	0.00165651	0.00323595	0.00352451	0.00520522	0.000817708	P	P	A	P	P	P	P	P	P	A	A	P	A	A	P	A	P	P	A	P
AT1G06310_at	0.187639	0.0838812	0.0953425	0.111194	0.101224	0.145101	0.273732	0.218226	5.05604e-05	0.299703	0.119974	0.124727	0.097921	0.259721	0.153902	0.224486	0.146768	0.196127	0.201635	0.183762	0.00129058	0.00336561	0.101587	0.0320177	0.0255948	0.0339591	0.0380692	0.116341	0.0571476	A	A	A	A	A	A	A	A	P	A	A	A	A	A	A	A	A	A	A	A
AT1G06320_at	0.000107143	0.021847	0	5.43704e-06	0.00647375	0.00718325	0.00654326	0.0738745	0.00116116	0.0926257	0.338507	0.0906442	0.212341	0.0719783	0.229412	0.106375	8.00074e-06	0.0154037	0.000455184	0.0125148	0.000148349	0.00474228	0.000515305	0.0970077	0.111637	0.173399	0.116758	0.130578	0.0988499	P	A	P	P	P	P	P	A	P	A	A	A	A	A	A	A	P	P	P	P
AT1G06340_at	0.590011	0.455906	0.74345	0.655247	0.286221	0.398037	0.470112	0.141466	0.589749	0.225395	0.37997	0.108031	0.434767	0.564737	0.634712	0.320514	0.391952	0.0844849	0.0600298	0.436819	0.498297	0.538192	0.478606	0.700787	0.796332	0.502232	0.633319	0.711774	0.578536	A	A	A	A	A	A	A	A	A	A	A	A	A	A	A	A	A	A	A	A
AT1G06380_at	0.11413	0.0150464	0.0429202	0.106704	0.121084	0.0339147	0	0.249427	0.160605	0.0971165	0.107559	0.168517	0.0697471	0.000565463	0.0222803	0.0014878	0.0612018	0.0245937	0.326786	0.000444532	0.00264257	0.00021161	0.0136622	7.88735e-06	3.90428e-06	0	1.28912e-05	0	0	A	P	A	A	A	A	P	A	A	A	A	A	A	P	A	P	A	A	A	P
AT1G06390_at	0.546117	0.249095	0.779957	0.614258	0.574065	0.478487	0.515179	0.198201	0.595341	0.287436	0.012487	0.210988	0.226343	0.159649	0.115486	0.126124	0.338969	0.749271	0.372567	0.00198784	0.00658224	0.0179244	0.479484	0	0	0	0	0	0	A	A	A	A	A	A	A	A	A	A	P	A	A	A	A	A	A	A	A	P
AT1G06400_at	0.0268172	0.0609057	0.172006	0.189601	0.0794586	0.00663365	0	0	9.18437e-06	0	0.555308	0.19441	0.110857	0.61998	0.53944	0.656399	0.0790717	0.0864761	0.342839	0	0	0	0.000114169	0	0	0	0	0	0	A	A	A	A	A	P	P	P	P	P	A	A	A	A	A	A	A	A	A	P
AT1G06410_at	0.0681303	0.111761	0.445709	0.626252	0.218374	0.00745048	0	2.21558e-06	0	0	0	0	0	0	0	0	0.00637607	0.00934865	0.131312	0	0	0	0	0	0	0	0	0	0	A	A	A	A	A	P	P	P	P	P	P	P	P	P	P	P	P	P	A	P
AT1G06420_at	0.115582	0.883653	0.792788	0	0.00319629	0.147451	0	0.0472239	0.150552	0.987873	0.710901	0.453731	0.624471	0.811789	0.634999	0.817378	0.21644	0.249319	0.775384	0.000978823	0	0.000695815	0.000585615	0	0	0	0	0	0	A	A	A	P	P	A	P	A	A	A	A	A	A	A	A	A	A	A	A	P
AT1G06430_at	0.0364162	0.326794	0.750291	0.880248	0.736144	0.22299	0.520902	0.513474	0.042053	0.772079	0.462246	0.363889	0.44509	0.401544	0.217014	0.75411	0.54417	0.496651	0.15115	0.398482	0.170168	0.00198732	0.191971	0.00170907	7.46525e-05	0	0.00451189	0.00186586	0.00082746	A	A	A	A	A	A	A	A	A	A	A	A	A	A	A	A	A	A	A	A
AT1G06440_at	0.608367	0.610925	0.836972	0.609064	0.329321	0.878112	0.466336	0.379212	0.353505	0.172576	0.604499	0.564152	0.548323	0.282039	0.376786	0.716735	0.581494	0.634012	0.672257	0.251973	0.435815	0.109345	0.366916	0.373395	0.255109	0.312091	0.307182	0.194778	0.363533	A	A	A	A	A	A	A	A	A	A	A	A	A	A	A	A	A	A	A	A
AT1G06450_at	0.0897725	0.11828	0.156366	0.00182041	0	0.00194916	0	0	0	0	0	0	0	0.00473769	0.0814661	0.0637142	0.016717	0.0560198	0.0414382	0	0	0	0	0	0	0	0	0	0	A	A	A	P	P	P	P	P	P	P	P	P	P	P	A	A	P	A	A	P
AT1G06460_at	0.0176748	0.239081	0.136068	0.0185463	0.0228452	0.00352271	0.736572	0.0744198	0.562857	0.360194	0.0139822	0.00108902	3.42121e-06	0	0	0	0.323585	0.739289	0.0531141	0.0817939	0.523205	0.0840906	0.0169889	0.0100478	0.0183413	0.00454099	0.00222302	4.80368e-05	0.0107578	P	A	A	P	A	P	A	A	A	A	P	P	P	P	P	P	A	A	A	A
AT1G06470_at	0.00301461	0.00578315	0.0420172	0.0517045	0.0106969	0.000119348	0	3.99907e-05	0.0023838	0.0116802	0.00246944	0.000696394	1.08485e-06	0.00963033	0.0264687	0.0170865	0.00452927	0.0225206	0.120873	0	0.00694015	2.92419e-06	4.57875e-05	0	0	0	0	0	0	P	P	A	A	P	P	P	P	P	P	P	P	P	P	A	P	P	A	A	P
AT1G06490_at	0.000638544	0.000864458	0.0044988	0.0195232	0.0058912	0.00916961	0.017963	0.0186605	0.0803691	0.473154	0.225047	0.0588809	0.112538	0.124989	0.063933	0.0836832	0.0210419	0.00257103	0.256241	0.0542354	0.117324	2.17433e-05	0.00854014	0.0354442	0.0371577	0.0419938	0.0205872	0.0528997	0.0191728	P	P	P	P	P	P	P	P	A	A	A	A	A	A	A	A	A	P	A	A
AT1G06500_at	0.0333028	0.00106768	0.060819	0.0609051	0.0179328	0.066557	0	0.0787806	0	0.488865	0.0414887	0.147585	0.0371501	0.159139	0.0671939	0.0590573	0.109674	0.0246252	0.00339015	0	1.67754e-06	0	0.000929926	0	0	0	0	0	0	A	P	A	A	P	A	P	A	P	A	A	A	A	A	A	A	A	A	P	P
AT1G06510_at	0.272208	0.147381	0.271693	0.419529	0.419557	0.255257	0.122554	0.116448	0.178277	0.127386	0.243213	0.123804	0.00050196	0	0	0	0.323328	0.491512	0.187453	0.053783	0.0593594	0.0360858	0.196127	0.0366257	0.0187319	0.0272912	0.00579187	0.00367265	0.0073728	A	A	A	A	A	A	A	A	A	A	A	A	P	P	P	P	A	A	A	A
AT1G06520_at	0.10146	0.0659461	0.129976	0.0138609	0.144063	0.0377382	0.272059	0.101035	0.209466	0.244067	0.282514	0.129656	0.208275	0.196907	0.229412	0.372725	0.0569762	0.274624	0.0320347	0.199338	0.221898	0.179563	0.138732	0	0	0	0	0	0	A	A	A	P	A	A	A	A	A	A	A	A	A	A	A	A	A	A	A	A
AT1G06530_at	0	0	0	4.65615e-06	0	0	0	0	0	0	0	0	0	0	0	0	0	0	0.0001382	0	0	0	0	0	0	0	0	0	0	P	P	P	P	P	P	P	P	P	P	P	P	P	P	P	P	P	P	P	P
AT1G06540_at	0.219414	0.365617	0.266162	0.141369	0.4106	0.245326	0.471191	0.276684	0.0668894	0.286716	0	0	0	0.000134861	0.138125	0.125447	0.282259	0.115201	0.500253	0.274701	0.127396	0.0930216	0.107095	0.515218	0.412885	0.310726	0.342988	0.373088	0.222038	A	A	A	A	A	A	A	A	A	A	P	P	P	P	A	A	A	A	A	A
AT1G06550_at	0.0192419	0.00914533	0.163794	0.00453805	0.0107251	0.0174481	6.4696e-05	0	0	0.31126	0.156586	0.10631	0.13874	0.261586	0.190009	0.337931	0.16005	0.307795	0.150789	0	0	0	0	0	0	0	0	0	0	P	P	A	P	P	P	P	P	P	A	A	A	A	A	A	A	A	A	A	P
AT1G06560_at	0	1.76752e-06	0	0.000280432	0	0	0	0.00244124	0	0	0.0296578	0.0134887	0.00823546	0.139625	0.0542954	0.313812	0.000114258	0.0046145	0.0159884	0	0	0	0	0	0	0	0	0	0	P	P	P	P	P	P	P	P	P	P	A	P	P	A	A	A	P	P	P	P
AT1G06570_at	0.0336752	0.176516	0.136032	0.375575	0.221443	0.104341	0.279064	0.0225712	0.337225	0.264413	0.137416	0.171582	0.333757	0.0950022	0.0554516	0.227595	0.293957	0.56241	0.284499	0.187981	0.0212499	0.000446289	0.057935	0.00196302	5.93964e-05	0	0.000649997	0	0.000397182	A	A	A	A	A	A	A	A	A	A	A	A	A	A	A	A	A	A	A	A
AT1G06580_at	0.605559	0.560748	0.480112	0.829552	0.359859	0.508854	0.426135	0.642018	0	0.496418	0.611197	0.361126	0.584667	0.0370081	0.0483565	0.0186223	0.313272	0.456514	0.11089	0.198254	0.472434	0.389762	0.606047	0.116181	0.0712575	0.0605269	0.0720496	0.122272	0.0866859	A	A	A	A	A	A	A	A	P	A	A	A	A	A	A	P	A	A	A	A
AT1G06590_at	0.101194	0.0737459	0.162909	0.0855842	0.109296	0.00354419	0.000278237	0.00140127	0.09386	0	0.252042	0.199205	0.0188028	0	0	0	0.0453543	0.155322	0.15028	0	0.00698588	0.0131247	0	9.6388e-06	7.57255e-07	0	9.4396e-05	0.000746622	0.000364967	A	A	A	A	A	P	P	P	A	P	A	A	P	P	P	P	A	A	A	P
AT1G06620_at	0.467214	0.503256	0.327106	0.466814	0.287325	0.724059	0.851994	0.436759	0.777559	0.615454	0.608452	0.968078	0.986743	0.862464	0.706379	0.767588	0.79538	0.297027	0.69839	0.857022	0.755572	0.879337	0.324649	0.00542655	0.0253667	0.0169415	0.166659	0.128974	0.115033	A	A	A	A	A	A	A	A	A	A	A	A	A	A	A	A	A	A	A	A
AT1G06630_at	0.18066	0.00658497	0.0490947	0.105237	9.4177e-05	0.0186627	0	0.277016	0.20234	0.002891	0.0350743	0.0248853	0.00215375	0	0	0	0.303385	0.261849	0.0561804	0	6.65411e-07	0	0.00133074	0	0	0	0	0	0	A	P	A	A	P	P	P	A	A	P	A	A	P	P	P	P	A	A	A	P
AT1G06640_at	0.4321	0.124526	0.345424	0.1219	0.380183	0.312893	0.344056	0.440949	0.326331	0.424846	0.467635	0.0840492	0.302159	0.0172477	0.119476	0.0443226	0.881769	0.305972	0.389733	0.294672	0.270564	0.00885486	0.286986	0.373176	0.30808	0.264503	0.180794	0.483015	0.286491	A	A	A	A	A	A	A	A	A	A	A	A	A	P	A	A	A	A	A	A
AT1G06650_at	0.119095	0.0820441	0.202625	0.97437	0.704354	0.139558	0.994425	0.795193	0.874735	0.810229	0.900802	0.794655	0.852835	0.799906	0.645852	0.716639	0.543019	0.759283	0.573193	0.835143	0.866968	0.969735	0.30708	0.161989	0.15531	0.167346	0.0995065	0.122469	0.12537	A	A	A	A	A	A	A	A	A	A	A	A	A	A	A	A	A	A	A	A
AT1G06670_at	6.34544e-06	5.19726e-06	5.08441e-05	0.000948284	0.000289346	0.000131587	0	0	0	0	0.020365	0.0155582	0.00304003	0.00898967	0.027997	0.0512275	0.0172702	0.112429	0.118578	0	0	0	0	0	0	0	0	0	0	P	P	P	P	P	P	P	P	P	P	A	P	P	P	A	A	P	A	A	P
AT1G06680_at	0	0	0	0	1.49227e-05	0	0.00107897	0	0.025846	0.000153671	0.00445262	0.000965143	0.0115076	0.017035	0.0309489	0.0788892	0	0	0	0	0	0	0	0	0	0	0	0	0	P	P	P	P	P	P	P	P	A	P	P	P	P	P	A	A	P	P	P	P
AT1G06690_at	0.00513841	0.00202734	0.0224665	0.011205	0.0865671	0.000245967	0.003583	0.00338147	0.00234152	0.0013583	0.020272	0.0567898	0.0172514	0.00202063	0.0233382	0.00961431	0.00941873	0.0154287	0.131299	0.00829128	0	8.59842e-07	0	0.00266543	0.0158588	0.00564335	0.00357924	0.00144813	0.0120746	P	P	A	P	A	P	P	P	P	P	A	A	P	P	A	P	P	P	A	P
AT1G06700_at	0.000271766	7.31242e-05	0.0129854	0.00158918	0.000270692	0	0	0.013019	0	0.0509857	0	0	0	0	0	0	0.000574049	0.000924327	0.031854	0	0	0	0	0	0	0	0	0	0	P	P	P	P	P	P	P	P	P	A	P	P	P	P	P	P	P	P	A	P
AT1G06710_at	0.28328	0.471217	0.175401	0.0528624	0.401908	0.283504	0.176129	0.102561	0.195949	0.256116	0.461227	0.264481	0.20278	0.0729835	0.0592436	0.126529	0.327042	0.477709	0.213891	0.172844	0.354264	0.34442	0.132965	0.0702742	0.0645781	0.118548	0.120998	0.136258	0.253265	A	A	A	A	A	A	A	A	A	A	A	A	A	A	A	A	A	A	A	A
AT1G06720_at	0.0774728	0.0940428	0.057872	0.128321	0.12306	0.071803	0	0	0	0.477231	0.367507	0.245252	0.146286	0.321098	0.54255	0.347584	0.407247	0.304135	0.324541	0	0	0	0	2.63832e-06	3.94246e-06	0	0.00129289	0.001887	0.000536657	A	A	A	A	A	A	P	P	P	A	A	A	A	A	A	A	A	A	A	P
AT1G06730_at	0.421293	0.163484	0.253351	0.26919	0.681311	0.812008	0.000150247	0.335851	0.0743795	0.547664	0.0389702	0.00653705	0.00409076	0.0964812	0.0722338	0.15475	0.267677	0.504748	0.42272	0	0.0115755	0.0204258	0.0739027	0.00144749	7.1834e-05	0.000101697	0.000219424	0.000929882	0.000185127	A	A	A	A	A	A	P	A	A	A	A	P	P	A	A	A	A	A	A	P
AT1G06740_at	6.51551e-05	0.00094083	0.0569338	0.000524675	0.00174333	0.00321004	0	0.0189206	0.000585429	9.15829e-05	0.00708744	0.000872607	0.00213746	0.0069396	0.00368462	0.00327239	0.0117092	3.15517e-05	0.00292248	0	0.00151418	2.46216e-06	0	1.56784e-06	3.063e-06	0	5.5713e-05	0.00190519	0.000190398	P	P	A	P	P	P	P	P	P	P	P	P	P	P	P	P	P	P	P	P
AT1G06750_at	0.00318912	0.00914401	0.122083	0.101047	0.0603659	0.057038	0	0.0857787	0	0.00463816	0	0	0	0.0874375	0.0439844	0.0549145	0.0860741	0.01954	0.136636	2.05722e-06	1.30379e-06	0	0.001981	0.00478637	0.00752269	0.00974948	0.00564282	0.0213454	0.00800625	P	P	A	A	A	A	P	A	P	P	P	P	P	A	A	A	A	P	A	P
AT1G06760_at	0.027591	0	0.129927	0.000666313	0	0	0	0	0	0.00477887	0.0020938	0.00376961	0.00119201	0.00190127	0.0565005	0.00217064	0	0	0.0037541	0	0	0	0	0	0	0	0	0	0	A	P	A	P	P	P	P	P	P	P	P	P	P	P	A	P	P	P	P	P
AT1G06770_at	0.128828	0.0707075	0.10768	0.327568	0.0124455	0.0264753	0.134232	0.0335463	0.0866518	0.0617579	0	0	0	0	0	0	0.00669805	0.0132604	0.12825	0.0365848	0.0276939	0.00699268	0.000619118	0.0013391	0.000213572	0.000411571	0.000449562	0.00223888	0.000706094	A	A	A	A	P	A	A	A	A	A	P	P	P	P	P	P	P	P	A	A
AT1G06780_at	0	0	0	0	0	0	0	0	0	2.88286e-05	0	0	0	0	0	0	0	0	0	0	0	0	0	0	0	0	0	0	0	P	P	P	P	P	P	P	P	P	P	P	P	P	P	P	P	P	P	P	P
AT1G06790_at	0	0	3.12758e-05	0	0	0	0	0	0	3.75258e-05	0	2.73807e-06	0.000128962	1.40761e-05	1.97828e-05	4.604e-05	0.000322531	0.000152423	0.00202978	0	0	0	0	0	0	0	0	0	0	P	P	P	P	P	P	P	P	P	P	P	P	P	P	P	P	P	P	P	P
AT1G06800_at	0.00881669	0.0219101	0.0521148	0.0461794	0.0483732	0.109542	0.0323851	0.0238721	0.105694	0.0974664	0.00211402	0.000504805	0.00464233	0.00375435	0.00354495	0.00538655	0.12861	0.110817	0.0327724	0.0179055	0.0861764	0.0472626	0.0477619	0.00574134	0.0166983	0.0122705	0.0228271	0.00890157	0.0142038	P	A	A	A	A	A	A	A	A	A	P	P	P	P	P	P	A	A	A	P
AT1G06810_at	0.00116571	0	0.0679591	0.0162458	0.00127182	0.00233895	0.0136165	0.000195855	0	0.00526895	0.005757	0.0154685	0.0094018	9.81915e-06	2.40359e-06	3.14639e-06	0.046201	0.0459674	0.0119296	2.80751e-05	0	0	0.00042167	0.0128036	0.0237631	0.0203859	0.110989	0.110905	0.0823808	P	P	A	P	P	P	P	P	P	P	P	P	P	P	P	P	A	A	P	P
AT1G06820_at	0.0100446	0.000491694	0.000205583	3.0955e-06	0	2.29649e-05	0.000281811	0.152356	0.0165411	0	0.012311	0.00226163	0.0269027	0.0033509	0.0539135	0.0348055	7.44776e-05	0.00193056	4.01499e-05	0	0	0	0	0.000134395	6.39164e-05	0.000120455	3.90274e-05	0.000344097	0.000498781	P	P	P	P	P	P	P	A	P	P	P	P	A	P	A	A	P	P	P	P
AT1G06830_at	0.123002	0.119849	0.252062	0.238821	0.411961	0.358884	0.232564	0.455031	0.149918	0.172748	0.164369	0.0702031	0.127593	0.113139	0.204489	0.186415	0.149465	0.712376	0.411109	0.290302	0.168047	0.19261	0.182192	0.429322	0.331456	0.313394	0.317127	0.588175	0.787084	A	A	A	A	A	A	A	A	A	A	A	A	A	A	A	A	A	A	A	A
AT1G06840_at	0.066249	0.286637	0.0124663	0.45034	0.0742485	0.0853953	0.371007	0.319145	0.728701	0.0800383	0.301152	0.0603009	0.0478604	0.390419	0.370688	0.446307	0.0841433	0.158391	0.00892482	0.223105	0.508534	0.0111957	0.334891	0.00366215	0.00653142	0.000417765	0.0036941	0.0154059	0.00717156	A	A	P	A	A	A	A	A	A	A	A	A	A	A	A	A	A	A	P	A
AT1G06850_at	0.489658	0.426134	0.802343	0.505125	0.638787	0.696038	0.521178	0.381213	0.787462	0.961929	0.481457	0.0815633	0.0534448	0.954881	0.956874	0.993588	0.833128	0.817141	0.729727	0.30283	0.851713	0.617284	0.66218	0.176284	0.177309	0.297611	0.15552	0.312829	0.15951	A	A	A	A	A	A	A	A	A	A	A	A	A	A	A	A	A	A	A	A
AT1G06890_at	0.123002	0.0151443	0.048317	0.00602857	0.00294993	0.037589	0	0.00404776	0	0	0	0	0	0.00499359	7.04326e-05	6.48931e-06	0.200777	0.238397	0.00795562	0	0	0	0	0	0	0	0	0	0	A	P	A	P	P	A	P	P	P	P	P	P	P	P	P	P	A	A	P	P
AT1G06900_at	0	0	8.6488e-05	0	0	1.90698e-05	0	0	0	0	0.00138122	0.00521063	5.52045e-05	0.0350002	0.0059059	0.0187001	7.90181e-05	0.0005518	0.0449264	0	0	0	0	0	0	0	0	0	0	P	P	P	P	P	P	P	P	P	P	P	P	P	A	P	P	P	P	A	P
AT1G06930_at	0.0153915	0.0128761	0.00513365	0.00193921	0.0173273	0.0110574	0.0687593	0.0614645	0.0223546	0.0762142	0.113981	0.0173385	0.0211336	0.0400052	0.0936507	0.18176	0.0173324	0.00516429	0.0128557	0.0695282	0.0549404	0.0678466	0.0874743	0.0638835	0.120547	0.0839746	0.0594429	0.0589445	0.0598314	P	P	P	P	P	P	A	A	A	A	A	P	A	A	A	A	P	P	P	A
AT1G06950_at	0	0	0	0.0686952	0	0	0	0.114798	0.109495	0	0.00954031	0.0668574	0.0187176	0.0511643	0.152056	0.298775	0.132666	0.0289878	0.0167364	0	0	0	0	0	0	0	0	0	0	P	P	P	A	P	P	P	A	A	P	P	A	P	A	A	A	A	A	P	P
AT1G06960_at	0.000209356	0.000567267	0.00818212	0.054721	0.000196601	0	0	0	7.60537e-06	0.101612	0.18496	0.40313	0.0634128	0.278643	0.142354	0.228058	0.0030627	0.0565037	0.0033884	0	0	0	0	0	0	0	0	0	0	P	P	P	A	P	P	P	P	P	A	A	A	A	A	A	A	P	A	P	P
AT1G06970_at	0.268307	0.555004	0.0313371	0.435062	0.461528	0.435282	0.312421	0.596165	0.32885	0.630356	0	0	0	0.27364	0.4849	0.321275	0.710279	0.0487428	0.778646	0.425676	0.528122	0.388447	0.438033	0.308591	0.610019	0.153923	0.902951	0.270794	0.840335	A	A	A	A	A	A	A	A	A	A	P	P	P	A	A	A	A	A	A	A
AT1G06980_at	0.0740572	0.145229	0.0440737	0.22503	0.141784	0.044831	0	0.0597582	0.0202683	0.0342719	0.107876	0.0299932	0.0528139	0.0270085	0.0409051	0.0132319	0.0366915	0.164973	0.00556761	0.0814903	0.0546296	0.057063	0.0602334	0.0793978	0.0449074	0.051272	0.0729393	0.0230303	0.143252	A	A	A	A	A	A	P	A	A	A	A	A	A	A	A	P	A	A	P	A
AT1G06990_at	0.289396	0.108689	0.384079	0.244647	0.226888	0.153164	0.44423	0.235133	0	0.449833	0.481508	0.160638	0.088846	0.0830169	0.257221	0.1407	0.149471	0.280345	0.158944	0	0	0	0	0.522402	0.208539	0.230265	0.498717	0.219095	0.302424	A	A	A	A	A	A	A	A	P	A	A	A	A	A	A	A	A	A	A	P
AT1G07000_at	0.0758002	0.0985576	0.157946	0.103275	0.0302346	0.0972934	0.0971256	0.0898561	0.0763006	0.0206268	0.0948023	0.0266273	0.0436265	0.00257532	0.0510755	0.0200661	0.067227	0.0132497	0.18871	0.0476943	0.0952357	0.000540296	0.146088	0.00339135	0.00333679	0.00130522	0.00667401	0.00305181	0.016497	A	A	A	A	A	A	A	A	A	A	A	A	A	P	A	A	A	P	A	A
AT1G07010_at	0.000151422	0	0.000176236	0.00197678	0.000724655	0.000210107	0.00127741	0.00792016	0.00280329	0.0139837	0.0033052	0.000725632	0.0060204	8.80747e-05	0.00333637	0.00142579	0.0155539	0	0.000619696	0	0.00108481	0.000119914	0.00342256	0	0	0	0	0	0	P	P	P	P	P	P	P	P	P	P	P	P	P	P	P	P	P	P	P	P
AT1G07020_at	0.00024066	0.0216796	0.0278458	0.000701557	0.00880782	0.0729655	0	0.000950948	0.00130994	6.51074e-05	0.0277839	0.0372565	0.0191444	0.00139051	7.17291e-05	0.000186714	2.36001e-06	0.0042411	0.00358619	0	0	0	0	0	0	0	0	0	0	P	A	A	P	P	A	P	P	P	P	A	A	P	P	P	P	P	P	P	P
AT1G07025_at	0.029446	0.0614826	0.470474	0.00808066	0.0111755	0.0985407	0.0374032	0.0203517	0.0273467	0.0486734	0.100846	0.0852254	0.0410345	0.0535421	0.0589601	0.113921	0.303537	0.111312	0.199405	0.0628139	0.0922516	0.0828998	0.0337244	0.088848	0.121176	0.0931099	0.086434	0.0431645	0.0536593	A	A	A	P	P	A	A	A	A	A	A	A	A	A	A	A	A	A	A	A
AT1G07030_at	0.0271495	0.00484136	0.0694278	0.155193	0.00883338	0.00748558	0	0.0380691	0.00112351	0.00149832	0.00057041	7.74335e-05	2.61277e-05	0.00688176	0.0311651	0.0134479	0.0593266	0.166239	0.0598803	0	0	0	0.000198717	5.62122e-06	0	0	0	0	0	A	P	A	A	P	P	P	A	P	P	P	P	P	P	A	P	A	A	A	P
AT1G07040_at	4.71943e-06	0.0205026	0.00941102	0.0236995	0.00358108	0	0	0.0622492	0	0	1.45703e-05	0	0	0.0644659	0.0944092	0.149911	0.000814942	0.00147413	0.00437909	0	0	0	0	0	0	0	0	0	0	P	A	P	A	P	P	P	A	P	P	P	P	P	A	A	A	P	P	P	P
AT1G07050_at	0.944655	0.902265	0.949992	0.705061	0.729666	0.369128	0.785143	0.510731	0.973823	0.939761	0.995025	0.876952	0.953152	0.991482	0.754641	0.89199	0.607637	0.910281	0.709215	0.951658	0.000653631	0.217771	0.239996	0.879559	0.51274	0.729884	0.61556	0.759258	0.719349	A	A	A	A	A	A	A	A	A	A	A	A	A	A	A	A	A	A	A	A
AT1G07060_at	0.277031	0.131331	0.108948	0.100205	0.220443	0.172943	0.243132	0.243272	0.299935	0.466927	0.0296903	0.00138226	7.70056e-05	0	0	0	0.0475891	0.0438782	0.486927	0.0183012	0.313439	0.041099	0.393999	0.38049	0.49	0.370407	0.446374	0.356738	0.38016	A	A	A	A	A	A	A	A	A	A	A	P	P	P	P	P	A	A	A	P
AT1G07070_at	0	0	0	0	0	0	0	0	0	0	0.000130907	0.00716727	3.06728e-06	0.168696	0.135669	0.280553	0	0	0	0	0	0	0	0	0	0	0	0	0	P	P	P	P	P	P	P	P	P	P	P	P	P	A	A	A	P	P	P	P
AT1G07080_at	0	0	0.000213166	0.00145408	1.56633e-05	0	0.0086475	0.0126364	0.00854382	0.0488011	0	0	0	0.00263805	0.0244643	0.00319296	0	0.000952871	2.83472e-05	0	0	0	0	0	0	0	0	0	0	P	P	P	P	P	P	P	P	P	A	P	P	P	P	A	P	P	P	P	P
AT1G07090_at	0.403197	0.325548	0.5683	0.587217	0.526472	0.396777	0.425024	0.343894	0.482159	0.735663	0.755527	0.719732	0.722184	0.664214	0.53621	0.662488	0.156305	0.245602	0.599451	0.339194	0.427028	0.52123	0.497311	0.0512275	0.0891254	0.0301397	0	0	1.84396e-05	A	A	A	A	A	A	A	A	A	A	A	A	A	A	A	A	A	A	A	A
AT1G07110_at	0	0	0.00165927	0.00526807	0.000826766	1.11088e-05	0	0.0427064	0	0.100782	0	0	0	0.0339781	0.049883	0.0169534	0	3.73629e-05	0.000522957	0	0	0	0	0	0	0	0	0	0	P	P	P	P	P	P	P	A	P	A	P	P	P	A	A	P	P	P	P	P
AT1G07120_at	0.97402	0.941911	0.998193	0.954722	0.930125	0.977315	0.966971	0.845061	0.865214	0.986448	0.609699	0.683148	0.867229	0.91568	0.907656	0.922395	0.992739	0.934906	0.852495	0.892627	0.915729	0.922205	0.810249	0.844042	0.590623	0.507226	0.376025	0.567505	0.398674	A	A	A	A	A	A	A	A	A	A	A	A	A	A	A	A	A	A	A	A
AT1G07130_at	0.152553	0.309405	0.567063	0.79294	0.757098	0.99942	0.668772	0.345091	0.0260314	0.553245	0.353642	0.230932	0.451695	0.392018	0.531103	0.358364	0.829062	0.608974	0.990658	0.0662728	0.161512	0.0608305	0.0308128	0.118966	0.103044	0.132706	0.0670733	0.0745854	0.0547099	A	A	A	A	A	A	A	A	A	A	A	A	A	A	A	A	A	A	A	A
AT1G07135_at	0.00502168	0.00181902	0.0549441	0.0989282	0.0123753	0.0151809	0.00173139	0.000978046	0.000984285	0.00980486	0.00460269	0.00423437	0.000202461	0.00233868	0.00032659	0.000265966	0.0428286	0.149714	0.075725	0.00645328	0.00503759	0.0053354	3.03374e-05	0	0	0	0	0	0	P	P	A	A	P	P	P	P	P	P	P	P	P	P	P	P	A	A	A	P
AT1G07140_at	0	0.0103691	0.0960308	0	0	0	0	0	0	0	2.28562e-05	0	0	0.016489	0.0245905	0.00564388	0.000951431	0.000214205	0.0188688	0	0	0	0	0	0	0	0	0	0	P	P	A	P	P	P	P	P	P	P	P	P	P	P	A	P	P	P	P	P
AT1G07150_at	0.334422	0.412533	0.145893	0.491852	0.418655	0.300333	0.202606	0.186223	0.303948	0.234066	0.10159	0.141632	0.187351	0.245066	0.0204009	0.196796	0.270212	0.209917	0.331619	0.149108	0.393955	0.34442	0.195314	0.140491	0.154075	0.205051	0.110189	0.142931	0.29506	A	A	A	A	A	A	A	A	A	A	A	A	A	A	A	A	A	A	A	A
AT1G07160_at	0.286973	0.258306	0.0567101	0.499119	0.130632	0.180197	0.331175	0.31451	0.330509	0.659869	0.00961758	0.0137344	0.000580174	0	0	0	0.512708	0.447696	0.615556	0.529561	0.375669	0.287981	0.481017	0.56059	0.493079	0.366394	0.46769	0.59918	0.46215	A	A	A	A	A	A	A	A	A	A	P	P	P	P	P	P	A	A	A	A
AT1G07170_at	0	0	0	0.00428869	4.3726e-05	0	0	0.000416624	0	0.103004	0	0	0	0	0	0	5.86449e-05	0.0111585	0.0035141	0	0	0	0	0	0	0	0	0	0	P	P	P	P	P	P	P	P	P	A	P	P	P	P	P	P	P	P	P	P
AT1G07180_at	0.00352907	0.0502943	0.155269	0.0307863	0.0248851	0.0273694	0.1101	0.000615943	0.18595	0.0590517	0.0965742	0.104325	0.0335863	0	0	0	0.103572	0.152032	0.617267	0.00880156	0.110581	0.00274306	0.0183181	0	0	0	0	0	0	P	A	A	A	A	A	A	P	A	A	A	A	A	P	P	P	A	A	A	P
AT1G07190_at	0.741842	0.815307	0.882309	0.966829	0.945697	0.622744	0.848849	0.834392	0.817832	0.974846	0.936474	0.852781	0.831948	0.702609	0.581873	0.928573	0.96075	0.463247	0.495133	0.915104	0.873499	0.798148	0.891668	0.782682	0.805137	0.792976	0.71255	0.794863	0.813517	A	A	A	A	A	A	A	A	A	A	A	A	A	A	A	A	A	A	A	A
AT1G07210_at	0.00860646	0.0522855	0.174254	0.42385	0.174869	0.0177592	0.00188651	0.0156375	8.12261e-06	0	0	0	0	0	0	0	0.209257	0.0540433	0.362014	0	0.0184012	4.21725e-05	0.00331387	0	0	0	0	0	0	P	A	A	A	A	P	P	P	P	P	P	P	P	P	P	P	A	A	A	P
AT1G07220_at	0.243137	0.294503	0.442746	0.220228	0.255777	0.146732	0	7.54346e-06	0	0.186326	0	0	0	0.106309	0.153084	0.097172	0.0700282	0.256201	0.318341	0.01938	0.000455369	0	0	0	0	0	0	0	0	A	A	A	A	A	A	P	P	P	A	P	P	P	A	A	A	A	A	A	P
AT1G07230_at	0.0972369	0.384143	0.0261204	0.278241	0.02336	0.0428948	0.0300646	0.0400813	0.00795668	0.259671	0.0833566	0.143374	0.0844075	0.0163266	0.000845913	0.0183875	0.017683	0.126757	0.0117127	0.00114436	0.0308242	0.0017677	0.000315743	0	0	0	0	0	0	A	A	A	A	A	A	A	A	P	A	A	A	A	P	P	P	P	A	P	P
AT1G07240_at	0.000119694	0.0242907	1.335e-06	0.0311282	0.0464714	0.00967238	0.0238694	0.0635427	0	0.168213	0.0311765	0.024217	0.00489963	0.110266	0.0586899	0.103273	0.0523959	0.00152214	0.107089	0.0308817	0.00270524	0.0166666	0.00271368	0.0342572	0.0145468	0.015101	0.00674046	0.00198668	0.042131	P	A	P	A	A	P	A	A	P	A	A	A	P	A	A	A	A	P	A	A
AT1G07250_at	0.000270851	0.00575211	0.000249166	0.00839519	0.167653	0.0219874	0.00138805	0.0115934	0.0238746	0.0245883	0.000535636	0.00269895	0.000500842	0.0480325	0.0838997	0.101199	0.039667	0.0442062	0.0254036	0	0.000263508	0.000213192	0.000440063	0	0	0	0	0	0	P	P	P	P	A	A	P	P	A	A	P	P	P	A	A	A	A	A	A	P
AT1G07260_at	0.353362	0.552155	0.102859	0.796196	0.657414	0.507836	0.46776	0.496118	0.000676457	0.631787	0.0925746	0.22088	0.210476	0.321361	0.0642498	0.238624	0.534714	0.173106	0.362121	0.0652061	0.225165	0.0573368	0.281953	0.139359	0.269824	0.335305	0.279506	0.170689	0.283221	A	A	A	A	A	A	A	A	P	A	A	A	A	A	A	A	A	A	A	A
AT1G07270_at	0.0255336	0.0499702	0.0786278	0.205953	0.138819	0.0127599	0.221319	0.233435	0.13343	0.238463	0.145781	0.00753433	0.00049065	0	0	0	0.100371	0.185123	0.0281486	0.136315	0.0161776	0.205294	0.224582	0.00896504	0.0136586	0.0258518	0.00765992	0.0239743	0.0361294	A	A	A	A	A	P	A	A	A	A	A	P	P	P	P	P	A	A	A	A
AT1G07280_at	0.0163832	0.0215677	0.0775767	5.09609e-05	7.21901e-05	1.73177e-05	0	0.417035	0	0	0.000746271	0.0121301	0.000621134	0.311711	0.332985	0.0643797	5.44393e-05	0.218264	0.021302	0	0	0	0	0	0	0	0	0	4.92489e-05	P	A	A	P	P	P	P	A	P	P	P	P	P	A	A	A	P	A	A	P
AT1G07290_at	0.122229	0.0646458	0.0941644	0.0646841	0.105241	0.0698933	0.462602	0.411852	0.0504487	0.0345349	0.00116757	0.0016501	0.00538959	0.00745048	0.0711597	0.00567189	0.0763049	0.0178795	0.015852	0.00468866	0.0435295	0.0433713	0.0230187	0.0279336	0.0135896	0.0155708	0.0315101	0.0782588	0.0449078	A	A	A	A	A	A	A	A	A	A	P	P	P	P	A	P	A	P	P	P
AT1G07300_at	0.0502445	0.0147491	0.0972704	0.0253414	0.143098	0.0512275	0.334257	0.602905	0.141713	0.172979	0.579873	0.208957	0.319415	0.528272	0.559166	0.64195	0.233003	0.0755076	0.182375	0.043303	0.0323937	0.00568453	0.303601	0.028029	0.023244	0.0285209	0.00187739	0.0058873	0.0131508	A	P	A	A	A	A	A	A	A	A	A	A	A	A	A	A	A	A	A	A
AT1G07310_at	0.00318201	0.00418738	0.00195503	0.0137788	0.000896609	0.00319829	0.0428594	7.94044e-06	0.000764884	0.00106446	0	0	0	0.00224858	0.0488145	0.00153119	0.000480732	0.000296935	0.000162849	0.000146785	1.92457e-05	3.48059e-05	2.88249e-05	0	0	0	0	0	0	P	P	P	P	P	P	A	P	P	P	P	P	P	P	A	P	P	P	P	P
AT1G07320_at	7.34482e-06	0.00169137	0.0128618	0.144147	0.00616271	0	0	0.000131522	0.0132928	0	0.0437401	0.0389855	0.0311742	0.0231345	0.0297664	0.0141336	0.0314865	0.110724	0.290152	0	0.000521235	0	0	0	0	0	0	0	0	P	P	P	A	P	P	P	P	P	P	A	A	A	A	A	P	A	A	A	P
AT1G07330_at	0.0639655	0.137014	0.000952637	0.0261343	0.00809203	0.00540261	0.262439	0.169668	0.151987	0.26279	0	0	0	0.00267407	0.0327699	0.00169638	0.000392436	0.0107326	8.67147e-05	0.213276	0.459029	0.414726	0.211921	0.434016	0.339354	0.355187	0.283223	0.29463	0.434067	A	A	P	A	P	P	A	A	A	A	P	P	P	P	A	P	P	P	P	A
AT1G07340_at	0.412536	0.18801	0.254829	0.232229	0.218647	0.16008	0	0	0	0	0	0	0	0.0735404	0.413727	0.24562	0.260296	0.869014	0.204681	0	0	0	0	0.294817	0.0153795	0.42985	0.0811611	0.235908	0.307172	A	A	A	A	A	A	P	P	P	P	P	P	P	A	A	A	A	A	A	P
AT1G07350_at	7.38363e-06	0.00254133	0	0.00345109	2.57095e-06	0	0.000246233	0.00109952	0	0.0237089	9.55965e-06	0	0	2.4614e-05	2.90362e-06	0	0	0.000561199	8.00977e-05	0.000136633	0.000315651	0	0	0	0	0	0	0	0	P	P	P	P	P	P	P	P	P	A	P	P	P	P	P	P	P	P	P	P
AT1G07360_at	0.00830219	0.0885096	0.0263939	0.0693504	0.000730026	0.000313281	0	0.0433167	0	0	0.0022383	0	0	0	0	0	0.0569807	0.626038	0.290583	0	0	0	0	0	0	0	0	0	0	P	A	A	A	P	P	P	A	P	P	P	P	P	P	P	P	A	A	A	P
AT1G07370_at	0	0	0.00163442	0.0170964	0.0156072	0.0654507	0.00293391	0	0	0.0115512	0.012295	0.000803114	0.00183867	9.76426e-06	3.26114e-07	1.18962e-05	0.016713	0.00577133	0.0129094	0	0	0	0	0	0	0	0	0	0	P	P	P	P	P	A	P	P	P	P	P	P	P	P	P	P	P	P	P	P
AT1G07380_at	0	0	0	0.000432393	0	0	0.0141138	3.85316e-05	0.00828968	0.0794509	0.00948812	0.0592131	0.0408228	0.0927495	0.014793	0.116806	0.0186155	0.0365321	0.0197263	5.25032e-05	0	0	0	0.000193365	0.000159987	6.73638e-06	0.000685177	0.00128187	0.000990912	P	P	P	P	P	P	P	P	P	A	P	A	A	A	P	A	P	A	P	P
AT1G07390_at	0.0407373	0.0012556	0.00194259	0.00116228	6.47097e-05	0.000120629	3.73146e-05	0.232456	0.209155	0.253821	0.217865	0.420282	0.195168	0.261885	0.119514	0.45403	0.336669	0.171725	0.0985227	0.201117	0.433801	0.228675	0.42688	0.0468785	0.0698433	0.0628722	0.0139819	0.162693	0.0794031	A	P	P	P	P	P	P	A	A	A	A	A	A	A	A	A	A	A	A	A
AT1G07410_at	0.0273361	0.0136937	0.144431	0.00808189	0.000465525	0.0250882	0	0.00878112	0	0	0	0	0	0	0	0	0.000327666	0.00325576	0.0607624	0	0	0	0	1.2569e-05	0.000163499	0.0019049	0	2.26057e-05	1.82652e-05	A	P	A	P	P	A	P	P	P	P	P	P	P	P	P	P	P	P	A	P
AT1G07420_at	0.0228368	0.0113356	0.0619734	0.0188392	0.00157552	0.00182226	0	0.0314712	0.0102794	1.91181e-06	3.94783e-05	0	0	1.30584e-05	0	0	0.00151667	0.000341624	0.0567994	0	0.000100139	0.00225963	0.000434149	0.000183466	4.89965e-05	9.78218e-06	0	0	0	A	P	A	P	P	P	P	A	P	P	P	P	P	P	P	P	P	P	A	P
AT1G07430_at	0.549056	0.377228	0.796467	0.399669	0.502195	0.547345	0.313578	0.215541	0.252259	0.366369	0.162704	0.0138832	0.0736597	0	0	0	0.723735	0.508837	0.178021	0.127181	0.280807	0.142216	0.521268	0.259347	0.285702	0.0262506	0.512898	0.542589	0.31237	A	A	A	A	A	A	A	A	A	A	A	P	A	P	P	P	A	A	A	A
AT1G07440_at	0.129344	0.129662	0.228518	0.467058	0.260406	3.04534e-05	0.108503	0.219991	0.257659	0.258904	0.227609	0.435439	0.314119	0.211855	0.243514	0.255017	0.0512539	0.208681	0.666016	0.268018	0.0108928	0.127376	0.0165424	0.049459	0.00106806	0.0121081	0.000336733	4.67464e-06	5.01823e-05	A	A	A	A	A	P	A	A	A	A	A	A	A	A	A	A	A	A	A	A
AT1G07450_at	0.0846443	0.103795	0.00771175	0.195987	0.390271	0.00171171	0.181863	0	0.19268	0.184399	0.295969	0.332004	0.35633	0.391896	0.384095	0.372466	0.460291	0.120491	0.468626	0.242721	0.264833	0.203715	0.0819779	0.236623	0.283489	0.256886	0.231012	0.144479	0.174269	A	A	P	A	A	P	A	P	A	A	A	A	A	A	A	A	A	A	A	A
AT1G07460_at	0.293438	0.468795	0.24759	0.416267	0.186649	0.215923	0.730072	0.768994	0.517615	0.977047	0.504919	0.735119	0.430299	0.738903	0.763323	0.772515	0.537707	0.769668	0.518473	0.803879	0.847486	0.778334	0.762745	0.911563	0.749245	0.866919	0.960345	0.800115	0.750969	A	A	A	A	A	A	A	A	A	A	A	A	A	A	A	A	A	A	A	A
AT1G07485_at	0.931534	0.834595	0.49561	0.937353	0.837905	0.693486	0.906707	0.85011	0.707101	0.867404	0.987162	0.868994	0.921874	0.819736	0.987699	0.965176	0.851538	0.867051	0.667558	0.961222	0.774804	0.838567	0.927319	0.883011	0.862422	0.77664	0.912654	0.867621	0.972413	A	A	A	A	A	A	A	A	A	A	A	A	A	A	A	A	A	A	A	A
AT1G07500_at	0.237528	0.774091	0.556753	0.753993	0.489789	0.319037	0.787768	0.77134	0.582398	0.378895	0.172402	0.208694	0.276651	0.406802	0.480026	0.549347	0.536405	0.601374	0.32384	0.925273	0.766987	0.876759	0.674739	0.816176	0.913196	0.648752	0.957185	0.819928	0.904763	A	A	A	A	A	A	A	A	A	A	A	A	A	A	A	A	A	A	A	A
AT1G07510_at	0	0	0	0.00112872	0	0	0	0.0626667	0	0	0	0	0	0	0	0	0	0.00188228	0.00292754	0	0	0	0	0	0	0	0	0	0	P	P	P	P	P	P	P	A	P	P	P	P	P	P	P	P	P	P	P	P
AT1G07520_at	0.506503	0.74975	0.547255	0.636359	0.240124	0.58138	0.756144	0.468747	0.699646	0.296061	0.191486	0.197658	0.0417704	0.00411928	0.000100593	1.21078e-05	0.29887	0.508335	0.376624	0.130675	0.490692	0.106998	0.225688	0.00076445	0.00558015	0.000602451	0.00498576	0.0108252	0.00919027	A	A	A	A	A	A	A	A	A	A	A	A	A	P	P	P	A	A	A	A
AT1G07530_at	0.694213	0.54512	0.854716	0.589239	0.839074	0.0757594	0.857337	0.777255	0.70466	0.878346	0.597627	0.575117	0.416565	0.692024	0.563577	0.774358	0.83418	0.818636	0.831339	0.456053	0.821158	0.514762	0.58111	0	0	0	0	0	0	A	A	A	A	A	A	A	A	A	A	A	A	A	A	A	A	A	A	A	A
AT1G07540_at	0.0156592	0.116013	0.0735428	0.0693504	0.0218816	0.0284399	0.0257709	0.0271539	0.0272479	0.0295597	1.18594e-05	0	0	0.181326	0.0777666	0.0900283	0.0790171	0.0438782	0.0124498	0.0704937	0.0839274	0.104813	0.0356811	0.214918	0.342437	0.191895	0.291582	0.247167	0.263755	P	A	A	A	A	A	A	A	A	A	P	P	P	A	A	A	A	A	P	A
AT1G07550_at	0.705918	0.359329	0.390294	0.681043	0.488046	0.29815	0.841929	0.72753	0.743571	0.804907	0.630023	0.465805	0.56563	0.412293	0.274346	0.0685041	0.367931	0.497958	0.493754	0.753689	0.90599	0.732448	0.886885	0.940372	0.633724	0.878544	0.755256	0.573101	0.619287	A	A	A	A	A	A	A	A	A	A	A	A	A	A	A	A	A	A	A	A
AT1G07560_at	0.0242203	0.0260334	0.0306532	0.017283	0.116968	0.107335	0.119901	0.202083	0.0682624	0.0919146	0.076483	0.123631	0.128277	0.10353	0.0296088	0.0744052	0.0479476	0.0270113	0.181597	0.0976024	0.07412	0.10798	0.157918	0.133627	0.0888708	0.121459	0.0926518	0.0478781	0.125695	A	A	A	P	A	A	A	A	A	A	A	A	A	A	A	A	A	A	A	A
AT1G07570_at	0.0315263	0.0387567	0.140356	0.184561	0.0548926	0.0374676	0.0234917	0.00149976	0.121286	0.0599868	0.446697	0.0868722	0.0327065	0.0300947	0.122054	0.0621604	0.152367	0.00576013	0.0863942	0	0.0186559	0.00225957	0.00687802	0	0	0	0	0	0	A	A	A	A	A	A	A	P	A	A	A	A	A	A	A	A	A	P	A	P
AT1G07590_at	0.0253475	0.0591396	0.217686	0.128521	0.0226803	0.0429045	0.186311	0.205575	0.0775385	0.233695	0.157947	0.105593	0.102115	0.194599	0.176285	0.201325	0.0618934	0.203247	0.163231	0.0922623	0.0228984	0.0535898	0.163665	0.00638373	0.00563376	0.00351311	0.00089734	0.00180834	0.000530108	A	A	A	A	A	A	A	A	A	A	A	A	A	A	A	A	A	A	A	A
AT1G07600_at	0	0	0	0	5.59978e-05	0	0.785091	0.163036	0.048982	0.0630258	0	0	0	0	0	0	0	0	0	3.05073e-05	0	0.383239	0	0	0	0	0	0	0	P	P	P	P	P	P	A	A	A	A	P	P	P	P	P	P	P	P	P	P
AT1G07610_at	0.322173	0.309405	0.632718	0.835663	0.703737	0.632565	0.652556	0.853236	0.953875	0.997691	0.742374	0.18679	0.674447	0.884909	0.950102	0.932221	0.964549	0.79571	0.999555	0.861044	0.800168	0.937857	0.952196	0	7.19422e-06	1.39656e-06	0.00380099	0.016792	0.0025675	A	A	A	A	A	A	A	A	A	A	A	A	A	A	A	A	A	A	A	A
AT1G07615_at	0.110162	0.141161	0.317515	0.225293	0.00706282	0.0574663	0	0.0263006	0.184095	0.00336359	0.176032	0.123412	0.102542	0.000151291	0.0146142	0.000146199	0.331221	0.367645	0.316464	0	1.44416e-05	0.00394861	0.0259235	0.00178898	0.00199576	0.00281674	0.000244117	1.62263e-05	0.00119285	A	A	A	A	P	A	P	A	A	P	A	A	A	P	P	P	A	A	A	P
AT1G07630_at	0.613897	0.76735	0.653016	0.983028	0.776205	0.304022	0.897501	0.767733	0.890379	0.74992	0.955338	0.961716	0.883786	0.943426	0.885648	0.685596	0.299649	0.672581	0.230649	0.636271	0.779181	0.903125	0.509219	0.00585211	0.00528883	0.00204712	0.0268341	0.0867189	0.0126015	A	A	A	A	A	A	A	A	A	A	A	A	A	A	A	A	A	A	A	A
AT1G07640_at	0.110912	0.130343	0.00308091	0.154724	0.0821648	0.117258	0.0768813	0.197925	0.108931	0.106845	0.116244	0.0819194	0.1227	0.0341458	0.0499745	0.113224	0.0130473	0.115841	0.0129455	0.11881	0.0640237	0.100279	0.0663198	0.00153858	0.00143059	0.000856977	0	0	0	A	A	P	A	A	A	A	A	A	A	A	A	A	A	A	A	P	A	P	A
AT1G07650_at	0.0232623	0.0407376	0.370802	0.0818837	0.487014	0.0348975	0.0979588	0	0	0	0.0747288	0.129629	0.0870793	0.269864	0.15899	0.121188	0.0503118	0.000113616	0.0246831	0.00120399	0	0.0248972	3.65946e-05	0	0	0	0	0	0	A	A	A	A	A	A	A	P	P	P	A	A	A	A	A	A	A	P	A	P
AT1G07680_at	0.067878	0.175422	0.243659	0.061245	0.0684013	0.0561749	0.109005	0.269619	0.164172	0.138021	0.156367	0.151321	0.222724	0.0403155	0.153852	0.04193	0.077255	0.0302148	0.688595	0.121586	0.136506	0.27771	0.216145	0.317574	0.300842	0.359711	0.354488	0.265819	0.45312	A	A	A	A	A	A	A	A	A	A	A	A	A	A	A	A	A	A	A	A
AT1G07690_at	0.21908	0.364349	0.0521522	0.178162	0.439452	0.172882	0.337893	0.442331	0.391334	0.549918	0.484707	0.239343	0.320355	0.318397	0.315137	0.302317	0.108654	0.0519572	0.282681	0.270575	0.360151	0.782163	0.529011	0.257876	0.557307	0.308974	0.410435	0.380191	0.661896	A	A	A	A	A	A	A	A	A	A	A	A	A	A	A	A	A	A	A	A
AT1G07700_at	0.498991	0.758057	0.690704	0.875405	0.325111	0.020798	0.584757	0.047264	0.888994	0.874742	3.50056e-05	0	0	0	0	0	0.789385	0.765079	0.288808	0.729517	0.267977	0	0.417983	0	0	0	0	0	0	A	A	A	A	A	A	A	A	A	A	P	P	P	P	P	P	A	A	A	A
AT1G07705_at	0.143546	0.0436553	0.51776	0.139673	0.0442647	0.0329282	1.07642e-05	0.181283	0.000281653	0.299965	0.184483	0.112661	0.139502	0.0980221	0.371574	0.134687	0.245179	0.0339205	0.16884	0.000107102	0.000162169	0.000361993	0.000159595	0	0	0	3.77694e-05	0.00105469	0.000855231	A	A	A	A	A	A	P	A	P	A	A	A	A	A	A	A	A	A	A	P
AT1G07720_at	0.934072	0.778775	0.151161	0.938034	0.738431	0.913302	0.816228	0.595799	0.593075	0.767894	0.275372	0.142383	0.408226	0.319106	0.347091	0.826026	0.580557	0.630649	0.9359	0.918513	0.675764	0.100304	0.794819	0.0444996	0.0548508	0.0893059	2.23338e-05	0.000408985	0.000645454	A	A	A	A	A	A	A	A	A	A	A	A	A	A	A	A	A	A	A	A
AT1G07730_at	0.00324282	0.0865707	0.00117916	0.011299	0.00682285	0.00300173	0.00116959	0.153516	0.0480336	0.101798	0.0218613	0.0929947	0.0362968	0.00187171	0.000762608	0.000761608	0.0220582	0.0184519	0.0254083	0.172844	0.0408895	0.0633586	0.280747	0.0199051	0.0396318	0.0422715	0.0505373	0.0227023	0.0592105	P	A	P	P	P	P	P	A	A	A	A	A	A	P	P	P	A	P	A	A
AT1G07740_at	0.0400231	0.104308	0.0697163	0.0867547	0.0725029	0.0405792	0.0742671	0.193051	0.149943	0.227389	0.167065	0.247276	0.0885543	0.0162699	0.0247173	0.0520324	0.195046	0.12218	0.33957	0.113078	0.148476	0.252119	0.165251	0.0732706	0.0679631	0.0922914	0.16519	0.141098	0.135676	A	A	A	A	A	A	A	A	A	A	A	A	A	P	A	A	A	A	A	A
AT1G07745_at	0.299816	0.164407	0.486063	0.275028	0.0242885	0.253916	0.21116	0.14711	0.141253	0.235352	0.162188	0.0134674	0.00190152	0	0	0	0.56481	0.218546	0.272809	0.0198775	0.182341	0.173415	0.165285	0.0500338	0.0199932	0.0273797	0.020079	0.00625379	0.0250828	A	A	A	A	A	A	A	A	A	A	A	P	P	P	P	P	A	A	A	P
AT1G07750_at	0	0	0	0	0	0	0	0	0	0	0	0	0	1.2258e-05	0	0	0	0	0	0	0	0	0	0	0	0	0	0	0	P	P	P	P	P	P	P	P	P	P	P	P	P	P	P	P	P	P	P	P
AT1G07770_at	0	0	0	0	0	0	0	0	0	0	0	0	0	0.124965	0.747714	0.392409	0	0	0	0	0	0	0	0	0	0	0	0	0	P	P	P	P	P	P	P	P	P	P	P	P	P	A	A	A	P	P	P	P
AT1G07790_at	0.0334774	0.0106507	0.222896	0.0588276	0.00346808	0.0105025	0	0	0	0.130306	0.0657015	0.149515	0.0461071	0.142824	0.170352	0.327273	0.0861217	0.0010897	0.218188	0	0	0	0	0	0	0	0	0	0	A	P	A	A	P	P	P	P	P	A	A	A	A	A	A	A	A	P	A	P
AT1G07795_at	0.0147644	0.00122993	0.00907981	0.000909236	0.000421667	0.000603087	0	0	0	0	0.00016964	0	0	0	0	0	0.00137597	0.000759309	0.0777722	0	0	0	0	0.00379468	0.017627	0.00795261	0.00261735	0.00456933	0.00624498	P	P	P	P	P	P	P	P	P	P	P	P	P	P	P	P	P	P	A	P
AT1G07830_at	3.34824e-05	0	0.000978433	0.192667	0.0250941	0.000450101	0	0	0	0	0.0870647	0.124228	0.0001921	0.559003	0.453013	0.565212	0.0285011	0.0324919	0.0774727	0	0	0	0	0	0	0	0	0	0	P	P	P	A	A	P	P	P	P	P	A	A	P	A	A	A	A	A	A	P
AT1G07840_at	0.363929	0.345008	0.278443	0.337049	0.426843	0.455448	0.23462	0.644523	0.164312	0.179381	0.25871	0.206776	0.242842	0.204767	0.444409	0.372908	0.615066	0.622955	0.83377	0.0242311	0.000902116	0.000171655	0.155952	0.000679382	0.0022366	0.00386164	0.00152138	0.000203451	0.00114659	A	A	A	A	A	A	A	A	A	A	A	A	A	A	A	A	A	A	A	A
AT1G07850_at	0.0860138	0.338341	0.214463	0.323882	0.345784	0.178716	0.680819	0.000228933	0	0.444954	0	8.44267e-06	0	0.190625	0.328574	0.0797887	0.245396	0.0715206	0.0722048	0.00131521	7.1221e-06	0.254649	0.502344	0.432983	0.608129	0.520209	0.941276	0.801259	0.68556	A	A	A	A	A	A	A	P	P	A	P	P	P	A	A	A	A	A	A	P
AT1G07860_at	0.955111	0.906454	0.56153	0.444496	0.73287	0.829794	0.976522	0.448913	0.767417	0.61986	0.755174	0.811953	0.890032	0.797246	0.993669	0.820641	0.679434	0.691042	0.619499	0.980957	0.962948	0.207513	0.954463	0.975296	0.978744	0.811758	0.976058	0.787292	0.99859	A	A	A	A	A	A	A	A	A	A	A	A	A	A	A	A	A	A	A	A
AT1G07870_at	0.0010369	0.0119516	0.0999392	0.0262014	0.0814023	0.0201078	0.0781499	0	0.0770064	0.242377	0.07074	0.0112342	0.056792	0.00139064	0.0210532	0.0786005	0.14692	0.0387843	0.0290983	4.26413e-05	0.0320247	6.54408e-06	0.0453658	0	0	0	0	0	0	P	P	A	A	A	A	A	P	A	A	A	P	A	P	A	A	A	A	A	P
AT1G07880_at	0.00401653	8.44756e-05	0.117555	0.654482	0.162871	0.303154	0.301483	0.704421	0	0	0.326571	0.195141	0.130011	0.0605214	0.335774	0.137544	0.248541	0.444368	0.330506	0.00492052	0.17734	0.000161486	0.000115812	0.141977	0.059555	0.13643	0.109629	0.0519527	0.0481616	P	P	A	A	A	A	A	A	P	P	A	A	A	A	A	A	A	A	A	P
AT1G07890_at	0	0	0	0	0	0	0	0	0	0	0	0	0	5.94592e-05	0	0	0	0	0	0	0	0	0	0	0	0	0	0	0	P	P	P	P	P	P	P	P	P	P	P	P	P	P	P	P	P	P	P	P
AT1G07910_at	0.0332975	0.0210008	0.0395184	0.132012	0.0503081	0.0114337	0	0.0588396	1.64098e-05	0.0355839	0.0230282	0.0172794	0.000174656	0	0	0	0.126621	0.235138	0.0173268	0.00310268	0	0	3.93061e-05	0.00110061	0.000556018	0.000805454	0.000685575	2.16432e-05	0.000187454	A	A	A	A	A	P	P	A	P	A	A	P	P	P	P	P	A	A	P	P
AT1G07960_at	0.0280139	0.000452497	0.141939	0.0615956	0.00379066	0.00299362	0	0.00010657	0	0.0534766	0.0144471	0.000299894	1.34123e-05	0.0495409	0.0020264	0.000231661	0.00193523	0.150274	0.030746	0	0	0	0	0	0	0	0	0	0	A	P	A	A	P	P	P	P	P	A	P	P	P	A	P	P	P	A	A	P
AT1G07970_at	5.19497e-06	3.32528e-06	0.000137604	0.000226692	0.00104664	0	0	0.000162789	0.00254488	5.24591e-05	0.00353173	0.0129699	0.00406084	0.051778	0.0693997	0.0201386	0.00530122	0.00106621	0.00907595	0	0	0	0	0	0	0	0	0	0	P	P	P	P	P	P	P	P	P	P	P	P	P	A	A	A	P	P	P	P
AT1G07980_at	0.0270993	0.0352037	0.277289	0.0840772	0.116445	0.180513	0	0.0395907	0.0645225	3.61405e-05	0.0578526	0.00501121	0.0045606	0.0518988	0.225687	0.0484677	0.0294367	0.0780694	0.0811319	0.0506574	0	2.69591e-06	0.000122328	6.89339e-05	0.000330546	0	7.72445e-05	0	0	A	A	A	A	A	A	P	A	A	P	A	P	P	A	A	A	A	A	A	A
AT1G07990_at	0.388914	0.238083	0.253128	0.0301598	0.484181	0.486121	0.0057581	0.348177	1.87036e-05	0.299681	0.58714	0.0297963	0.0123362	0.468287	0.4027	0.542313	0.235944	0.628868	0.858563	0.034569	0.0227591	0.0156696	0.00389861	0	0	0	0	0	0	A	A	A	A	A	A	P	A	P	A	A	A	P	A	A	A	A	A	A	A
AT1G08030_at	0.0725731	0.103994	0.246168	0.186744	0.269493	0.232809	0.0605269	0.200399	0.257558	0.0608229	0	0	0	0.0146559	0.0050765	0.000251951	0.0916285	0.416393	0.575655	0.0358659	0.00799625	0.00134204	0.0183733	0.00195452	0.00276986	0.00173003	0.00289355	0.00503346	0.0110198	A	A	A	A	A	A	A	A	A	A	P	P	P	P	P	P	A	A	A	A
AT1G08040_at	9.86876e-06	0.0034928	0.00207014	0	0	0	0	0	0.0617607	0	0	0	0	0	0	0	0	0	2.02362e-05	0	0	0	0	0	0	0	0	0	0	P	P	P	P	P	P	P	P	A	P	P	P	P	P	P	P	P	P	P	P
AT1G08050_at	0.0556531	0.343282	0.0371324	0	0	0	0.0265497	0	0	0.0535232	8.1113e-05	2.97775e-05	0	0	0	0	0.0625379	0.0741052	0.198176	0.00110083	0.086421	2.95823e-05	0.101956	0.148787	0.148425	0.128908	0.0774009	0.16196	0.0933874	A	A	A	P	P	P	A	P	P	A	P	P	P	P	P	P	A	A	A	P
AT1G08060_at	0.000469471	0.000932268	0.000790475	0.00130275	0.0202733	0.000480041	0.0134964	8.16338e-05	0	0.004703	8.38569e-05	0	2.68123e-06	1.80713e-05	0	4.46557e-06	7.56362e-05	0.0152592	0.0021837	0.00307537	0	0	0	0	0	0	5.35687e-05	7.35774e-05	2.52045e-06	P	P	P	P	A	P	P	P	P	P	P	P	P	P	P	P	P	P	P	P
AT1G08065_at	0.407251	0.122608	0.323422	0.832983	0.500094	0.49951	0.627569	0.502733	0.512085	0.396838	0.303018	0.510128	0.316604	0.642984	0.548127	0.478613	0.567446	0.733428	0.784468	0.859243	0.736947	0.661869	0.854647	0.254286	0.28432	0.461819	0.877635	0.831104	0.957995	A	A	A	A	A	A	A	A	A	A	A	A	A	A	A	A	A	A	A	A
AT1G08070_at	0.821193	0.344909	0.474962	0.0371876	0.606343	0.586627	0.379787	0.743463	0.451504	0.450504	0.480491	0.219606	0.0886253	5.34293e-06	0	0	0.715641	0.296161	0.431718	0.560326	0.491853	0.0210636	0.453482	0.142962	0.262608	0.132281	0.118024	0.209988	0.155537	A	A	A	A	A	A	A	A	A	A	A	A	A	P	P	P	A	A	A	A
AT1G08080_at	0.405112	0.376248	0.668503	0.444957	0.4263	0.19664	0.351539	0.277394	0.473542	0.0341916	0.387186	0.28582	0.42214	0.155882	0.121692	0.366267	0.142815	0.215613	0.108995	0.292615	0.343808	0.262503	0.387232	0.388842	0.358184	0.467641	0.350785	0.228256	0.410221	A	A	A	A	A	A	A	A	A	A	A	A	A	A	A	A	A	A	A	A
AT1G08090_at	0.309144	0.57826	0.480178	0.45034	0.658031	0.592774	0.162954	0.0764914	0.111589	0.126617	0.0472618	0.0139829	0.137899	0.0163015	0.0524839	0.123655	0.51763	0.484254	0.543414	0.413303	0.0992269	0.122736	0.0618063	0.488051	0.296518	0.254081	0.441462	0.478919	0.358236	A	A	A	A	A	A	A	A	A	A	A	P	A	P	A	A	A	A	A	A
AT1G08100_at	0.0650922	0.147035	0.401002	0.0629259	0.20315	0.130613	0.0867709	0.00973452	0.0458353	0.139339	0.147953	0.109941	0.108092	0.214771	0.0638746	0.197075	0.191327	0.142717	0.400281	0.0396527	0.0735318	0.0630543	0.0831297	0.137058	0.131897	0.0618106	0.142789	0.161229	0.0632763	A	A	A	A	A	A	A	P	A	A	A	A	A	A	A	A	A	A	A	A
AT1G08110_at	0.00590527	0.111905	0.0868477	0.229435	0.171163	0.0211091	0	0.28326	0.000710001	0.0297941	0.174056	0.0478457	0.0690604	0.742314	0.576909	0.638013	0.442962	0.200345	0.597859	0	3.82045e-05	0.00303055	0.000767173	0	0	0	0	0	0	P	A	A	A	A	A	P	A	P	A	A	A	A	A	A	A	A	A	A	P
AT1G08130_at	0	0	0.00340684	1.28612e-05	0	1.85187e-05	0	0	0	0	0	0	0	0	0	0	0.00376114	0.160404	0.39447	0	0	0	0	0	0	0	0	0	0	P	P	P	P	P	P	P	P	P	P	P	P	P	P	P	P	P	A	A	P
AT1G08135_at	0.433404	0.165692	0.709505	0.321023	0.401885	0.731051	0.0987562	0.351563	0.135071	0.339335	0	0	0	0.0469495	0.0411234	0.195206	0.563818	0.261001	0.512398	0.235009	0.253612	0.18063	0.131348	0.362149	0.343194	0.20457	0.272077	0.308597	0.331234	A	A	A	A	A	A	A	A	A	A	P	P	P	A	A	A	A	A	A	A
AT1G08170_at	0.0527737	0.0207295	0.0522366	0	0.00304532	0.00128741	0.00267923	0.0156662	0	0	0	0	0	0	0	0	0.0454579	0.0270761	0.0622297	0	5.53106e-07	0.0167477	0.0368166	0.0212906	0.0442022	0.04623	0.0682657	0.0910019	0.0847558	A	A	A	P	P	P	P	P	P	P	P	P	P	P	P	P	A	A	A	P
AT1G08180_at	0.753766	0.851365	0.523143	0.417561	0.788012	0.8584	0.989969	0.555617	0.869999	0.942142	0.888726	0.824797	0.631636	0.80151	0.610927	0.330362	0.913935	0.0281582	0.279856	0.380084	0.957031	0.348403	0.647269	0.233956	0.0853118	0.233396	0.0805794	0.0526346	0.133222	A	A	A	A	A	A	A	A	A	A	A	A	A	A	A	A	A	A	A	A
AT1G08190_at	0.00628814	0.0026971	0.0365711	0.0194437	0.136129	0.0118131	0	0	0	0.0244903	0	0	0	0	0	0	0.0735051	0.0116163	0.0237084	0	0	0.000161486	6.45936e-05	0	0	0	0	0	0	P	P	A	P	A	P	P	P	P	A	P	P	P	P	P	P	A	P	A	P
AT1G08210_at	0.0135208	0.0398547	0.00201122	0.0826179	0.0268962	0.0191504	0.167178	0.00589047	0.0183653	0.106835	0.055226	0.09076	0.046717	0.136122	0.0578231	0.115756	0.0370006	0.0983626	0.0165462	0.0186273	0.0442819	0.000158862	0.00192041	0	0	0	0	0	0	P	A	P	A	A	P	A	P	P	A	A	A	A	A	A	A	A	A	P	P
AT1G08220_at	0.00040288	0.00419477	0.017135	0.00162822	0.00130827	4.20195e-06	0	0.000607088	0.00117665	0	0.002034	0.00304653	0.000366505	0.000627822	0.000229097	0.00108305	0.00930523	0.210339	0.00448055	0	8.32034e-06	0	0	0	0	0	0	0	0	P	P	P	P	P	P	P	P	P	P	P	P	P	P	P	P	P	A	P	P
AT1G08230_at	0.101291	0.821322	0.950483	0.943452	0.288705	0.0538267	0.859562	0.687614	0.903807	0.859856	0.962214	0.903566	0.888335	0.142245	0.637871	0.652748	0.668622	0.867508	0.273491	0.0316245	0.00689105	0.246407	0.317465	0.425406	0.0255744	0.390751	0.321448	0.252528	0.293878	A	A	A	A	A	A	A	A	A	A	A	A	A	A	A	A	A	A	A	A
AT1G08250_at	0.0113171	0.00828731	0.571313	0.599908	0.630722	0.400631	0.448696	0.246883	0.415848	0.315417	0.44656	0.229747	0.531651	0.471378	0.363124	0.572316	0.719642	0.30645	0.69774	0.125723	0	0	0	0.047273	0.0140734	0.0451843	0.0162488	0.0102019	0.0161534	P	P	A	A	A	A	A	A	A	A	A	A	A	A	A	A	A	A	A	A
AT1G08260_at	0.327022	0.172431	0.158995	0.925496	0.148052	0.503351	0.355076	0.0938068	0.152197	0.592259	0.613785	0.679925	0.602079	0.0256364	0.0162015	0.0380089	0.555632	0.518102	0.34939	0.00399515	0.173968	0.272428	0.794819	0.135891	0.129145	0.184236	0.216343	0.237925	0.20144	A	A	A	A	A	A	A	A	A	A	A	A	A	A	P	A	A	A	A	P
AT1G08270_at	0.368698	0.606974	0.590184	0.79014	0.653015	0.884288	0.318898	0.614071	0.030308	0.625179	0.293208	0.0207242	0.0763033	0.731067	0.634999	0.348301	0.862307	0.748688	0.423735	0.566201	0.0366819	0.00410767	0.631659	0.549041	0.479651	0.495402	0.317127	0.479441	0.806905	A	A	A	A	A	A	A	A	A	A	A	A	A	A	A	A	A	A	A	A
AT1G08280_at	0.381558	0.0986756	0.358142	0.0259432	0.0832708	0.00617235	0.297891	0.117795	0.177041	0.300164	0.314376	0.213928	0.122164	0.257479	0.0483124	0.079019	0.245294	0.150235	0.328902	0.00207168	0.000109515	0	0.00221289	0.000242036	0.00206678	0.000698701	0.000265145	0.000317301	0.000425857	A	A	A	A	A	P	A	A	A	A	A	A	A	A	A	A	A	A	A	P
AT1G08310_at	0.0561785	0.186604	0.31767	0.133372	0.262871	0.45	0.244632	0.331989	0.00491642	0.0115122	0.0333997	0.000984968	0.00378925	0	0	0	0.202844	0.133817	0.427916	0.00352332	0.0494565	0.00124644	0.154068	0.235863	0.324192	0.383231	0.357651	0.299802	0.384717	A	A	A	A	A	A	A	A	P	P	A	P	P	P	P	P	A	A	A	P
AT1G08315_at	0.0115041	0.0169849	0.00991751	0.0494472	0.00727556	0.0213707	0.0133099	0	0.00199323	0.00339063	0.0142362	0.0162781	0.0335584	0.0497124	0.0565005	0.0363031	0.00353818	0.0438782	0.0475535	0.00420763	0.00423917	0	0.00737675	0.000127805	0.000267745	0.000116795	0	0	6.11462e-05	P	P	P	A	P	A	P	P	P	P	P	P	A	A	A	A	P	A	A	P
AT1G08320_at	0.163554	0.0188448	0.0233318	0.0685561	0.156234	0.11154	0.0742331	0	0.0598199	0.0227488	0.0908842	0.101347	0.103253	0.157901	0.148882	0.204243	0.0550597	0.209917	0.170171	0.0870453	0	0	0.0194602	0.0835709	0.0823094	0.0977301	0.101124	0.0835376	0.113735	A	P	A	A	A	A	A	P	A	A	A	A	A	A	A	A	A	A	A	A
AT1G08340_at	0.661975	0.670656	0.29189	0.789873	0.486647	0.506378	0.429113	0.321832	0.276518	0.209661	0.658667	0.520856	0.599183	0.183691	0.557923	0.429582	0.60523	0.463642	0.607306	0.0713354	0.076322	0.308413	0.19602	0.14105	0.1946	0.173463	0.0961915	0.165881	0.10698	A	A	A	A	A	A	A	A	A	A	A	A	A	A	A	A	A	A	A	A
AT1G08350_at	0.0652795	0.0915561	0.4005	0.211436	0.0264779	0.103912	1.84311e-05	0.28323	0.329677	0.882985	0.37854	0.361373	0.228937	0.257602	0.273679	0.61144	0.0221958	0.610381	0.71345	0	1.37895e-05	0	0.0446113	1.51234e-05	3.10112e-06	0	0	1.05024e-05	0.000452037	A	A	A	A	A	A	P	A	A	A	A	A	A	A	A	A	A	A	A	P
AT1G08360_at	0	0	0	0	0	0	0	0	0	0	0	0	0	0.343986	0.160401	0.216402	0	0	0	0	0	0	0	0	0	0	0	0	0	P	P	P	P	P	P	P	P	P	P	P	P	P	A	A	A	P	P	P	P
AT1G08370_at	0.00637033	0.0086644	0.0713677	0.0217199	6.3013e-05	1.03877e-05	0	0.000559687	0	0	0.000645197	0.000743461	5.94175e-07	0	0	0	0.00642413	0.0247484	0.000952847	0	0	0	0	0	0	0	0	0	0	P	P	A	A	P	P	P	P	P	P	P	P	P	P	P	P	P	A	P	P
AT1G08380_at	0	0	0	0.00110376	0.0380749	0	0.000155563	0.000503748	1.8598e-05	0.256116	0.073399	0.00851273	0.0226573	0.0467497	0.0383305	0.0956022	0.00978685	0.00142005	0.0185237	0	0	0	0	0	0	0	0	0	0	P	P	P	P	A	P	P	P	P	A	A	P	A	A	A	A	P	P	P	P
AT1G08390_at	0.0652388	0.0232534	0.101537	0.0471553	0.113818	0.0668463	0	0.0480375	0.233918	0.181465	0.536904	0.662867	0.182537	0.0532243	0.0419118	0.035087	0.161273	0.437058	0.136426	0	0.000288207	6.86397e-06	0.0235601	0.000244459	5.73902e-05	0	1.81003e-05	0	0	A	A	A	A	A	A	P	A	A	A	A	A	A	A	A	A	A	A	A	P
AT1G08410_at	0.072547	0.120314	0.804883	0.185442	0.733986	0.0586385	0.00725249	2.86164e-06	1.27818e-05	0.0106735	0.347738	0.141873	0.019385	0.030026	0.0814428	0.0555173	0.890984	0.0443351	0.447487	0.00234622	0.000654247	0.00151326	6.47753e-05	0.00157737	0.000925188	0.00209445	0.00557123	0.000769041	0.00616418	A	A	A	A	A	A	P	P	P	P	A	A	P	A	A	A	A	A	A	P
AT1G08430_at	0.390458	0.836811	0.810359	0.869762	0.578763	0.350681	0.683673	0.604271	0.777604	0.804176	0.984753	0.748983	0.773254	0.324334	0.717973	0.655286	0.352444	0.731327	0.313288	0.812658	0.74395	0.920146	0.930148	0.863298	0.832846	0.750589	0.493688	0.923307	0.750708	A	A	A	A	A	A	A	A	A	A	A	A	A	A	A	A	A	A	A	A
AT1G08450_at	0.247677	0.667109	0.291779	0.830963	0.426177	0.16383	0.685142	0.67442	0.00338183	0.805504	0.441323	0.346935	0.582472	0.270463	0.783219	0.198395	0.402892	0.341591	0.450462	0.000194969	0	0	7.21455e-05	0.000177199	4.07746e-06	0.000202212	0.000320842	0.000706952	0.00041001	A	A	A	A	A	A	A	A	P	A	A	A	A	A	A	A	A	A	A	P
AT1G08460_at	0	0	2.25588e-05	0.000117671	0.000269085	1.8538e-05	1.6391e-05	0	0.000636255	0.000126818	0	0	0	0	0	0	2.5107e-05	1.96384e-05	0.000718671	0	6.25428e-05	0	0	0	0	0	0	0	0	P	P	P	P	P	P	P	P	P	P	P	P	P	P	P	P	P	P	P	P
AT1G08470_at	0.00341976	0	0.00430401	0.059103	0.0174949	0.00222507	0	0	0	0	0.00878897	0.00878518	0.0055262	0.0198019	0.0145149	0.0124379	0.00287097	0.0406249	0.658011	0	0	0	0	0	0	0	0	0	0	P	P	P	A	P	P	P	P	P	P	P	P	P	P	P	P	P	A	A	P
AT1G08480_at	0	0	0	0	0	0	0	0	0	0	0	0	0	0.00253491	4.08716e-05	5.46377e-07	0	0	0	0	0	0	0	0	0	0	0	0	0	P	P	P	P	P	P	P	P	P	P	P	P	P	P	P	P	P	P	P	P
AT1G08490_at	0	4.09944e-05	0.0147419	0.00799991	0	0	0	0.000448684	0.0282011	5.63942e-05	0.126893	0.0347559	0.045477	2.85342e-05	0	0	0.0454579	0.110846	0.195809	9.64479e-06	0.00125168	0	0	4.36832e-06	5.40952e-05	0	0	0	7.24318e-06	P	P	P	P	P	P	P	P	A	P	A	A	A	P	P	P	A	A	A	P
AT1G08500_at	0.00276931	0.0289649	0.00384108	0.00015681	5.43754e-05	3.82994e-06	0.0180073	0.0437467	0.0758181	0.0455512	0.000492773	0.00196923	0.0064546	0.0184201	0.000702095	0.000186285	0.00035198	0.0294136	0.00454838	0.0428878	0.0190125	0.0779471	0.0266257	0.0385374	0.0486022	0.0554336	0.0766418	0.0174737	0.0614528	P	A	P	P	P	P	P	A	A	A	P	P	P	P	P	P	P	A	P	A
AT1G08510_at	0.0446419	0.050883	0.015806	0.000411527	0.0050743	0	0	0	0	0.0012609	0	0	0	0	0	0	0.000893182	0	0.0374505	0	0	0	0	0	0	0	0	0	0	A	A	P	P	P	P	P	P	P	P	P	P	P	P	P	P	P	P	A	P
AT1G08520_at	0	0	0	0.0526415	0.00119447	0	1.73495e-05	0	0	4.57492e-05	0.000111139	0.00262038	3.18068e-05	0	0	0	0.00210456	0.00393121	0.0112618	0.000115718	3.80465e-05	0	0	0	0	0	0	0	0	P	P	P	A	P	P	P	P	P	P	P	P	P	P	P	P	P	P	P	P
AT1G08540_at	0.0437545	0.0455229	0.0445919	0.0295355	0.0585866	0.0261988	0.209658	0.000693582	0.0559704	0.0340345	0.169071	0.0458688	0.0810132	0.541595	0.418605	0.225723	0.072975	0.163324	0.233309	0.000564341	0.00521485	0.00755783	0.00638384	0.00243229	0.000845399	0.00455672	0.000453601	0.0019991	0.000960318	A	A	A	A	A	A	A	P	A	A	A	A	A	A	A	A	A	A	A	P
AT1G08550_at	0.127212	0.0218572	0.084632	0.0940729	0.168493	0.0830255	0.00922462	0.429632	0.00484568	0.408163	0.470475	0.0129366	0.0309973	0.528884	0.481238	0.331772	0.584719	0.377066	0.227634	0.252036	0.0538954	0.000271634	0.245967	0.00123071	1.05487e-05	0.00388979	0.00194607	0.00484507	0.000737638	A	A	A	A	A	A	P	A	P	A	A	P	A	A	A	A	A	A	A	A
AT1G08560_at	0.0200178	0.00263534	0.0429363	0.33805	0.487542	0.126603	0	0.0249953	0.171283	0.11291	0.238742	0.122235	0.0578648	0.388835	0.321865	0.232178	0.223363	0.00955383	0.374402	0	0	0.0772368	0	0	0	0	0	0	0	A	P	A	A	A	A	P	A	A	A	A	A	A	A	A	A	A	P	A	P
AT1G08570_at	0.00641358	0.0283039	0.075462	0.00209821	0.00360645	0.045708	0	0.0196427	1.48625e-05	0	0.00111239	0.00662087	0.0074582	0.00123648	0.0262256	0.0479166	0.02411	0.0459936	0.152374	0	0	0	0	0	0	0	0	0	0	P	A	A	P	P	A	P	P	P	P	P	P	P	P	A	A	A	A	A	P
AT1G08580_at	0	0	0.00155448	0	7.42721e-06	0	0	0	0	0	0.0478432	0.0258204	0.0232857	0.0908633	0.0538891	0.0701411	0	0	0.0334893	0	0	0	0	0	0	0	0	0	0	P	P	P	P	P	P	P	P	P	P	A	A	A	A	A	A	P	P	A	P
AT1G08590_at	0.0733737	0.0458638	0.0964034	0.0693504	0.0506033	0.0809083	0.00904251	0.0194741	0.0166239	0.0112788	0.000860241	0.0115096	0.0181999	0.0784867	0.00849667	0.00952895	0.0429214	0.00421811	0.138824	0.0439145	0.0258282	0.0743828	0.0310279	0.0334761	0.032295	0.0317362	0.053445	0.0624687	0.0370289	A	A	A	A	A	A	P	P	P	P	P	P	P	A	P	P	A	P	A	A
AT1G08600_at	6.29972e-05	0.103962	0.0920936	0	0	0	0	0	0	0	0	0	0	0	0	0	0	0	9.82521e-06	0	0	0	0	0	0	0	0	0	0	P	A	A	P	P	P	P	P	P	P	P	P	P	P	P	P	P	P	P	P
AT1G08610_at	0.259598	0.522232	0.260358	0.38398	0.517674	0.0636507	0.0078351	0.423266	0.398966	0.00168174	0.764814	0.483034	0.446005	0.340277	0.299767	0.390527	0.36774	0.568081	0.0324396	9.73524e-05	0.0768123	0.000331799	0.000211996	0.00195374	0.00192088	0.000407249	0.00838573	0.00727109	0.00804243	A	A	A	A	A	A	P	A	A	P	A	A	A	A	A	A	A	A	A	P
AT1G08620_at	0.136542	0.0813484	0.156615	0.116466	0.0308511	0.0127105	0.105947	0	0	4.62007e-05	1.84175e-06	0	0	0.102812	0.043971	0.170114	0.0371112	0.0898577	0.0596871	0	0.000777372	0	0	0	0	0	0	0	0	A	A	A	A	A	P	A	P	P	P	P	P	P	A	A	A	A	A	A	P
AT1G08630_at	0.0032999	7.6819e-05	0.0103766	0.0063362	0.0383846	0	0.00538728	0.00283003	0.00123231	0.000977621	0.000675277	0.000384647	0.00093922	0.00902961	0.00227575	0.0349512	0.000329616	0.0479981	0.00157157	0	0	0	0	0	0	0	0	0	0	P	P	P	P	A	P	P	P	P	P	P	P	P	P	P	A	P	A	P	P
AT1G08640_at	1.85969e-05	9.36154e-06	0.00287995	0.0171281	0.000691963	4.24139e-06	0	0.0407127	0.000276776	0.0806997	0.084344	0.025957	0.019859	0.218723	0.152564	0.0771793	0.00155548	0.00363126	0.00114959	0	0	0	0	0	0	0	0	0	0	P	P	P	P	P	P	P	A	P	A	A	A	P	A	A	A	P	P	P	P
AT1G08650_at	0.212936	0.245161	0.171442	0.238313	0.369241	0.233906	6.53446e-05	0.168444	0.00148879	0.0323072	0.232848	0.365125	0.175094	0.090725	0.43446	0.143463	0.127262	0.346053	0.346933	0	5.76062e-05	0.0104383	0.0548098	0.0074188	0.0243123	0.02473	0.0636417	0.0554856	0.0532317	A	A	A	A	A	A	P	A	P	A	A	A	A	A	A	A	A	A	A	P
AT1G08660_at	0.166882	0.282707	0.116271	0.32949	0.0165648	0.0217967	1.23271e-05	0.062515	0	0.504225	0.46996	0.00690063	0.0670847	0.208032	0.0509468	0.0317044	0.476165	0.140816	0.345246	8.15507e-05	0.0182506	0.0565617	0.0247535	0	0	0	0	0	0	A	A	A	A	P	A	P	A	P	A	A	P	A	A	A	A	A	A	A	P
AT1G08670_at	0.856307	0.783248	0.941305	0.794131	0.655638	0.921613	0.0128692	0.227748	0	0.728257	0.746965	0.574577	0.156774	0.822872	0.819825	0.942441	0.910288	0.751767	0.87758	0	0.000214506	0.252012	0.911342	0.709238	0.53082	0.589367	0.785552	0.747893	0.635383	A	A	A	A	A	A	P	A	P	A	A	A	A	A	A	A	A	A	A	P
AT1G08680_at	0.0653557	0.0483144	0.0739866	0.020501	0.00710728	0.0251989	0	0.0363755	5.91379e-05	0.036414	0.0114586	0.0173327	0.00605411	0.00987165	0.0228246	0.0143308	0.0423199	0.0467238	0.022406	0	0.00530652	0.000139701	0.0115592	0	0	0	4.15593e-05	0.000160377	4.60828e-05	A	A	A	A	P	A	P	A	P	A	P	P	P	P	A	P	A	A	A	P
AT1G08700_at	0	0	0	0	0	0	0	0	0	0	0.00116025	7.63103e-06	0	0.00439111	0.0194442	0.0110142	0	0	0	0	0	0	0	0	0	0	0	0	0	P	P	P	P	P	P	P	P	P	P	P	P	P	P	P	P	P	P	P	P
AT1G08710_at	0.649425	0.794686	0.394208	0.61118	0.660585	0.936773	0.901032	0.311237	0.920409	0.895768	0.257826	0.121584	0.177516	0.642984	0.638623	0.540666	0.990924	0.817141	0.874932	0.670355	0.733903	0.220201	0.629679	0.204236	0.0420461	0.0736818	0.0333764	0.048091	0.140321	A	A	A	A	A	A	A	A	A	A	A	A	A	A	A	A	A	A	A	A
AT1G08720_at	0.242604	0.22095	0.136068	0.380327	0.0875182	0.073116	0.653504	0.181283	0.0243853	0.631787	0.759359	0.264566	0.529789	0.454496	0.392939	0.444277	0.0403085	0.21552	0.162392	0.444535	0.5536	0.00128124	0.03684	0.00142727	6.06132e-05	6.7801e-05	0.00198039	0.00398112	0.00184732	A	A	A	A	A	A	A	A	A	A	A	A	A	A	A	A	A	A	A	A
AT1G08730_at	0.0112035	0.253328	0.0953807	0.0174675	0.0249449	0.0477515	0	0.0201881	7.50895e-05	0	0	0	0	0	0	0	0.00355068	0.0277025	0.0376479	0.00658086	0.177118	0.0397169	2.61605e-05	0.107096	0.0791371	0.0936606	0.0801432	0.0820171	0.0747434	P	A	A	P	A	A	P	A	P	P	P	P	P	P	P	P	P	A	A	P
AT1G08750_at	2.11924e-05	0.000445579	0.00581434	0.00762809	4.96369e-05	9.00902e-05	0	0	0.0287977	0	0.0755928	0.117487	0.0103848	0.0199787	0.0158549	0.00221663	0.000487711	0.0040924	0.00231006	0	0	0	0	0	0	0	0	0	0	P	P	P	P	P	P	P	P	A	P	A	A	P	P	P	P	P	P	P	P
AT1G08770_at	0.0325091	0.00790453	0.162515	0.137271	0.100813	0.0828298	0.0122087	0.147816	0.155612	0.18065	0	0	0	0	0	0	0.00530837	0.167384	0.0561362	0.00133103	0.0892797	0.0379622	0.0275971	0.000395608	0.000568885	0.000126006	2.37876e-05	0	7.65765e-06	A	P	A	A	A	A	P	A	A	A	P	P	P	P	P	P	P	A	A	P
AT1G08780_at	1.64263e-05	2.15807e-05	0.00774217	0.0699892	0.00144678	0.000128481	0	0	0	0	0.0016319	7.52301e-05	0	0	0	0	0.000218699	0.00955383	0.00200975	0	0	0	0	0	0	0	0	0	0	P	P	P	A	P	P	P	P	P	P	P	P	P	P	P	P	P	P	P	P
AT1G08800_at	0.472741	0.469859	0.642823	0.0641514	0.000362916	0.163041	0.691427	0.799399	0.785199	0.52376	0.608815	0.316979	0.356417	0.707622	0.742045	0.685863	0.538518	0.429142	0.564939	0.0388661	0.23047	0.0591895	0.410008	0.155209	0.105807	0.0785313	0.0403302	0.107816	0.0701425	A	A	A	A	P	A	A	A	A	A	A	A	A	A	A	A	A	A	A	A
AT1G08810_at	0.807667	0.876953	0.472307	0.489811	0.497764	0.683014	0.942016	0.810652	0.848895	0.679886	0.833385	0.797219	0.661456	0.597254	0.834049	0.826026	0.896096	0.878567	0.928	0.844381	0.738728	0.835084	0.611567	0.718634	0.41348	0.425009	0.223778	0.0585177	0.204467	A	A	A	A	A	A	A	A	A	A	A	A	A	A	A	A	A	A	A	A
AT1G08830_at	0	0	0	7.58381e-06	3.53519e-05	0	0	0	0	0	0	0	0	0.00574681	0.0625031	0.00220758	0	0	0	0	0	0	0	0	0	0	0	0	0	P	P	P	P	P	P	P	P	P	P	P	P	P	P	A	P	P	P	P	P
AT1G08840_at	0.0366476	0.0526438	0.0220642	0.0689505	0.00900698	0.0404471	0.000218426	1.60627e-06	0.103521	0.0962722	0.0295051	0.0837357	0.132753	0.366275	0.104647	0.526632	0.266617	0.242569	0.247207	0.00316846	0.00338401	0.0167163	0.0042012	0.0124522	0.011736	0.00815563	0.0122732	0.0339452	0.0128392	A	A	A	A	P	A	P	P	A	A	A	A	A	A	A	A	A	A	A	P
AT1G08860_at	0.000273406	0	0.00396534	0	1.04264e-05	0	0	0	0.0105185	0	0	0	0	0	0	0	0	0.0231703	0.000668539	2.57149e-05	0	0	0	0	0	0	0	0	0	P	P	P	P	P	P	P	P	P	P	P	P	P	P	P	P	P	A	P	P
AT1G08880_at	2.05079e-05	0.00141355	0.0403251	0.000425631	0	0	0	0	0	6.38414e-05	0.339474	0.481676	0.622674	0.245759	0.472677	0.21084	0.00592945	4.39728e-05	0.00215989	0	0	0	0	0	0	0	0	0	0	P	P	A	P	P	P	P	P	P	P	A	A	A	A	A	A	P	P	P	P
AT1G08920_at	0.111645	0.116165	0.518106	0.370077	0.2552	0.0449649	0.0721315	0.17536	0.156859	0.382385	0.133828	0.0671894	0.0628213	0.438164	0.0653518	0.0482035	0.115065	0.260605	0.40276	0.141868	0.170348	0.420361	0.0975085	0.0554401	0.0425111	0.0590877	0.00577115	0.0185509	0.0343557	A	A	A	A	A	A	A	A	A	A	A	A	A	A	A	A	A	A	A	A
AT1G08930_at	0.244827	0.106214	0.702033	0.148809	0.21523	0.00636237	0.162346	0.380308	0.236006	0.516134	0.710874	0.409449	0.344952	0.0804426	0.304479	0.190437	0.09296	0.51665	0.701406	0.127256	0.241982	0.317521	0.0166386	0.00366601	0.0331134	0.0165365	0.00238251	0.0021454	0.0356104	A	A	A	A	A	P	A	A	A	A	A	A	A	A	A	A	A	A	A	A
AT1G08940_at	0.365296	0.366579	0.626638	0.57649	0.458795	0.0433044	0.398741	0.486935	0.284703	0.503572	0.226478	0.538715	0.527256	0.0969318	0.12263	0.21366	0.392028	0.446091	0.380284	0.362632	0.576477	0.454242	0.0423622	0.0237217	0.0410973	0.0386544	0.000459871	0.00130372	0.00226638	A	A	A	A	A	A	A	A	A	A	A	A	A	A	A	A	A	A	A	A
AT1G08960_at	0.000477373	0.000420467	0.00212387	0.00158682	0.00616271	0.000176349	0.00142642	0.00252567	0	0.00433331	6.18887e-05	0.0015542	0.000798741	5.39206e-05	0.000253543	0.000104468	0.00332957	0.00690231	0.00468492	0.000849446	0.00334255	0.00145702	0.00032383	4.53752e-06	4.18969e-06	8.8226e-05	0.000379937	0.000231963	0.000568542	P	P	P	P	P	P	P	P	P	P	P	P	P	P	P	P	P	P	P	P
AT1G08970_at	0.00129199	8.76734e-05	0.0199835	0	9.02135e-06	0	0	0	0	0	0.0657104	0.00603667	0.00949014	0.0212767	0.074148	0.0149887	0.0454579	0.00331725	0.0219329	0	0	0	0	0	0	0	0	0	0	P	P	P	P	P	P	P	P	P	P	A	P	P	A	A	P	A	P	A	P
AT1G08980_at	0.00805955	0.000211689	0.00497386	0.0550208	0.0194507	0	0	0.0688287	0.0263753	0.11632	0.116048	0.0270365	0.0915294	0.0453026	0.0368612	0.0204891	0.00323833	0.00463594	0.0214907	0.119769	0.0913504	0.0227983	0.0453134	0.00563458	0.00025888	0.000446389	0	0	0.00272031	P	P	P	A	P	P	P	A	A	A	A	A	A	A	A	A	P	P	A	A
AT1G08990_at	0.842145	0.725874	0.476982	0.413935	0.234672	0.735394	0.586014	0.836112	0.387641	0.554645	0.461019	0.675318	0.802464	0.632348	0.517351	0.23459	0.794786	0.148549	0.370285	0.713172	0.761456	0.532454	0.581601	0.738379	0.589554	0.759524	0.436355	0.722747	0.663734	A	A	A	A	A	A	A	A	A	A	A	A	A	A	A	A	A	A	A	A
AT1G09000_at	0.106658	0.0178431	0.104519	0.0582227	0.0290785	0.0918471	0.237555	0.142012	0.0731478	0.249833	0.846931	0.0548163	0.361362	0.642984	0.312519	0.0971076	0.11063	0.389529	0.175618	0.349208	0.136131	0.00297076	0.182403	0.0455785	0.044625	0.0281156	0.0907102	0.110688	0.15082	A	P	A	A	A	A	A	A	A	A	A	A	A	A	A	A	A	A	A	A
AT1G09010_at	1.82219e-07	0	0.00383102	0	0	0	0	0.0017944	0	0.00103323	0.0543016	0.146985	0.0844809	0.0142693	0.0217239	0.00957706	0	0.00297245	0.0124231	0	0	0	0	0	0	0	0	0	0	P	P	P	P	P	P	P	P	P	P	A	A	A	P	A	P	P	P	P	P
AT1G09020_at	0.171042	0.22789	0.295126	0.334437	0.211412	0.193128	0.307802	0.386516	0.145678	0.327437	0.0503511	0.0620112	0.00118196	0	0	0	0.0122958	0.0806111	0.0451247	0.0582376	0.302997	0.338329	0.208036	0.000690708	0.00037982	0.00155253	0.0350796	0.0507078	0.0237678	A	A	A	A	A	A	A	A	A	A	A	A	P	P	P	P	P	A	A	A
AT1G09030_at	0.972163	0.92835	0.862909	0.898754	0.868645	0.862023	0.774464	0.980913	0.774443	0.622906	0.952712	0.972079	0.974552	0.705348	0.817347	0.820378	0.926699	0.90893	0.971642	0.966475	0.706855	0.764006	0.882238	0.933823	0.955851	0.923121	0.936985	0.983506	0.952031	A	A	A	A	A	A	A	A	A	A	A	A	A	A	A	A	A	A	A	A
AT1G09060_at	0.120254	0.00396766	0.014308	1.20966e-05	0.00964664	0.000417068	0.000892125	0	2.50981e-07	0	1.5893e-05	4.84187e-06	0	0	0	0	0.1327	0.000621715	0.52044	0	0	0	0	0	0	0	0	0	0	A	P	P	P	P	P	P	P	P	P	P	P	P	P	P	P	A	P	A	P
AT1G09070_at	2.16081e-05	0.00585802	0.00164761	0.0234751	1.98471e-05	1.61888e-05	0	0.0148643	0	0.000704086	0	0	0	0.00477684	0.00170124	0.00016545	1.5624e-05	0.000402044	3.33645e-06	0	0.000209151	0	0.00179817	0	0	0	0	0	0	P	P	P	A	P	P	P	P	P	P	P	P	P	P	P	P	P	P	P	P
AT1G09080_at	0.889076	0.772285	0.981494	0.882031	0.828206	0.962257	0.901936	0.906368	0.983038	0.941293	0.0485148	0.00333645	0.0031048	0.349486	0.887568	0.637598	0.490441	0.85123	0.549034	0.950867	0.949871	0.466203	0.985661	0.673439	0.738955	0.692701	0.676334	0.595225	0.633139	A	A	A	A	A	A	A	A	A	A	A	P	P	A	A	A	A	A	A	A
AT1G09090_at	0.923628	0.952544	0.789937	0.991081	0.885218	0.925504	0.744512	0.473241	0.770559	0.94989	0.976545	0.614113	0.851955	0.021997	0.00282546	0.00150482	0.897657	0.965063	0.845074	0.735664	0.607157	0.651584	0.667576	0.794907	0.915333	0.837256	0.836637	0.934413	0.809221	A	A	A	A	A	A	A	A	A	A	A	A	A	A	P	P	A	A	A	A
AT1G09100_at	0	0.00285528	0.0581677	0.0064518	0	0	0	4.78929e-05	0	0	0.0117103	0.00526483	0.0132144	0.000286052	0.0197789	0.00184322	0.00318022	0.0187564	0.0178441	0	0	0	0	0	0	0	0	0	0	P	P	A	P	P	P	P	P	P	P	P	P	P	P	P	P	P	P	P	P
AT1G09130_at	1.37222e-05	0.000668716	0.00320253	0.00803996	0.00049917	0.000894807	0	0.0137318	0.000315515	0.00155077	0.00467358	0	6.26516e-05	0.0016011	0.00286668	1.16762e-05	0.0690211	0.0185357	0.0772545	0	0.00113281	0	0.00264161	0	0	0	0	0	0	P	P	P	P	P	P	P	P	P	P	P	P	P	P	P	P	A	P	A	P
AT1G09140_at	0	0	8.06814e-05	0.0592798	0	0.00116408	0	0	0	0	0	0	0	0	0	0	0.0075353	0.048785	4.26927e-05	0	0	0	0	0	0	0	0	0	0	P	P	P	A	P	P	P	P	P	P	P	P	P	P	P	P	P	A	P	P
AT1G09150_at	0.00486318	0.00798229	0.00139957	0.0148089	0.000457457	0.0132424	0	0.0539755	0.0023238	0	0.115198	0.0265811	0.00165047	0	0	0	2.35546e-05	0.190993	0.00189188	0	2.79397e-06	0	0	0	0	0	0	0	0	P	P	P	P	P	P	P	A	P	P	A	A	P	P	P	P	P	A	P	P
AT1G09155_at	0.776561	0.860018	0.336221	0.517129	0.905894	0.977452	0.676487	0.414539	0.748434	0.617204	0.375188	0.464659	0.469501	0.23071	0.284453	0.663834	0.499406	0.847625	0.733838	0.690965	0.481691	0.178637	0.621318	0.567971	0.870618	0.814608	0.758504	0.404207	0.4819	A	A	A	A	A	A	A	A	A	A	A	A	A	A	A	A	A	A	A	A
AT1G09160_at	0.00738995	0.0252093	0.0168125	0.0333082	0.00282269	0.0160717	0	0.00146557	0	0.000379578	0.0245215	0.0346259	0.00134184	0.0181794	0.000127785	0.00848785	0.00452717	0.118047	0.00392563	0	0	0.00067921	5.62311e-05	0	0	0	0	0	0	P	A	P	A	P	P	P	P	P	P	A	A	P	P	P	P	P	A	P	P
AT1G09170_at	0.299215	0.210367	0.407321	0.227409	0.00906812	0.0245884	0.223594	0.393952	0.143115	0.300023	0	0	0	0.4019	0.222369	0.403763	0.670038	0.561325	0.0952298	0.0354867	0.0264654	0.261441	0.209759	0.352288	0.333872	0.258559	0.387281	0.46698	0.137467	A	A	A	A	P	A	A	A	A	A	P	P	P	A	A	A	A	A	A	A
AT1G09180_at	0.00208183	0.000704277	0.026755	0.00840964	0.0035895	0.00597711	0	0.0175863	0	0	0	0	0	1.99064e-05	0	0	7.73547e-06	0.0494556	0.000566996	0	3.71651e-06	0	0	0	1.19549e-06	0	0	2.85937e-05	0	P	P	A	P	P	P	P	P	P	P	P	P	P	P	P	P	P	A	P	P
AT1G09190_at	0.158984	0.0531355	0.506027	0.254476	0.511469	0.911312	0.191571	0	0.473532	0	0.14155	0.176266	0.104515	0	0	0	0.498049	0.342464	0.53743	8.7742e-05	0.0335374	0.189064	0.0370104	0.201421	0.198066	0.187476	0.134708	0.0828107	0.265099	A	A	A	A	A	A	A	P	A	P	A	A	A	P	P	P	A	A	A	P
AT1G09200_at	0	0	0.00295393	0.362767	0.265041	0.105084	0	0	0	0.418947	0.14744	0.0473209	0.0085316	0.708488	0.269673	0.190912	0.0170094	0	0.233695	0	0	0	0	0	0	0	0	0	0	P	P	P	A	A	A	P	P	P	A	A	A	P	A	A	A	P	P	A	P
AT1G09210_at	0	0	0	0.000970803	9.03416e-06	0	0	0	0	0	0	0	0	0.0362219	0.118276	0.0072169	0	0.00137851	7.77224e-05	0	0	0	0	0	0	0	0	0	0	P	P	P	P	P	P	P	P	P	P	P	P	P	A	A	P	P	P	P	P
AT1G09220_at	0.896258	0.84405	0.977434	0.948357	0.797175	0.8689	0.90507	0.924373	0.186619	0.843551	0.392402	0.915445	0.606631	0.393374	0.0999758	0.851799	0.977698	0.887982	0.849781	0.00703117	0.950829	0.119385	0.839592	0.386329	0.328038	0.424676	0.576502	0.563952	0.396794	A	A	A	A	A	A	A	A	A	A	A	A	A	A	A	A	A	A	A	P
AT1G09230_at	0	0	1.20665e-05	0	0.00223337	0	0	0.073859	0	0	0.0543237	0.0437848	0.0917606	0.206397	0.0477795	0.114172	0.00793315	0.000416376	0.0302557	0.00279982	0.00825277	0	3.1193e-05	0	0	0	0	0	0	P	P	P	P	P	P	P	A	P	P	A	A	A	A	A	A	P	P	A	P
AT1G09240_at	0.118612	0.0621254	0.403404	0.0872348	0.136829	0.037359	0.108553	0.0727695	0.0603984	0.0681162	0.359018	0.130793	0.139088	0.434535	0.348769	0.267776	0.0460275	0.0188362	0.0467126	0.0931538	0.140558	0.143688	0.0770195	0.187209	0.158185	0.149858	0.202736	0.124813	0.269736	A	A	A	A	A	A	A	A	A	A	A	A	A	A	A	A	A	P	A	A
AT1G09250_at	0.51328	0.317807	0.318745	0.248143	0.174455	0.29217	0.200526	0.12074	0.133024	0.359601	0.0695284	0.1338	0.0532353	0.0852427	0.0736565	0.135964	0.358933	0.379865	0.324617	0.0283595	3.41019e-06	0	0.0379133	0.0286478	0.0414561	0.0180711	0.000435664	0.000254392	0.00111254	A	A	A	A	A	A	A	A	A	A	A	A	A	A	A	A	A	A	A	A
AT1G09270_at	0.0315406	0.00752195	0.0265698	0.0883323	0.139626	0.0876523	0.225788	0.00626476	0	0.0014902	0	0	0	0.0037983	0.00282905	0.00842433	0.0966451	0.589147	0.0532658	0	6.77385e-08	0.000418554	2.60347e-05	0	0	0	0	0	0	A	P	A	A	A	A	A	P	P	P	P	P	P	P	P	P	A	A	A	P
AT1G09280_at	0	0	0	6.2655e-06	5.35185e-07	0	0	0	0	0.0160538	0	2.68859e-05	0	0.00711076	0.0953537	0.0476482	0	0.00236024	4.50852e-05	0	0	0	0.00032244	0	0	0	0	0	0	P	P	P	P	P	P	P	P	P	P	P	P	P	P	A	A	P	P	P	P
AT1G09290_at	0.138914	0.2033	0.0960262	0.359175	0.0184571	0.109272	0.0156014	0.0119773	0.0801447	0.561633	0.576166	0.567481	0.217898	0.355562	0.385289	0.447751	0.0748567	0.191852	0.106008	2.58219e-05	1.46634e-05	0.000389635	0.00809618	4.82615e-05	9.90287e-05	0	4.74095e-05	0	0	A	A	A	A	P	A	P	P	A	A	A	A	A	A	A	A	A	A	A	P
AT1G09300_at	0.000274947	0	0	0	8.63688e-05	0	0	0.00872728	0.0246155	0	0.020167	0.177369	0.140231	0.312999	0.102262	0.0527793	0.00192184	0.205387	0.303355	0	2.85958e-06	0	0	0.000134465	0.000592964	0.000652802	5.84682e-05	0.000118131	5.35218e-05	P	P	P	P	P	P	P	P	A	P	A	A	A	A	A	A	P	A	A	P
AT1G09310_at	0	0	0	0.319769	0.00402117	0	0.373645	0.427318	0.309548	0.273738	0.704262	0.348975	0.111023	0.240038	0.406776	0.316013	0.332489	0.0482988	8.60549e-05	0.124067	0	0.0658021	0.00163291	0	0	0	0	0	0	P	P	P	A	P	P	A	A	A	A	A	A	A	A	A	A	A	A	P	A
AT1G09320_at	0.0807558	0.128977	0.156184	0.145671	0.15003	0.0597214	0.014951	0.04951	0	0.11632	1.14589e-05	0	0	0.00185556	0.0106455	0.0957529	0.262872	0.160995	0.180641	0.00212028	0.00781501	0.0659388	0.0933963	0.000152234	6.74235e-05	0.000239011	0.000474971	0.000190236	0.000435882	A	A	A	A	A	A	P	A	P	A	P	P	P	P	P	A	A	A	A	P
AT1G09330_at	0	0	0	0	0	0	0	0	0	0.00216552	0	0	0	0.0108679	0.000354066	0.00395288	0	0	0	0	0	0	0	0	0	0	0	0	0	P	P	P	P	P	P	P	P	P	P	P	P	P	P	P	P	P	P	P	P
AT1G09340_at	0	0	0.000133499	0.0788621	0.002696	0	0.055868	0.0819948	0.0403505	0.180087	0.0462716	0.0132635	0.0170545	0.0681826	0.103943	0.240306	0.0123578	0.148433	0.012877	0	0	0	0	0	0	1.74745e-07	0	0	0	P	P	P	A	P	P	A	A	A	A	A	P	P	A	A	A	P	A	P	P
AT1G09350_at	0.377499	0.166447	0.485992	0.141139	0.133745	0.233902	0.122774	0.0983127	0.144847	0.0379211	0.015731	0.0163626	0.033116	0.00406	0.0397818	0.0635169	0.291158	0.0371602	0.425869	0.191728	0.11367	0.154804	0.172381	0.318549	0.20711	0.277414	0.389982	0.301071	0.256442	A	A	A	A	A	A	A	A	A	A	P	P	A	P	A	A	A	A	A	A
AT1G09360_at	0.0833041	0.077435	0.316427	0.041426	0.153444	0.0262778	0.137739	0.0726422	0.208689	0.0761279	0.259729	0.219947	0.307174	0.19026	0.181188	0.257452	0.0391972	0.0452393	0.00418981	0.236265	0.152437	0.137141	0.272686	0.298635	0.289358	0.277414	0.223778	0.37377	0.25781	A	A	A	A	A	A	A	A	A	A	A	A	A	A	A	A	A	A	P	A
AT1G09370_at	0	0	0	0.00646716	0.00105767	0.000156091	0.022326	0.581574	0.907354	0.983043	0.930089	0.988512	0.950524	0.992224	0.938224	0.873915	0.0101971	0.000608488	0.0131322	0.103791	0.806459	0.00343971	0.289368	0.718634	0.761858	0.0759691	0	0	0	P	P	P	P	P	P	A	A	A	A	A	A	A	A	A	A	P	P	P	A
AT1G09380_at	0.0580449	0.0210161	0.221897	0.0421494	0.0599481	0.0659629	0.0777002	0.0345413	0.0696321	0.219175	0.264515	0.0956664	0.145627	0.108779	0.193422	0.12612	0.108221	0.0199648	0.076896	0.0883671	0.0953856	0.223555	0.0560323	0.146412	0.130472	0.152943	0.130735	0.125467	0.193797	A	A	A	A	A	A	A	A	A	A	A	A	A	A	A	A	A	P	A	A
AT1G09390_at	0.0381004	0.0711368	0.193434	0.159503	0.122889	0.180132	0.256446	0.429733	0.0994917	0.257615	0.461858	0.134187	0.474109	0.0859934	0.089781	0.173093	0.356722	0.00451503	0.829246	0.329015	0.326199	0.0666142	0.138325	0	0	0	0	0	0	A	A	A	A	A	A	A	A	A	A	A	A	A	A	A	A	A	P	A	A
AT1G09400_at	0.507146	0.30026	0.519451	0.299156	0.451785	0.589449	0.420145	0.46757	0.000212404	0.49735	0.192175	0.307769	0.407132	0.167192	0.504633	0.552532	0.128143	0.155851	0.405253	0.447681	0.425842	0.497231	0.51475	0.289544	0.274538	0.317081	0.366851	0.189508	0.237701	A	A	A	A	A	A	A	A	P	A	A	A	A	A	A	A	A	A	A	A
AT1G09410_at	0.635489	0.661133	0.67601	0.816592	0.758314	0.716308	0.541853	0.589894	0.654896	0.896429	0.257508	0.239174	0.693979	0.332463	0.569914	0.380162	0.942761	0.871908	0.555216	0.302556	0.608676	0.72945	0.0806744	0.257431	0.450225	0.258837	0.365311	0.55229	0.470183	A	A	A	A	A	A	A	A	A	A	A	A	A	A	A	A	A	A	A	A
AT1G09415_at	0	0.00482448	0.14879	0.0644369	0.00801845	0.0235719	0	0.601346	0.597174	0.555529	0.826582	0.704335	0.684356	0.908686	0.541884	0.511491	0.410115	0.612233	0.318861	0.0571428	0	0.000616719	0.51475	0.0430003	0.0790115	0.0951126	0.126893	0.0988169	0.0696464	P	P	A	A	P	A	P	A	A	A	A	A	A	A	A	A	A	A	A	A
AT1G09420_at	0.0122089	0.0197731	0.157776	0.00917394	0.0395905	0.0268578	2.15685e-05	0.0543511	0.0980107	0	0.0660729	0.0138905	0.0165455	0.0696703	0.126196	0.0579931	0.0909081	0.334601	0.0953514	0.00118171	0	0.000497828	0.00171172	0	0	0	0	0	0	P	P	A	P	A	A	P	A	A	P	A	P	P	A	A	A	A	A	A	P
AT1G09430_at	0.0589847	0.0817924	0.403685	0.075728	0.134184	0.180989	0.0374217	0.425361	0.296353	0.42921	0.127697	0.182724	0.243976	0.512087	0.315263	0.617143	0.390591	0.250291	0.0609242	0.152839	0.123054	0.00258166	0.0761606	4.30876e-05	0	0	2.38574e-05	6.23683e-06	2.23215e-05	A	A	A	A	A	A	A	A	A	A	A	A	A	A	A	A	A	A	A	A
AT1G09440_at	0.785964	0.794605	0.724026	0.598032	0.440389	0.476736	0.418563	0.778736	0.5188	0.631787	0.733323	0.565777	0.79678	0.515289	0.419404	0.438917	0.372013	0.674711	0.658426	0.61562	0.148714	0.687102	0.40517	0.0074145	0.0110406	0.00618509	0.00797702	0.00446117	0.05187	A	A	A	A	A	A	A	A	A	A	A	A	A	A	A	A	A	A	A	A
AT1G09450_at	0.20564	0.276718	0.576692	0.415476	0.217706	0.0548001	0.438405	0	0.888711	0.441786	0.327472	0.160152	0.251908	0.3613	0.100872	0.0518633	0.313649	0.322468	0.644862	0	0.0717885	0.000210348	0.0607488	0.000878405	3.91956e-05	0.00115242	0.00451006	0.00302448	0.00610145	A	A	A	A	A	A	A	P	A	A	A	A	A	A	A	A	A	A	A	P
AT1G09460_at	0.147111	0.0397567	0.262416	0.0427984	0.00553343	0.0147879	0.0508847	0.0210212	0.115367	0.0167338	0.112823	0.0569418	0.0167014	0.0963321	0.175319	0.361843	0.00818529	0.39562	0.015451	0.0986933	0.0539454	0.155225	0.056391	0.00513946	0.000220942	0.00416017	0.000168582	0	5.99815e-05	A	A	A	A	P	P	A	A	A	P	A	A	P	A	A	A	P	A	P	A
AT1G09470_at	0.901348	0.80777	0.438644	0.648856	0.630706	0.957377	0.42833	0.270803	0	0	0.254143	0.973941	0.502424	0.363433	0.124972	0.181703	0.999657	0.270665	0.7715	0.000996166	0.0477991	0	0	0	0	0	0	0	0	A	A	A	A	A	A	A	A	P	P	A	A	A	A	A	A	A	A	A	P
AT1G09500_at	0.386397	0.102558	0.968953	0.818124	0.8808	0.797629	0.649149	0.716103	0.876549	0.878931	0.999143	0.977316	0.977098	0.245571	0.925012	0.540863	0.961221	0.979401	0.896623	0.872243	0.75573	0.825119	0.806716	0.874748	0.834372	0.63556	0.423501	0.414577	0.585124	A	A	A	A	A	A	A	A	A	A	A	A	A	A	A	A	A	A	A	A
AT1G09510_at	0	0	0.00654771	0.449369	0.069977	0.255704	0.317191	0.482532	0.252679	0.220748	0.440005	0.186676	0.171287	0.416061	0.267396	0.359105	0.308215	0.557426	0.115074	0.291299	0.628656	0.408812	0.370979	0.0228054	0.0124283	0.0188222	0.0422949	0.00548817	0.0130568	P	P	P	A	A	A	A	A	A	A	A	A	A	A	A	A	A	A	A	A
AT1G09520_at	0.163107	0.22412	0.0432143	0.270301	0.332014	0.0628019	0.150326	0.000130776	0	0.0241604	0.231555	0.0208172	0.0141976	1.61661e-06	0	0	0.0583913	0.178496	0.0639253	0	0.0616812	0.000111939	0	0.000152843	0	0	0	0	0	A	A	A	A	A	A	A	P	P	A	A	A	P	P	P	P	A	A	A	P
AT1G09530_at	0.109001	0.040331	0.19072	0.0552691	0.100663	0.012115	0.00349657	0	0.0343981	0.00035446	0.00621712	0.0663916	0.0671677	0.00306776	0.0536703	0.0292769	0.0192205	0.123623	0.280123	0.000243338	0.00138037	0.00418867	0.000344211	0.000127115	6.44524e-05	0	0.000510227	0.000359705	0.000499519	A	A	A	A	A	P	P	P	A	P	P	A	A	P	A	A	P	A	A	P
AT1G09540_at	0.206018	0.800039	0.357637	0.550809	0.33638	0.0162577	0.517686	0.406801	0.508345	0.424487	0.204824	0.421755	0.574988	0.363311	0.282085	0.727036	0.0398456	0.23441	0.0208499	0.257833	0.894859	0.450192	0.450177	0.249806	0.0962847	0.0281266	0	0	0	A	A	A	A	A	P	A	A	A	A	A	A	A	A	A	A	A	A	A	A
AT1G09550_at	0.0172319	0.0182457	0.0501552	0.00810674	0.164574	0.132725	0.0535862	0.042678	0	0.0555961	0.0646552	0.00309172	0.0574573	0.0379428	0.0595818	0.0458127	0.051947	0.053744	0.266381	0.128626	0.136794	0.111312	0.0714986	0.29228	0.21501	0.228107	0.194216	0.395713	0.38274	P	P	A	P	A	A	A	A	P	A	A	P	A	A	A	A	A	A	A	A
AT1G09560_at	5.22823e-06	4.94975e-05	0.00271728	0.00156376	9.30114e-06	1.90802e-05	0.000122522	0.0155339	0.0668463	0.0298187	0.0230513	0.00222219	0.00168925	0.00460045	0.0100631	0.0401883	0.00139527	0.000847388	0.00273558	0	0	0	0.00147354	0	0	0	0	0	0	P	P	P	P	P	P	P	P	A	A	A	P	P	P	P	A	P	P	P	P
AT1G09570_at	0.0527595	0.0377269	0.567892	0.525722	0.131969	0.0589461	0.332911	0.186481	0.274424	0.316616	0.516963	0.256661	0.453095	0.27696	0.217221	0.505075	0.158696	0.429142	0.282478	0.0109111	0	0	5.10351e-05	0	0	0	0	0	0	A	A	A	A	A	A	A	A	A	A	A	A	A	A	A	A	A	A	A	P
AT1G09575_at	0.0146833	0.0541645	0.235813	0.122453	0.286771	0.0332723	0.255503	0.0644368	0.105844	0.433727	0	0	0	0.0521278	0.447885	0.0915508	0.206641	0.531332	0.128913	0.133136	0.365745	0.0537992	0.0545413	0.0334824	0.00990952	0.014446	0.00739142	0.00120616	0.00950582	P	A	A	A	A	A	A	A	A	A	P	P	P	A	A	A	A	A	A	A
AT1G09600_at	0.334685	0.107162	0.418153	0.120726	0.225879	0.373706	0.208434	0.0587263	0	0.256116	0	0	0	0.198114	0.0403839	0.372466	0.287401	0.267497	0.317209	0.159199	0.0183838	0.0541497	0.177681	0.00657172	0.00596176	0.00512267	0.0110815	0.0499453	0.0231072	A	A	A	A	A	A	A	A	P	A	P	P	P	A	A	A	A	A	A	A
AT1G09610_at	0.528608	0.590382	0.733784	0.518795	0.680515	0.586636	0.355546	0.587493	0.480605	0.760235	0.752439	0.599316	0.417387	0.61872	0.724788	0.58713	0.808884	0.862207	0.708308	0.439964	0.613983	0.492389	0.748045	0.435221	0.588838	0.456422	0.342695	0.341255	0.422328	A	A	A	A	A	A	A	A	A	A	A	A	A	A	A	A	A	A	A	A
AT1G09620_at	0	0	0.000593735	0.00120517	0	0	0	0	0	0.0168551	0.002273	0.0110481	0.000854164	1.38841e-05	0	0	0.000110417	0.000553657	0.0527575	0	0	0	0	0	0	0	0	0	0	P	P	P	P	P	P	P	P	P	P	P	P	P	P	P	P	P	P	A	P
AT1G09630_at	0.0737115	0.11119	0.394104	0.226664	0.0670044	0.0878112	0.000131013	0	0	0.283878	0.0314889	0.158857	0.23672	8.01401e-05	0.00136033	1.15114e-05	0.127341	0.0496732	0.248855	0	0.000531609	0	3.68147e-05	0	0	0	0	0	0	A	A	A	A	A	A	P	P	P	A	A	A	A	P	P	P	A	A	A	P
AT1G09660_at	0.0103851	0.0314417	0.0363631	0.0196724	0.00128455	0.00158116	0	0.0223619	0	0	0.00444499	0.0075435	0.00431755	0.069062	0.0713526	0.0590351	0.115653	0.0500088	0.0969925	0	3.53232e-06	0	0	0	0	0	0	0	0	P	A	A	P	P	P	P	A	P	P	P	P	P	A	A	A	A	A	A	P
AT1G09680_at	0.0166352	0.0955511	0.00144858	0.0604656	0.0383311	0.0952099	0.0423562	0.223741	0.0900216	0.0651791	0.0937422	0.12655	0.0557033	0.00923896	0.000338903	6.88176e-05	0.133673	0.00693137	0.273405	0.0981826	0.0738195	0.304889	0.00459006	0.023637	0.0120379	0.0325011	0.0271028	0.0269338	0.0126993	P	A	P	A	A	A	A	A	A	A	A	A	A	P	P	P	A	P	A	A
AT1G09700_at	1.039e-06	2.20581e-06	0	0	0	0	0	0.00692756	0	0	0.0261884	0.0197703	0.00837867	0.0550109	0.0264642	0.0273144	3.99919e-07	0.00189603	0.000381201	0	1.09204e-05	0	0	0	0	0	0	0.000326496	2.61914e-05	P	P	P	P	P	P	P	P	P	P	A	P	P	A	A	A	P	P	P	P
AT1G09720_at	0.778596	0.621885	0.219645	0.899501	0.443155	0.920094	0.851528	0.920195	0.92839	0.977024	0.42219	0.567991	0.117539	0.922186	0.794551	0.981349	0.0449363	0.183417	0.773891	0.725726	0.962245	0.847637	0.77955	0.8836	0.831555	0.659731	0.926954	0.760717	0.775687	A	A	A	A	A	A	A	A	A	A	A	A	A	A	A	A	A	A	A	A
AT1G09730_at	0.00190876	0.0135491	0.2653	0.0255534	0.0349749	0.00138358	0	0	0	0.105326	0.00205154	0.00141305	3.33167e-06	0.0196893	0.0332264	0.00686078	0.0187018	0.317331	0.0393693	0.000437804	0.000169252	0.000101031	3.76602e-05	0	0	0	0	0	0	P	P	A	A	A	P	P	P	P	A	P	P	P	P	A	P	P	A	A	P
AT1G09740_at	0.418379	0.666202	0.18812	0.698831	0.333065	0.536617	0.311619	0.052191	0.113311	0.247233	0.337179	0.336716	0.503845	0.544256	0.361917	0.365928	0.29916	0.479701	0.777848	0.172844	0.135009	0.105496	0.178622	0.225925	0.244453	0.278521	0.231075	0.233412	0.301777	A	A	A	A	A	A	A	A	A	A	A	A	A	A	A	A	A	A	A	A
AT1G09750_at	0.00567575	0	0.0123467	0.0531119	0.182493	0	0.26882	0	0.099395	0.14062	0.11534	0.139177	0.242402	0.122012	0.0692509	0.225285	0.0238795	2.52845e-05	0.194914	0.0994708	0	6.68059e-06	0.00186931	0	0	0	0	0	0	P	P	P	A	A	P	A	P	A	A	A	A	A	A	A	A	A	P	A	A
AT1G09760_at	0.000289407	7.56928e-07	0.000980618	1.42141e-05	0.00194179	0.000136576	0	0	0	0	0.0184123	0.00902791	0.032694	0.0374266	0.0827097	0.0600376	0.0012201	0.0228611	0.00664695	0	0	0	0	0	0	0	0	0	0	P	P	P	P	P	P	P	P	P	P	P	P	A	A	A	A	P	A	P	P
AT1G09770_at	0.00432511	0.00202826	0.0210226	0.0243079	6.40433e-05	0	0	0	0	0	0.0172285	5.74595e-05	4.76123e-06	0	0	0	0.0466027	0.097747	0.0166864	0	0	0	9.04504e-05	0	0	0	0	0	0	P	P	A	A	P	P	P	P	P	P	P	P	P	P	P	P	A	A	P	P
AT1G09780_at	0	0	0	0	0	0	0	0	0	0	0	0	0	0.00566492	0.00084882	0.000791034	8.67314e-06	0.00063148	0.00134861	0	0	0	0	0	0	0	0	0	0	P	P	P	P	P	P	P	P	P	P	P	P	P	P	P	P	P	P	P	P
AT1G09790_at	4.00045e-05	0	0.00481992	0	0	0	0	0.0128148	0	0.120592	0	0	0	0.164128	0.193422	0.0335136	0	0	0	0	0	0	0.152477	0.0150002	0.0284529	0.0019857	0	0	0	P	P	P	P	P	P	P	P	P	A	P	P	P	A	A	A	P	P	P	P
AT1G09795_at	2.7131e-05	0.000399457	0.109335	0.266505	0.098549	0.0952916	0.229334	0.171732	0.00102736	0.588908	0.140076	0.100547	0.0317198	0.08668	0.0259726	0.0113985	0.479347	0.244911	0.119156	0.0108218	0.016239	0.00627013	0.00719801	0	0	0	0	0	0	P	P	A	A	A	A	A	A	P	A	A	A	A	A	A	P	A	A	A	P
AT1G09800_at	0.0171972	0.0264508	0.106863	0.0746044	0.144926	0.0340556	0.0410288	0.00120991	0.0441334	0.121263	0.0732128	0.0822301	0.033541	0.00467847	0.000850247	0.000347987	0.0222836	0.123578	0.0684872	0.0438995	0.00285246	0.0206804	0.00507055	0.00106419	0.000448381	0.000501697	0.000257471	0.000395112	0.00194884	P	A	A	A	A	A	A	P	A	A	A	A	A	P	P	P	A	A	A	A
AT1G09810_at	0.0340717	0.193481	0.0762094	0.0776536	0.0164804	0.0120639	0	0.121509	0	0.179443	0.00805729	0.0100402	5.97061e-05	0	0	0	0.160813	0.067028	0.0934174	0	6.15405e-06	0	4.09101e-05	5.73375e-06	8.0403e-05	0.000243136	8.615e-05	0.000411003	0.000477681	A	A	A	A	P	P	P	A	P	A	P	P	P	P	P	P	A	A	A	P
AT1G09815_at	0	0	9.89722e-05	0	0	0	0	0	0	0.00503151	0	0	0	0	0	0	0	0	0	0	0	0	0	0	0	0	0	0	0	P	P	P	P	P	P	P	P	P	P	P	P	P	P	P	P	P	P	P	P
AT1G09820_at	0.28345	0.164414	0.329663	0.637913	0.0981096	0.202965	0.375839	0.181283	0.349697	0	0.174979	0.25781	0.171615	0.0504119	0.179509	0.06847	0.160143	0.285012	0.211043	0.00499882	0.1859	0.017946	0.00747108	0.0209802	0.0118757	0.0144074	0.0316469	0.0346595	0.064852	A	A	A	A	A	A	A	A	A	P	A	A	A	A	A	A	A	A	A	P
AT1G09830_at	0.000591529	0	5.64629e-06	0.00837667	0.00547339	0.000943344	0	0.00273997	0.00022318	0.0169285	0.0572838	0.00135726	0.000832384	0	0	0	0.0110602	0.00159669	0.00220198	0	0	0	0	0	5.51118e-06	0.000536309	5.39029e-05	0.000178403	2.69895e-05	P	P	P	P	P	P	P	P	P	P	A	P	P	P	P	P	P	P	P	P
AT1G09840_at	0.0065169	0.00195478	0.00790563	5.92038e-06	0	0.00019835	0.268482	0	0	0	0.43437	0.0814256	0.10853	0.0463713	0.0770506	0.0213741	0.0038777	0.0212395	0.000310223	0	0.00022566	0	0	0	0	0	0	0	0	P	P	P	P	P	P	A	P	P	P	A	A	A	A	A	A	P	A	P	P
AT1G09850_at	0.0516867	0.0607144	0.235351	0.13361	0.0556461	0.00277612	0.00265296	0.148702	0.0821323	0.009231	7.8992e-05	0	0	2.50491e-05	0	0	0.0211696	0.0053072	0.0483343	0	0	0	0	0	0	7.32444e-05	0	0	0	A	A	A	A	A	P	P	A	A	P	P	P	P	P	P	P	A	P	A	P
AT1G09870_at	0	3.40275e-05	0.00640865	7.8413e-06	1.0191e-05	0	0	0	0	3.30353e-05	0.00192478	0.00190393	1.94661e-05	0	0	0	0	0.018195	0.00397227	0	0	0	0	0	0	0	0	0	0	P	P	P	P	P	P	P	P	P	P	P	P	P	P	P	P	P	P	P	P
AT1G09890_at	0.0277522	0.00242889	0.000501513	0.00316609	0.00303192	0.0298657	0.186897	0.108413	0.192263	0.293449	0.19962	0.0553826	0.0712014	0.0229439	0.0218347	0.069262	0.00343891	0.0972801	0.161381	0.0992587	0.182059	0.0821871	0.221923	0.174484	0.124226	0.103469	0.180763	0.188269	0.14369	A	P	P	P	P	A	A	A	A	A	A	A	A	A	A	A	P	A	A	A
AT1G09900_at	0.00109957	0.000591621	0.0368101	0.018574	0.00090305	0.00176273	7.06106e-05	0.332614	0	0.0460559	0.145742	0.242354	0.0697471	0.0149936	0.0238171	0.00853886	0.00437804	0.120683	0.0600594	0.000714472	0.000156509	0.039551	0.00382965	0.00067372	7.16705e-05	0.000655721	0.000133109	0.000704088	0.00107145	P	P	A	P	P	P	P	A	P	A	A	A	A	P	A	P	P	A	A	P
AT1G09910_at	0	6.60987e-06	0.00285806	1.3722e-05	0	0	0	0.0184352	0	0	0	0	0	0	0	0	0	0	0.000180611	0	0	1.88445e-06	0.000292698	0	0	0	0	0	0	P	P	P	P	P	P	P	P	P	P	P	P	P	P	P	P	P	P	P	P
AT1G09920_at	0.00878017	0.0111668	0.16129	0.0083489	0.0140643	0.00555012	0.000373317	4.90489e-05	0	0	8.71279e-05	0	0	0.00072284	0	0	0.0356044	0.0769647	0.0329051	0	0	0	3.65908e-06	0	0	0	0	0	0	P	P	A	P	P	P	P	P	P	P	P	P	P	P	P	P	A	A	A	P
AT1G09930_at	0.0810749	0.0683681	0.0756178	0.210921	0.111815	0.124588	0.20005	0.12787	0.149728	0	0.055009	0.0201513	2.36463e-05	0	0	0	0.199413	0.267497	0.151571	0	0	0	0	0.186995	0.106018	0.114598	0.15081	0.153256	0.151401	A	A	A	A	A	A	A	A	A	P	A	A	P	P	P	P	A	A	A	P
AT1G09940_at	0.38242	0.417038	0.455314	0.459132	0.638812	0.449424	0.453193	0.231593	0.245891	0.557225	0	0	0	0.385756	0.107654	0.42998	0.225301	0.290624	0.521997	0.167445	0.283241	0.223122	0.204381	0.161989	0.151531	0.0535271	0.207106	0.191893	0.197621	A	A	A	A	A	A	A	A	A	A	P	P	P	A	A	A	A	A	A	A
AT1G09950_at	0.350271	0.261683	0.181724	0.247699	0.531683	0.114134	0.43408	0.337139	0.245044	0.484009	0.0407648	0.0667431	0.15619	0.0091126	0.0741585	0.132474	0.398899	0.850689	0.461291	0.637646	0.272918	0.325238	0.482449	0.223818	0.75178	0.277077	0.49607	0.679902	0.362248	A	A	A	A	A	A	A	A	A	A	A	A	A	P	A	A	A	A	A	A
AT1G09960_at	0.000846206	0.0322142	0.00289168	0.0088674	0.00443234	0.00767139	0.00930583	0.00906891	0.0134407	0.000135262	0.06666	0.0333702	0.0252139	0.00485179	0.0756596	0.0168853	0.0364072	0.0360171	0.0114665	0.000550015	0.00741615	3.96546e-06	0.00135032	4.44953e-06	0	0	0	0	0	P	A	P	P	P	P	P	P	P	P	A	A	A	P	A	P	A	A	P	P
AT1G09970_at	0.0900555	0.161195	0.652938	0.61103	0.311223	0.232712	0.368285	0.208634	0.194745	0.33141	0.00149016	1.03256e-05	5.31475e-05	0.21955	0.339482	0.169	0.386967	0.222852	0.183819	0.154577	0.0910051	0.0126411	0.0300081	0	0	0	0	0	0	A	A	A	A	A	A	A	A	A	A	P	P	P	A	A	A	A	A	A	A
AT1G09980_at	0.92235	0.948222	0.91698	0.822671	0.934728	0.998688	0.999455	0.979748	0.994841	0.872342	0.191676	0.469702	0.888181	0.313259	0.920495	0.459285	0.944962	0.932144	0.834838	0.998884	0.953802	0.974637	0.978913	0.661771	0.43026	0.527202	0.920526	0.928276	0.99554	A	A	A	A	A	A	A	A	A	A	A	A	A	A	A	A	A	A	A	A
AT1G10000_at	0.166604	0.138888	0.0199835	0.280536	0.028123	0.0548103	0.093543	0.212757	0.0526498	0.258924	0.0269871	0.0793581	0.104539	0.0307216	0.0353164	0.00274794	0.071385	0.0957245	0.101687	0.128875	0.102975	0.136359	0.0914054	0.215887	0.266226	0.293825	0.223778	0.153151	0.188721	A	A	P	A	A	A	A	A	A	A	A	A	A	A	A	P	A	A	A	A
AT1G10010_at	0	0	0	0.101239	0.0267329	0.00971488	0.0592291	0.190376	0.0714119	0.0492945	0.0439926	0.114258	0.0817072	0.123862	0.0776646	0.0722103	0.0276705	0.225183	0.0841981	0.209268	0.249705	0.106423	0.0760425	0.000434646	0.00174685	0.00176989	0	0	0	P	P	P	A	A	P	A	A	A	A	A	A	A	A	A	A	A	A	A	A
AT1G10020_at	0.466238	0.430218	0.629092	0.285236	0.638366	0.805627	0.359904	0.249744	0.405476	0.578965	0.176245	0.256083	0.0763009	0.154601	0.233836	0.436275	0.539786	0.118992	0.262459	0.0130529	0.00891901	0.020073	0.0608352	0	0	0	0	3.7122e-05	3.17015e-05	A	A	A	A	A	A	A	A	A	A	A	A	A	A	A	A	A	A	A	P
AT1G10030_at	0	0	7.65625e-05	0	0.000119237	0.000172495	6.0305e-05	0.0063955	0.10223	0	0.0755688	0.0774548	0.00127861	0.0114329	0.00504581	0.141017	0	0	0	0	0	0	0	0	0	0	0	0	0	P	P	P	P	P	P	P	P	A	P	A	A	P	P	P	A	P	P	P	P
AT1G10050_at	0.0572485	0.0970683	0.253351	0.0892477	0.100413	0.128054	0.043969	0.000135987	1.09423e-05	0.157389	0.186768	0.0282614	0.0673373	0.269864	0.413591	0.403833	0.182945	0.0583864	0.350339	0.0160471	8.18757e-05	0.0420761	0.23343	0.0761458	0.0605703	0.0468838	0.0907643	0.0675109	0.0715275	A	A	A	A	A	A	A	P	P	A	A	A	A	A	A	A	A	A	A	P
AT1G10060_at	0.0342161	0.0426582	0.104952	0.139722	0.158876	0.0536697	0.0577468	0.119935	0.0414393	0.0495787	0.235698	0.252134	0.320307	0.135914	0.216863	0.170339	0.123773	0.237541	0.155863	0.0239536	0.00330493	0	0.00793803	0.0106658	0.00607663	0.0255142	0.0145367	0.0101007	0.0231551	A	A	A	A	A	A	A	A	A	A	A	A	A	A	A	A	A	A	A	A
AT1G10070_at	0.063294	0.061337	0.171821	0.0416924	0.0745771	0.03362	0.0635784	0.0369811	0.194255	0.0366814	0	0	0	0.0984823	0.234989	0.219356	0.0520315	0.298645	0.0426634	0.0287746	0.0139848	0.000154783	0.0331108	0.0918682	0.0848198	0.0537889	0.075458	0.122415	0.118272	A	A	A	A	A	A	A	A	A	A	P	P	P	A	A	A	A	A	A	A
AT1G10090_at	0.0692473	0.100567	0.0752709	0.0128223	0.0657142	0.0481173	0.158181	0.00125389	0.00115102	0.146866	0	0	0	0	0	0	0.0333515	0.0604436	0.201761	0.0293186	0.0510793	0.0379132	0.0270195	0.0944786	0.0979939	0.0798096	0.164655	0.10844	0.128536	A	A	A	P	A	A	A	P	P	A	P	P	P	P	P	P	A	A	A	A
AT1G10110_at	0.0254256	0.238636	0.0249583	0.418046	0.062019	0.0411974	0	0	0	0.35275	0.277809	0.261199	0.211806	0.394423	0.220016	0.328767	0.113864	0.0981437	0.157757	0	0	0	0	0.000871207	0.00201924	0.00385447	0.00375949	0.00200082	0.00554134	A	A	A	A	A	A	P	P	P	A	A	A	A	A	A	A	A	A	A	P
AT1G10120_at	0.0660235	0.107201	0.232223	0.212091	0.235732	0.267153	0	0.237155	0.175864	0.0885777	0.411867	0.243863	0.321274	0.317246	0.364946	0.180651	0.0443584	0.0127023	0.486142	0.000433415	0.0012001	0.00035666	0.00186366	0	0	0	0	0	0	A	A	A	A	A	A	P	A	A	A	A	A	A	A	A	A	A	P	A	P
AT1G10130_at	0.0140423	0.104817	0.154177	4.39499e-05	0.00225684	0.00151297	0	0.0608247	0	0	0.00196246	2.16363e-05	0.00182938	0.0589051	0.0666297	0.042702	0.00261533	0.0247168	0.0216158	0	0	0	0	0	0	0	0	0	0	P	A	A	P	P	P	P	A	P	P	P	P	P	A	A	A	P	A	A	P
AT1G10140_at	0.38581	0.425995	0.26925	0.521353	0.150803	0.339974	0.264558	0.214794	0.207109	0.230161	0.266932	0.198906	0.159606	0.167199	0.196722	0.283007	0.407942	0.402729	0.503523	0.0599789	0.218115	0.252052	0.211647	0.0804938	0.0503657	0.0294519	0.00349682	0.000923541	0.0596778	A	A	A	A	A	A	A	A	A	A	A	A	A	A	A	A	A	A	A	A
AT1G10150_at	0.00167548	0.0028496	0.0279136	0.231511	0.00213322	0.00101935	0.134589	0.0289083	7.53289e-05	0.300798	0	0	0	0	0	0	0.003039	0.504748	0.0036269	0.000121767	0	0	3.30993e-05	0	0	0	0	0	0	P	P	A	A	P	P	A	A	P	A	P	P	P	P	P	P	P	A	P	P
AT1G10160_at	0.261189	0.410031	0.608917	0.487876	0.142488	0.433452	0.338808	0.203545	0.141953	0.369435	0.206527	0.0884963	0.0169722	0.0812865	0.047908	0.0582288	0.402018	0.0981437	0.227576	0.2003	0.222142	0.234191	0.232352	0.32802	0.242156	0.247776	0.387772	0.151157	0.283053	A	A	A	A	A	A	A	A	A	A	A	A	P	A	A	A	A	A	A	A
AT1G10170_at	0.0049495	0.026642	0.0230786	0.155683	0.0659005	0.0361842	0.000308883	0.00067408	0.00569327	0.0345349	0	0	0	0	0	0	0.401746	0.0517627	0.0677545	0	1.02223e-05	3.6982e-05	0.00427279	0	0	0	0	0	0	P	A	A	A	A	A	P	P	P	A	P	P	P	P	P	P	A	A	A	P
AT1G10180_at	0	0	0.000561956	0	0	0	0	0	0	0	0.00243902	0.0035952	5.43808e-05	0.00242182	0.00178054	0.00351086	0	0	0	0	0	0	0	0	0	0	0	0	0	P	P	P	P	P	P	P	P	P	P	P	P	P	P	P	P	P	P	P	P
AT1G10200_at	0.551849	0.237501	0.717311	0.694401	0.821987	0.199006	0.429618	0.0146149	0.616226	0.317906	0.325169	0.489002	0.170383	0.562992	0.680004	0.436187	0.60725	0.617288	0.425157	0.0411653	0.00217091	0.0291217	0.0039066	0	0	0	0	0	0	A	A	A	A	A	A	A	P	A	A	A	A	A	A	A	A	A	A	A	A
AT1G10210_at	0.0231363	0.113854	0.0385715	0.203522	0.101183	0.130529	0.232997	0.16398	0.209466	0.119591	0.208881	0.100802	0.0579496	0.180662	0.228038	0.149123	0.138038	0.098501	0.19314	0.0040003	0.0110877	0.0058666	0.0275354	0.0126804	0.00904021	0.0133464	0.00834183	0.00158055	0.0255638	A	A	A	A	A	A	A	A	A	A	A	A	A	A	A	A	A	A	A	P
AT1G10230_at	9.3002e-06	0	6.94424e-07	5.50497e-05	0	0.00106799	0	6.74894e-05	0	0	2.09273e-05	0	0	0	0	0	0.0113456	3.1715e-05	0.010207	0	0	0	1.66004e-05	0	0	0	0	0	0	P	P	P	P	P	P	P	P	P	P	P	P	P	P	P	P	P	P	P	P
AT1G10240_at	0	0	0.000366571	0	0.000250615	0	8.3647e-06	0	0.00586099	0	0.0175859	0.00183422	0.00123445	0.0241201	0.03621	0.218235	2.41188e-06	0.00490604	0.00818525	0	0	0	0	0	0	0	0	0	0	P	P	P	P	P	P	P	P	P	P	P	P	P	A	A	A	P	P	P	P
AT1G10270_at	3.70498e-05	0.000711353	0.000565881	0.000374723	3.03091e-06	0	0	0.353412	0	0	0.00374757	0.039708	0.00711349	0.106804	0.0595508	0.127286	0.029411	0.0525137	0.0423691	0	0	0	0	0	0	7.95368e-05	0	0	0	P	P	P	P	P	P	P	A	P	P	P	A	P	A	A	A	A	A	A	P
AT1G10290_at	0.00122771	0.00300757	0.0131556	0.00769745	0.00039002	0.00049724	8.34968e-06	0	0.000600024	0	3.55126e-05	6.77011e-05	0	0.00593449	0.00356363	0.00239875	0.00943526	0.00841171	0.0301982	0.000246819	0.000120156	0	4.86265e-06	0	0	0	0	0	0	P	P	P	P	P	P	P	P	P	P	P	P	P	P	P	P	P	P	A	P
AT1G10300_at	0.354999	0.148648	0.592441	0.474273	0.364198	0.532595	0.266276	0.270278	0.259567	0.336191	0.366688	0.250741	0.355693	0.196771	0.389028	0.210585	0.406076	0.421349	0.415466	0.148241	0.00436488	0.0619317	0.00953089	0.0500428	0.0629348	0.0443834	0.0604873	0.101246	0.0633468	A	A	A	A	A	A	A	A	A	A	A	A	A	A	A	A	A	A	A	A
AT1G10310_at	0	0	0	0	1.72912e-06	0	0	0	0	0.0737117	0.00402839	0.00201597	0.000393117	0.0160844	0.0262111	0.123135	3.50693e-06	4.38724e-05	0.000158936	0	0	0	0	0	0	0	0	0	0	P	P	P	P	P	P	P	P	P	A	P	P	P	P	A	A	P	P	P	P
AT1G10320_at	1.6355e-05	0.0639511	0.223285	0.239896	0.0659005	0.0383184	0	0.0033452	0.0202683	0.0126461	0.314319	0.21067	0.287495	0.615977	0.263151	0.322975	0.260953	0.25274	0.0932065	0.0644063	0.0371483	0.000279214	0.00149418	0.000419497	4.78779e-05	0.00075256	0.00748413	0.00278774	0.00438374	P	A	A	A	A	A	P	P	A	P	A	A	A	A	A	A	A	A	A	A
AT1G10330_at	0.000123457	0	0.0223272	0.00126908	0.0428779	0.00410552	0.0134922	0.0117382	0.0459435	0.0475125	0.0226105	0.0598143	0.0296643	0.115242	0.0388764	0.0777784	0.000322531	0.0661791	0.0206901	3.22591e-05	0.0220947	1.34958e-05	0	0.00051867	0.00352659	0.000454439	0.0005536	0.00194393	5.34183e-05	P	P	A	P	A	P	P	P	A	A	A	A	A	A	A	A	P	A	A	P
AT1G10340_at	0.0680419	0.0575555	0.18457	0.0528583	6.9446e-05	0.0155159	0.0271683	0.0457106	0.0202683	0.029103	0.0395719	0.0399398	0.0865821	0.00788578	0.0425615	0.0212523	0.0386545	0.104075	0.0821503	0.104969	0.052431	0.0654746	0.142844	0.182358	0.160262	0.0785684	0.181819	0.102514	0.100049	A	A	A	A	P	P	A	A	A	A	A	A	A	P	A	A	A	A	A	A
AT1G10350_at	0.000477297	0.0227149	0.149989	0.213813	0.0819617	0.0835496	0	0.0308161	0.0140819	0.07779	0.0363513	0.000644696	0.00501657	0.0165333	0.0264311	0.0145784	0.116765	0.0208752	0.224712	0.000118113	0.0639391	0.00118429	0.00232848	9.30551e-05	3.13371e-05	2.27697e-07	0	0	0	P	A	A	A	A	A	P	A	P	A	A	P	P	P	A	P	A	A	A	P
AT1G10360_at	0.742692	0.52212	0.438644	0.815878	0.116012	0.0720546	0.893745	0.594489	0.728172	0.648026	0.334915	0.333341	0.38242	0.518436	0.823113	0.529817	0.458993	0.753738	0.0672391	0.438862	0.771306	0.0960435	0.702172	0.258687	0.0897757	0.317081	0.195999	0.265587	0.117792	A	A	A	A	A	A	A	A	A	A	A	A	A	A	A	A	A	A	A	A
AT1G10370_at	0.153265	0.0742316	0.197196	0.209912	0.114691	0.0289592	0.0439624	0.0941412	0.0772462	0.0693355	0.260982	0.128061	0.342252	0.130188	0.0675123	0.158305	0.119618	0.00323215	0.284824	0.0654819	0.0297001	0.0958009	0.0102375	0.0160146	0.000754304	0.0124315	0.0132857	0.00817067	0.00580845	A	A	A	A	A	A	A	A	A	A	A	A	A	A	A	A	A	P	A	A
AT1G10380_at	0.0604185	0.0200279	0.087347	0.00996242	0.148367	0.0641396	0.0375075	0.0252845	0.0362286	0.0396187	0.355904	0.251206	0.175094	0.12024	0.103001	0.0929731	0.0289531	0.112849	0.238384	0.158923	0.0744567	0.107799	0.124861	0.0566023	0.101179	0.075002	0.015237	0.00954621	0.0208344	A	A	A	P	A	A	A	A	A	A	A	A	A	A	A	A	A	A	A	A
AT1G10390_at	0.299775	0.378172	0.354172	0.72362	0.247304	0.243047	0	0.775096	0.4673	0.40078	0.0580518	0.0166545	0.00301468	0.00467272	0.00012662	0.000355118	0.0703748	0.208615	0.457073	0.00406229	0.111393	0.00618921	0.107102	0	0	0	0	0	0	A	A	A	A	A	A	P	A	A	A	A	P	P	P	P	P	A	A	A	P
AT1G10400_at	0.260671	0.204105	0.108346	0.115535	0.299515	0.120338	0.141439	0.130289	0.219087	0.414411	0.282052	0.139669	0.160987	0.206839	0.0822699	0.0643597	0.150582	0.0517627	0.394632	0.142521	0.24612	0.212223	0.152477	0.139633	0.245326	0.16981	0.2974	0.479975	0.109653	A	A	A	A	A	A	A	A	A	A	A	A	A	A	A	A	A	A	A	A
AT1G10410_at	0.00900239	0.0893967	0.000657577	0.020922	0.000548855	0.000365385	0	0.0804297	0.0479039	0.0298982	0	0	0	0.0164251	0.00344987	0.000745874	0.00169726	0.0139383	0.00209652	0.000105598	1.31448e-05	0	0.000303593	3.91546e-06	0	0	0	0	0	P	A	P	A	P	P	P	A	A	A	P	P	P	P	P	P	P	P	P	P
AT1G10417_at	0.8718	0.885851	0.656757	0.910772	0.780265	0.943074	0.814715	0.544339	0.850118	0.903069	0.740663	0.929628	0.962007	0.825103	0.518181	0.855551	0.572479	0.8111	0.754367	0.900506	0.853183	0.931597	0.837412	0.737568	0.675246	0.697352	0.840947	0.863305	0.83859	A	A	A	A	A	A	A	A	A	A	A	A	A	A	A	A	A	A	A	A
AT1G10430_at	0.0361892	9.25048e-06	0.0245754	0.00299747	0.0012956	0.00090828	0	0.120171	0.000492107	0.0344346	0	0	0	1.02942e-05	0.000530935	0.000895098	0.0395628	0.0167393	0.131804	0	0	0	0	0	0	0	0	0	0	A	P	A	P	P	P	P	A	P	A	P	P	P	P	P	P	A	P	A	P
AT1G10460_at	0.278265	0.077558	0.427048	0.12408	0.361899	0.370211	0.0753757	0.0478778	0.217973	0.13435	0.138089	0.174846	0.120537	0.037987	0.0194889	0.025622	0.204326	0.265119	0.142865	0.193875	0.142214	0.186127	0.0741461	0.174752	0.148326	0.142592	0.239151	0.128014	0.151193	A	A	A	A	A	A	A	A	A	A	A	A	A	A	P	A	A	A	A	A
AT1G10470_at	0.0196813	0.0138329	0.0297252	6.23354e-06	9.73398e-05	0.00101898	0.0549437	3.67675e-05	0.0879546	0.0830956	0	0	0	0	0	0	0.0137547	0.00212773	0.000420071	0.0631076	0.0412324	0.000634478	0	0	0	0	0	0	5.95189e-05	P	P	A	P	P	P	A	P	A	A	P	P	P	P	P	P	P	P	P	A
AT1G10480_at	0.883644	0.630293	0.79672	0.882288	0.770705	0.716521	0.221611	0.363067	0.286062	0.420183	0.730585	0.345256	0.974006	0.882261	0.471937	0.235356	0.802054	0.572602	0.794132	0.528767	0.280135	0.390507	0.706356	0.532178	0.654554	0.2825	0.464925	0.261526	0.485952	A	A	A	A	A	A	A	A	A	A	A	A	A	A	A	A	A	A	A	A
AT1G10490_at	0.0595276	0.00468629	0.0233123	0.0101407	0.0036841	0.0142338	0	0	1.1962e-05	0	0.0273155	0.0154202	0.011389	0.0725945	0.0273204	0.16138	0.000679531	0.0670788	0.00972854	7.25784e-06	1.91937e-05	0	0	0	6.61885e-06	0	5.61781e-06	1.73552e-05	0.000218467	A	P	A	P	P	P	P	P	P	P	A	P	P	A	A	A	P	A	P	P
AT1G10500_at	0	0	0.00155528	0.000968039	0.000635227	3.00781e-05	0	0.0312898	0	0.0116538	0.101205	0.0214814	0.0103648	0.331974	0.109109	0.0774621	0.000108024	0	0.000175263	0	0	0	0	0	0	0	0	0	0	P	P	P	P	P	P	P	A	P	P	A	A	P	A	A	A	P	P	P	P
AT1G10510_at	0.000185747	0.0152367	0.529315	0.319561	0.184333	0.358712	0	0	0	0	0.00924329	0.00219899	0.00312705	0.0438252	0.382345	0.106404	0.335907	0.00897173	0.666419	0	0	0	0	0	0	0	0	0	0	P	P	A	A	A	A	P	P	P	P	P	P	P	A	A	A	A	P	A	P
AT1G10520_at	0.196465	0.0348598	0.783645	0.605714	0.319563	0.580041	0.0161852	0.398201	0.0996039	0.0550092	0.591105	0.125057	0.40106	0.0083304	0.0165726	1.16889e-05	0.807093	0.671749	0.848217	4.98982e-05	0.228702	0.31111	0.111708	0.122079	0.11462	0.174328	0.113968	0.133067	0.230249	A	A	A	A	A	A	P	A	A	A	A	A	A	P	P	P	A	A	A	P
AT1G10522_at	0	0	6.68442e-06	0.0162503	0.0032209	4.09503e-06	0	0	0.100012	0	0.164329	0.206415	0.0415915	0.0215849	6.82183e-05	8.47751e-06	0.0293238	0.0176459	0.0439512	0.000116892	3.55755e-06	0	0	2.29652e-06	0	4.06712e-05	0	0	0	P	P	P	P	P	P	P	P	A	P	A	A	A	A	P	P	A	P	A	P
AT1G10530_at	0.124925	0.27432	0.176353	0.132574	0.171588	0.201931	0.153586	0.319125	0.0454481	0.164563	0.298651	0.114929	0.0943863	0.0724147	0.115767	0.0583435	0.128434	0.251449	0.401811	0.191894	0.170216	0.148894	0.106237	0.211818	0.149784	0.137196	0.086434	0.121256	0.159153	A	A	A	A	A	A	A	A	A	A	A	A	A	A	A	A	A	A	A	A
AT1G10540_at	0	0	0	0	0	0	0.022288	0	0.0106429	0.0958207	0.120883	0.0364277	0.0529836	0.0898286	0.0479307	0.101425	0	0	0	0	0	0	0.00404478	0	0	0	0	0	0	P	P	P	P	P	P	A	P	P	A	A	A	A	A	A	A	P	P	P	P
AT1G10550_at	0.326902	0.207541	0.302169	0.0156291	0.0982997	0.18893	0.272667	0.357796	0.256409	0.199413	0.162432	0.0702914	0.165778	0.0174276	0.0204017	0.0944975	0.26184	0.447487	0.525774	0.206406	0.323293	0.259741	0.340231	0.000149922	0.0508074	0.0137681	0	0	3.26638e-05	A	A	A	P	A	A	A	A	A	A	A	A	A	P	A	A	A	A	A	A
AT1G10560_at	0.0184892	0.0402867	0.0560169	0.00198085	0.0145728	0.0344147	0	0.000293044	0.025758	0.0294712	0.10743	0.0673337	0.0251274	0.00468109	0.0125732	0.0777784	0.0033724	0.025141	0.0175144	0.0118224	0.00872836	6.86144e-06	0.0203289	0.0124108	0.0138844	0.00298671	0.0383075	0.0369016	0.0378802	P	A	A	P	P	A	P	P	A	A	A	A	A	P	P	A	P	A	P	P
AT1G10570_at	6.68881e-06	0.000788157	0.00601016	0	0	0	0.000709861	0.00100141	0	0.111498	0.11067	0.0877776	0.0613694	0.0870073	0.218674	0.0716012	0.00304256	0.00331897	0.0386345	0	0.00274505	0	0	0	0	0	0	0	0	P	P	P	P	P	P	P	P	P	A	A	A	A	A	A	A	P	P	A	P
AT1G10580_at	1.55969e-05	0.0220023	0.0632782	0.000872205	8.5717e-05	1.58119e-05	0	0.00101363	0.0400517	1.44529e-06	0	0	0	0	0	0	0.00102277	0.00159679	0.000124233	0	0	0	0	0	0	0	0	0	0	P	A	A	P	P	P	P	P	A	P	P	P	P	P	P	P	P	P	P	P
AT1G10585_at	0.838541	0.925929	0.944135	0.942652	0.328787	0.658587	0.905655	0.899883	0.784776	0.716167	0.895827	0.991868	0.877098	0.604479	0.855891	0.315774	0.665939	0.377398	0.674183	0.925072	0.867169	0.901196	0.862981	0.869317	0.803312	0.767277	0.922786	0.893533	0.804901	A	A	A	A	A	A	A	A	A	A	A	A	A	A	A	A	A	A	A	A
AT1G10590_at	0	0	0	0	0	0	0	0	0	0	0	0	0	0	0	0	0	2.85906e-05	0	0	0	0	0	0	0	0	0	0	0	P	P	P	P	P	P	P	P	P	P	P	P	P	P	P	P	P	P	P	P
AT1G10610_at	0.454278	0.425791	0.230827	0.250517	0.250941	0.135324	0.120957	0.424083	0.340052	0.723888	0.0133728	0.000405976	0.000307949	0.255886	0.222971	0.319016	0.158094	0.465263	0.313233	0.287946	0.0192653	0.103667	0.409908	0.114483	0.100687	0.0719352	0.102055	0.257949	0.0925008	A	A	A	A	A	A	A	A	A	A	P	P	P	A	A	A	A	A	A	A
AT1G10620_at	0.205813	0.0394366	0.487207	0.728094	0.0584247	0.424961	0.491563	0.252818	0.229187	0.631787	0	0	0	0.128539	0.614835	0.623128	0.498949	0.543841	0.0685451	0.341741	0.43567	0.356751	0.467369	0.277379	0.238772	0.328147	0.254536	0.333629	0.36021	A	A	A	A	A	A	A	A	A	A	P	P	P	A	A	A	A	A	A	A
AT1G10630_at	0	0	0.0465952	1.73789e-05	1.51734e-06	0	0	0	0	0	3.56077e-07	0	0	0.134884	0.0102454	0.00204191	0	0.0254053	0	0	0	0	0	0	0	0	0	0	0	P	P	A	P	P	P	P	P	P	P	P	P	P	A	P	P	P	A	P	P
AT1G10640_at	0.110517	0.246182	0.293692	0.139004	0.467463	0.0427746	0.221487	0.493947	0.313196	0.329514	0.557754	0.177496	0.182211	0.21919	0.100239	0.272993	0.151325	0.00114339	0.0933254	0.0564227	0.0552274	0.00354182	0.178245	0	0	0	0	0	0	A	A	A	A	A	A	A	A	A	A	A	A	A	A	A	A	A	P	A	A
AT1G10650_at	6.04435e-06	0	0.0810155	0	0	0	0	0.150287	0	0	0	0	0	0	0	0	5.36093e-06	3.73808e-06	2.64937e-05	0	0	0	0	0	0	0	0	0	0	P	P	A	P	P	P	P	A	P	P	P	P	P	P	P	P	P	P	P	P
AT1G10660_at	0.183554	0.236695	0.0945177	0.000377315	0.0004701	0.008963	0.0493651	0.377451	0.450159	0.0902115	0	0	0	0	0	0	0.00150123	0.269224	0.00380059	0.256707	0.000518032	0	0.000329313	0	0	0	0	0	0	A	A	A	P	P	P	A	A	A	A	P	P	P	P	P	P	P	A	P	A
AT1G10670_at	0.000531814	9.80174e-05	0.000751476	0	4.99823e-05	0	0	0.0124024	0	0	0	0	0	0.159425	0.183917	0.154513	0.0194971	0	0.0115497	0	0	0	0	0	0	0	0	0	0	P	P	P	P	P	P	P	P	P	P	P	P	P	A	A	A	P	P	P	P
AT1G10680_at	0.00773091	0.0687528	0.216009	0.0929254	0.227429	0.350147	0.213781	0.213745	0.142708	0.279954	0	0	0	0	0	0	0.273493	0.0606937	0.457135	0.130762	0.175892	0.224498	0.229707	0.184492	0.132337	0.166337	0.0727402	0.0649963	0.0559817	P	A	A	A	A	A	A	A	A	A	P	P	P	P	P	P	A	A	A	A
AT1G10690_at	0.336913	0.542042	0.410649	0.882045	0.0322047	0.0122189	0.58704	0.454705	0.46997	0.236063	0.416991	0.25031	0.285624	0.000363418	0.00162495	0.0010507	0.335947	0.0400695	0.513655	0.734779	0.680345	0.461758	0.443668	0.228085	0.148872	0.216348	0.174533	0.233011	0.262258	A	A	A	A	A	P	A	A	A	A	A	A	A	P	P	P	A	A	A	A
AT1G10700_at	0.00450944	0.000837568	0.117268	0.0637073	6.41514e-05	3.42401e-05	0	0	0.0163728	0	1.6375e-05	0	0	0.0166605	0.0486457	0.0544767	0.131084	0.0372161	0.0435669	0	8.69866e-06	0	0	0	0	0	0	0	4.69977e-07	P	P	A	A	P	P	P	P	P	P	P	P	P	P	A	A	A	A	A	P
AT1G10710_at	0.24868	0.18807	0.820513	0.519296	0.074237	0.159007	0.0444649	0.73493	0.768393	0.631787	0.764349	0.366672	0.321603	0.0495931	0.102092	0.0527114	0.19494	0.540553	0.177713	0.614295	0.621127	0.715219	0.78129	0.286492	0.352705	0.259801	0.472431	0.205715	0.284019	A	A	A	A	A	A	A	A	A	A	A	A	A	A	A	A	A	A	A	A
AT1G10720_at	0.00803802	0.050075	0.0224055	0.032946	0.0282389	0.0142349	0	0	0.265345	0	0.00724538	0	0	0.119438	0.0698202	0.114187	0.0374618	0.247575	0.0348516	0	0.002148	0.000159627	0.0015112	0	0	0	0	0	0	P	A	A	A	A	P	P	P	A	P	P	P	P	A	A	A	A	A	A	P
AT1G10730_at	0.131605	0.212361	0.548277	0.349364	0.157088	0.490619	0.23144	0.185583	0.155672	0.0269421	0.0318297	0.14261	0.0237015	0.448233	0.554979	0.335992	0.206492	0.525014	0.345902	0.177687	0.427028	8.11069e-05	0.500553	0.0204212	0.0220093	0.0305939	0.0423339	0.0730708	0.117841	A	A	A	A	A	A	A	A	A	A	A	A	A	A	A	A	A	A	A	A
AT1G10740_at	0.0285659	0.0692487	0.00936984	0.0595806	0.00148813	0.00312439	0.0270581	0.190989	0.090083	0.0985326	0	0	0	0.00930465	0.00833662	0.00328821	0.0350139	0.0755076	0.000681324	0.00492102	0.00471438	0.000304855	0	0	0	0	0	0	0	A	A	P	A	P	P	A	A	A	A	P	P	P	P	P	P	A	A	P	P
AT1G10750_at	0.130296	0.304284	0.686987	0.174408	0.0659005	0.172882	0.218259	0.0930452	0.102747	0.0821147	0.534457	0.513135	0.543628	0.502881	0.2291	0.420252	0.0462997	0.553472	0.290583	0.275734	0.189266	0.342807	0.169343	0.0397497	0.0349267	0.0249956	0.0547237	0.0504575	0.104938	A	A	A	A	A	A	A	A	A	A	A	A	A	A	A	A	A	A	A	A
AT1G10760_at	0	0	5.45587e-05	0.0327899	0.0121317	0	0.110409	3.94536e-05	0.145093	0	0	0	0	0	0	0	0.0100956	0	0.00123738	0	0	0	0	0	0	0	0	0	0	P	P	P	A	P	P	A	P	A	P	P	P	P	P	P	P	P	P	P	P
AT1G10770_at	0.0181135	0.301159	0.549379	0.317327	0.114612	0.189552	0	0	0.208975	0	0	0	0	0.297979	0.127972	0.0310782	0.580729	0.385479	0.855517	0	0	0	0	0	0.00184724	0	0.0186234	0.0032784	0.0250993	P	A	A	A	A	A	P	P	A	P	P	P	P	A	A	A	A	A	A	P
AT1G10780_at	0.123379	0.478435	0.0751229	0.277784	0.0589068	0.0904975	0.00133927	0.00712364	0	0.203834	0.0780999	0.0375807	0.0347157	2.85342e-05	0	0	0.645042	0.11873	0.384444	0	2.48325e-05	0.00647652	0.00011724	0	5.25768e-05	0.000442499	0	0	8.99163e-06	A	A	A	A	A	A	P	P	P	A	A	A	A	P	P	P	A	A	A	P
AT1G10800_at	0.25169	0.188748	0.33482	0.337919	0.139761	0.385099	0.464523	0.332683	0.454098	0.520535	0.686306	0.563341	0.470936	0.327938	0.442549	0.389477	0.360481	0.401382	0.114502	0.434662	0.567738	0.64239	0.333492	0.284069	0.246122	0.18979	0.48568	0.400918	0.327965	A	A	A	A	A	A	A	A	A	A	A	A	A	A	A	A	A	A	A	A
AT1G10810_at	0.10931	0.185561	0.0602392	0.0934963	0.00826057	0.0037877	0.181099	0.0494744	0.115469	0.104362	0.0728787	0.0943417	0.123704	0.0731297	0.0877294	0.0506567	0.0353936	0.24729	0.0421073	0.271067	0.257234	0.11935	0.290578	0.179493	0.252377	0.270142	0.196358	0.430894	0.25871	A	A	A	A	P	P	A	A	A	A	A	A	A	A	A	A	A	A	A	A
AT1G10830_at	1.08864e-05	0	0.000213967	0.0306069	0.102216	0.0108949	0.0365183	0	0.0640479	3.96242e-05	0.380548	0.0881076	0.0552077	0.020146	0.152555	0.0734265	4.86091e-05	0.0230009	0.152187	0	0.000686901	0	0	3.88723e-06	0	0	0	0	0	P	P	P	A	A	P	A	P	A	P	A	A	A	A	A	A	P	A	A	P
AT1G10840_at	6.18638e-06	0.000418671	0.00163797	1.40075e-05	0.000265104	3.00879e-06	0	0	0	0	0	0	0	0	0	0	4.82484e-05	0.00121161	0.0246728	0	0	0	0	0	0	0	0	0	0	P	P	P	P	P	P	P	P	P	P	P	P	P	P	P	P	P	P	A	P
AT1G10850_at	0.168721	0.281629	0.390717	0.329882	0.973397	0.316799	0.104891	0.117795	0	0.256116	0.296437	0.134137	0.043395	0.090748	0.271393	0.505075	0.443006	0.162431	0.525491	0	0.000263332	0.000211412	0.0436976	0	0	0	0	0	0	A	A	A	A	A	A	A	A	P	A	A	A	A	A	A	A	A	A	A	P
AT1G10870_at	0.0584036	0.00762824	0.193176	0.0755164	0.0281514	0.0471978	0	0.0742553	0	0.0478295	0.181105	0.0295405	0.00510464	0.123795	0.119964	0.0798919	0.0880449	0.0744644	0.0489098	0	1.18735e-05	0	0.000433756	0	2.22184e-06	0	0	0	9.74197e-06	A	P	A	A	A	A	P	A	P	A	A	A	P	A	A	A	A	A	A	P
AT1G10880_at	0.363492	0.461656	0.728319	0.171649	0.320017	0.395169	0.240454	0.602018	0.257199	0.270993	0.258527	0.218711	0.322028	0.381903	0.15797	0.409339	0.758525	0.650777	0.718547	0.31889	0.37716	0.393775	0.33704	0.615066	0.687868	0.485516	0.679754	0.513643	0.574248	A	A	A	A	A	A	A	A	A	A	A	A	A	A	A	A	A	A	A	A
AT1G10900_at	0.10226	0.247777	0.152472	0.523816	0.240064	0.308842	0.44786	0.588756	0.680621	0.588946	0.864873	0.617397	0.616447	0.427535	0.763688	0.883214	0.759219	0.823461	0.731635	0.0083195	0.750438	0.704057	0.518872	0.0143318	0.00647268	0.0422878	0.111037	0.0762819	0.0771786	A	A	A	A	A	A	A	A	A	A	A	A	A	A	A	A	A	A	A	P
AT1G10910_at	0.00925141	0.0334994	0.174252	0.0838839	0.0438306	0.0352748	0.244192	0.000960487	0.139118	0.126831	0.397349	0.128333	0.0500117	0.144882	0.357853	0.514123	0.208652	0.529825	0.133499	0.00497115	0.28376	0.000482036	3.60271e-05	0.000569871	0	3.48097e-06	0.00046461	0.00859806	0.00720525	P	A	A	A	A	A	A	P	A	A	A	A	A	A	A	A	A	A	A	P
AT1G10920_at	0.0213772	0.0786313	0.487197	0.22681	0.154011	0.146206	0.251995	0.196086	0.0587119	0.0389485	0.021088	0.0195763	0.0480376	0.269864	0.0420553	0.183519	0.0319093	0.14431	0.0308341	0.270922	0.0980679	0.242558	0.0770661	0.0239853	0.0274511	0.0253624	0.065147	0.0209535	0.0117689	A	A	A	A	A	A	A	A	A	A	A	P	A	A	A	A	A	A	A	A
AT1G10930_at	0.356006	0.235898	0.668553	0.28887	0.22262	0.217565	0.0139914	0.536549	0.210873	0.345907	0.156011	0.311394	0.113054	0.000117873	0.00181502	0	0.236025	0.38832	0.493842	0.242669	0.23247	0.288487	0.162865	0.000127097	0	0.00123701	0.00279899	0.00992769	0.00955586	A	A	A	A	A	A	P	A	A	A	A	A	A	P	P	P	A	A	A	A
AT1G10940_at	0.00301362	0.0108597	0.0378566	0.0321918	0.00872239	0.0369675	0	0.00253064	0	0.0100974	0	0	0	0.0307287	0.114933	0.0144793	0.126326	0.00955383	0.0287073	0	0.000328961	0	0.000111418	0	0	0	0	0	0	P	P	A	A	P	A	P	P	P	P	P	P	P	A	A	P	A	P	A	P
AT1G10950_at	0	0	1.07603e-06	0	0	0	0	0	0	5.68561e-05	1.76468e-05	0	0	0.725773	0.0954919	0.457009	0	0.0188765	0	0	0	0	0	0	0	0	0	0	0	P	P	P	P	P	P	P	P	P	P	P	P	P	A	A	A	P	P	P	P
AT1G10960_at	0	0	0	0.00185389	0.00503234	0	0	0	5.85107e-05	0.0285969	0.0126464	0.00939685	0.00375068	0.0624075	0.0820067	0.0706421	0	2.55961e-05	0.00141181	0	0	0	0	0	0	0	0	0	0	P	P	P	P	P	P	P	P	P	A	P	P	P	A	A	A	P	P	P	P
AT1G10970_at	0.0454047	0.0872346	0.0517753	0.0702414	0.00414931	0.00130614	0	0.0546025	0	0	0.00345649	0.00501635	0.000257364	0.0831185	0.217101	0.214029	0.083947	0.0235448	0.0579199	0	0	0	0.0332939	0.000181355	0.00192254	0.00203406	0.00260374	0.00140386	0.000889486	A	A	A	A	P	P	P	A	P	P	P	P	P	A	A	A	A	A	A	P
AT1G10980_at	0.0498781	0.00478359	0.0839422	0.0662742	0.0798405	0.0468165	0.0014285	0	0.0773172	0.0640897	0.21044	0.0790706	0.136776	0.0979898	0.219089	0.189703	0.00718187	0.0229599	0.0999721	0	0.000407792	0.11933	0	0.0111954	0.00281303	0.00888714	0.016634	0.0224215	0.00951191	A	P	A	A	A	A	P	P	A	A	A	A	A	A	A	A	P	A	A	P
AT1G10990_at	0.633613	0.384583	0.634056	0.443179	0.656232	0.602096	0.337823	0.226495	0.131499	0.180072	0.203523	0.446593	0.266064	0.237926	0.296835	0.241209	0.357358	0.442042	0.45101	0.229985	0.259343	0.263814	0.0645041	0.14384	0.307838	0.209013	0.268671	0.152054	0.238363	A	A	A	A	A	A	A	A	A	A	A	A	A	A	A	A	A	A	A	A
AT1G11000_at	0.00876886	0.0289063	0.0324494	0.00276022	5.59879e-06	0.000537925	0.0304679	0.0312582	0.0358247	0.0707613	0.0591255	0.0102813	0.0100334	0.0127648	0.0125208	0.0159919	0.0688967	0.124784	0.0878912	0.00529354	0.0327417	0.0132441	0	0	0	0.000185336	0	4.058e-06	0	P	A	A	P	P	P	A	A	A	A	A	P	P	P	P	P	A	A	A	P
AT1G11020_at	0.0213107	0.064022	0.04017	0.0729533	0.00616544	0.00122885	0	0.00874352	0.0442411	0.0157628	0	0	0	0	0	0	9.97556e-05	0.117279	0.0150704	0	0	0.000164929	0	0	0	0	0	0	0	A	A	A	A	P	P	P	P	A	P	P	P	P	P	P	P	P	A	P	P
AT1G11040_at	0.507387	0.304324	0.461094	0.518014	0.512454	0.472885	0.685073	0.210921	0.18447	0.108812	0	0	0	0.128105	0.0867091	0.0349512	0.330722	0.240328	0.0170094	0.455249	0.391508	0.319259	0.415344	0.957462	0.758076	0.745686	0.511686	0.569477	0.826201	A	A	A	A	A	A	A	A	A	A	P	P	P	A	A	A	A	A	P	A
AT1G11050_at	0.2542	0.213561	0.304206	0.169039	0.0615937	0.174361	0.172604	0.031484	0.0244143	0.151938	0.734509	0.175394	0.129625	0.161494	0.0786787	0.503822	0.308682	0.06702	0.139663	0.0111646	0.267663	0.226351	0.205554	0	0.000562074	2.43709e-06	0.000360399	2.17836e-05	0.00251921	A	A	A	A	A	A	A	A	A	A	A	A	A	A	A	A	A	A	A	P
AT1G11060_at	0.0188212	0.062581	0.0393415	0.055023	0.00729651	0.0263614	0.337259	0.350579	0.329308	0.287209	0.0439092	0.0295954	0.0612034	0.237708	0.25205	0.168736	0.0106077	0.163447	0.0652483	0.106222	0.137202	0.246566	0.369791	0.000706964	0.000179102	0.00161468	0.00383169	0.0141175	0.00527648	P	A	A	A	P	A	A	A	A	A	A	A	A	A	A	A	P	A	A	A
AT1G11070_at	6.99522e-05	8.35587e-05	0.0442945	0.881349	0.422716	0.500089	0.65535	0.819141	0.803329	0.0352091	0.608894	0.802884	0.739564	0.55055	0.891468	0.559365	0.060938	0.359188	0.472336	0.391066	0.599376	0.840073	0.661058	0.742662	0.554622	0.648473	0.525628	0.417366	0.413399	P	P	A	A	A	A	A	A	A	A	A	A	A	A	A	A	A	A	A	A
AT1G11080_at	0.952943	0.990631	0.835862	0.943568	0.800111	0.931556	0.851621	0.973178	0.970584	0.812836	0.986974	0.419352	0.949408	0.0811064	0.969086	0.299286	0.61615	0.733181	0.924377	0.945689	0.784455	0.736907	0.903571	0.927423	0.278113	0.587319	0.482359	0.263868	0.696901	A	A	A	A	A	A	A	A	A	A	A	A	A	A	A	A	A	A	A	A
AT1G11090_at	0.0290168	0.132878	0.174258	0.0768077	0.128484	0.127625	0.0409074	0.223935	0.201642	0	0.164989	0.33496	0.341048	0.741315	0.506875	0.193403	0.0163584	0.162431	0.575048	8.32099e-05	0.00270376	0.000247711	0.0803039	0.00104298	0.000693836	0.00101646	0.000265929	2.27287e-05	5.7838e-05	A	A	A	A	A	A	A	A	A	P	A	A	A	A	A	A	P	A	A	P
AT1G11100_at	0.00516296	0.0461465	0.22067	0.0176491	0	0	0.0363503	0.04014	0.0677278	0.0626913	0	0.000163966	0	0	0	0	0.00101258	0.113559	0.0407985	0	0.013919	0.00446256	0.0965632	0.021071	0.0190574	0.0253816	0.0324804	0.0225056	0.0201652	P	A	A	P	P	P	A	A	A	A	P	P	P	P	P	P	P	A	A	P
AT1G11120_at	0.0774773	0.0795609	0.134832	0.0471848	0.0924203	0.0369634	0.0194361	0	0.0741457	0.0176752	0.0502913	0.00878518	0.0735515	0.0356637	0.0889156	0.0455282	0.0444357	0.0534445	0.0205732	0.00118849	0.032121	0.000138358	0.0599354	0	0	0	0	0	0	A	A	A	A	A	A	P	P	A	P	A	P	A	A	A	A	A	A	A	P
AT1G11130_at	0.376906	0.273911	0.487948	0.392607	0.203534	0.34834	0.298189	0.145757	0.27091	0.166053	0.133213	0.0805939	0.0912491	0.0166089	0.0791659	0.106977	0.280558	0.114624	0.176912	0.17894	0.108981	0.0774775	0.0354808	0	0	7.33837e-05	0.0144678	0.00376599	0.0116384	A	A	A	A	A	A	A	A	A	A	A	A	A	P	A	A	A	A	A	A
AT1G11160_at	0.727086	0.965895	0.637087	0.949146	0.880249	0.831764	0.930297	0.874343	0.629292	0.85709	0.950396	0.926059	0.863725	0.29386	0.919587	0.579917	0.730412	0.984274	0.429003	0.954574	0.785873	0.814807	0.949564	0.342909	0.24354	0.433731	0.271263	0.625918	0.368882	A	A	A	A	A	A	A	A	A	A	A	A	A	A	A	A	A	A	A	A
AT1G11170_at	0.00050849	0.0137063	0.0529548	0	0	0	0.0502681	0.0873281	0.0664213	0.170658	0.220275	0.00466716	0.05361	0.129376	0.0098169	0.00845546	0.00609464	0.123904	0.0620507	0.0400655	0.0284647	0.0239792	0.060258	0.0276728	0.0228978	0.0205747	0.0378632	0.0129287	0.0220062	P	P	A	P	P	P	A	A	A	A	A	P	A	A	P	P	P	A	A	A
AT1G11190_at	0.152278	0.852856	0.119894	0.605824	0.121069	0.0325864	0.48266	0.302538	0.288373	0.100234	0.655067	0.619048	0.533205	0.721564	0.592535	0.197718	0.363403	0.0761594	0.363757	0.0169045	0.473146	0.234443	0.702508	0.44438	0.791536	0.442781	0.032114	0.000293423	0.0739941	A	A	A	A	A	A	A	A	A	A	A	A	A	A	A	A	A	A	A	P
AT1G11200_at	0.0215381	0.0255972	0.0742722	0.0027274	0.00389883	0.000731354	7.66708e-05	0.184152	0.152533	0.134803	0.150192	0.116171	0.0721568	0.140295	0.184864	0.205538	0.151848	0.0583292	0.119679	0	0.199628	0.00709899	0	7.97198e-06	7.77952e-07	0	0	0	0	A	A	A	P	P	P	P	A	A	A	A	A	A	A	A	A	A	A	A	P
AT1G11210_at	0.0667732	0.0819047	0.18374	0.0887802	0.0490787	0.0738531	0.0244419	0.00632974	0.0728952	0.0503645	0.023604	0.0300515	0.0697471	0.0104553	0.0352354	0.0168343	0.0477123	0.000958426	0.00173471	0.0543037	0.0169441	0.0720579	0.0932771	3.72267e-06	6.1359e-05	0	0	0	0	A	A	A	A	A	A	A	P	A	A	A	A	A	P	A	P	A	P	P	A
AT1G11220_at	0.184232	0.163959	0.426376	0.224881	0.327821	0.273077	0.0906856	0.0220576	0.0805374	0.0506081	0.0149044	0.0341017	0.0471128	0.0150011	0.116745	0.0151784	0.242386	0.0321901	0.020696	0.0658999	0.0552792	0.275824	0.122565	0.0406285	0.0630918	0.0626734	0.0447517	0.0351905	0.0891999	A	A	A	A	A	A	A	A	A	A	P	A	A	P	A	P	A	A	A	A
AT1G11240_at	0	0	0	0	0	0	0	0	0	0	0.000686349	0	0	0.0165336	0.00543025	0.0639808	0	0	1.715e-06	0	0	0	0	0	0	0	0	0	0	P	P	P	P	P	P	P	P	P	P	P	P	P	P	P	A	P	P	P	P
AT1G11250_at	0.0947783	0.227763	0.300462	0.0171172	0.120578	0.144712	0.0805289	0.0531332	0.134726	0.113129	0	0	0	0.00211692	0.188159	0.0514786	0.248566	0.420596	0.206261	0.0889346	0.115523	0.0856349	0.124955	0.0404571	0.0535774	0.0463793	0.072355	0.11855	0.0713016	A	A	A	P	A	A	A	A	A	A	P	P	P	P	A	A	A	A	A	A
AT1G11260_at	0.000581057	0.00895191	0.0203348	0	0	0	0.448973	0.572563	0.579382	0.488424	0.514331	0.283257	0.768734	0.254611	0.371391	0.252586	0.332593	0.165366	0.135145	0.000121761	0.276909	0.0597571	0.205554	0	0	0	0	0	0	P	P	A	P	P	P	A	A	A	A	A	A	A	A	A	A	A	A	A	P
AT1G11270_at	0.00830219	0.00890215	0.088966	0.18367	0.0927035	0.0154471	7.52274e-05	0	0	0	0.00655766	0.0590439	0.000183076	0.103677	0.0553568	0.11483	0.00332622	0.0457467	0.00440109	0	0.000564473	6.98721e-07	0.000157081	0.000138071	7.54148e-07	0	2.9332e-05	1.28867e-06	0.000205448	P	P	A	A	A	P	P	P	P	P	P	A	P	A	A	A	P	A	P	P
AT1G11280_at	0	0	0	0	0	0	0	0	0	0.0116325	0	0	0	7.35473e-05	4.8622e-05	8.86129e-06	0	0	0	0	0	0	0	0	0	0	0	0	0	P	P	P	P	P	P	P	P	P	P	P	P	P	P	P	P	P	P	P	P
AT1G11290_at	0.136921	0.275076	0.201765	0.119659	0.175619	0.0931289	0.0756255	0.11782	0.0751858	0.25745	0.149139	0.20083	0.0957508	0.030026	0.142849	0.163048	0.0297673	0.406565	0.32478	0.035439	0.00337945	0.0383172	0.140966	0.0465633	0.022448	0.0210444	0.0153348	0.0325598	0.0467037	A	A	A	A	A	A	A	A	A	A	A	A	A	A	A	A	A	A	A	A
AT1G11300_at	0.15669	0.336046	0.506823	0.592009	0.790417	0.539771	0.470097	0.43736	0.529698	0.52408	0.965024	0.883353	0.95753	0.099531	0.961878	0.772984	0.0918621	0.399849	0.344629	0	3.9918e-06	0.0045946	0.538803	0.33328	0.267604	0.475265	0.391354	0.539365	0.505585	A	A	A	A	A	A	A	A	A	A	A	A	A	A	A	A	A	A	A	P
AT1G11310_at	0.0587203	0.190412	0.302654	0.0457763	0.0539517	1.25714e-05	0.0493477	0.237105	0.474078	0.205895	0.310394	0.233258	0.281592	0.449431	0.606299	0.245403	0.147338	0.258133	0.205998	0.186153	0.00631062	0.0333142	0.00276519	0.00192213	0.000409666	0.00170571	0.000457	0.00156145	0.00406254	A	A	A	A	A	P	A	A	A	A	A	A	A	A	A	A	A	A	A	A
AT1G11320_at	0.00409824	0.00213378	0.0115047	0.00477971	0.00961895	0.00533182	0.045957	0.0326993	0.0279924	0.0716716	0.00191142	7.77687e-05	0.00150616	8.73326e-06	0	0	0.0433201	0.00201664	0.0321305	0	1.08489e-06	0.039938	0	0.000166045	0.000259093	0.000495121	5.54971e-05	0	4.08571e-05	P	P	P	P	P	P	A	A	A	A	P	P	P	P	P	P	A	P	A	P
AT1G11330_at	0.25967	0.296185	0.123371	0.215634	0.199174	0.0731946	0.183116	0.0915305	0.259641	0.149763	0.024952	0.0297857	0.0227705	0.0733901	0.0540721	0.0862768	0.234669	0.000291912	0.267272	0	0.124881	0.0354301	0.0076142	0.0078342	0.00797774	0.00618859	0.00339462	0.00466734	0.00431104	A	A	A	A	A	A	A	A	A	A	A	A	A	A	A	A	A	P	A	P
AT1G11340_at	0.303766	0.312132	0.493557	0.655458	0.0183667	0.220218	0.814163	0.736024	0.579704	0.90697	0.888726	0.704018	0.767832	0.10934	0.064861	0.0364127	0.354844	0.197749	0.208434	0.905868	0.758661	0.423774	0.681768	0.840617	0.791309	0.780168	0.928844	0.961198	0.707974	A	A	A	A	P	A	A	A	A	A	A	A	A	A	A	A	A	A	A	A
AT1G11350_at	0.30509	0.000349762	0.531307	0.00226644	0.000195795	0.00653764	0.791516	0.877383	0.701505	0.990826	0.985076	0.919151	0.845213	0.299966	0.637134	0.701616	0.757842	0.978425	0.607998	0.98375	0.786464	0.253925	0.535517	0.402529	0.462304	0.69339	0.562307	0.63228	0.544908	A	P	A	P	P	P	A	A	A	A	A	A	A	A	A	A	A	A	A	A
AT1G11360_at	0.000328251	0.0697638	0.438644	0.0525518	0.00455684	5.80001e-06	2.0947e-05	4.12366e-05	0.0655222	0.00326139	0.000286021	0.0268733	0.000570033	0	0	0	0.00284565	0.0569472	0.262066	0	0	0	0.00208883	0	0	0	0	0	0	P	A	A	A	P	P	P	P	A	P	P	A	P	P	P	P	P	A	A	P
AT1G11370_at	0.816909	0.986812	0.638539	0.611635	0.966635	0.949767	0.918677	0.913464	0.681253	0.675706	0.968668	0.43794	0.839915	0.398475	0.513676	0.615849	0.721586	0.591353	0.192063	0.916757	0.804818	0.86213	0.931127	0.667713	0.701701	0.481429	0.508377	0.539341	0.666242	A	A	A	A	A	A	A	A	A	A	A	A	A	A	A	A	A	A	A	A
AT1G11380_at	0.0482216	0.0268234	0.371689	0.136784	0.120205	0.0477995	0.122436	0.169116	0.17804	0.233473	0	0	0	0	0	0	0.187226	0.209917	0.264245	0.270575	0.653335	0.15366	0.0970741	0	0	0	0	0	0	A	A	A	A	A	A	A	A	A	A	P	P	P	P	P	P	A	A	A	A
AT1G11390_at	0.0255809	0.0764356	0.104412	0.0426478	0.0255428	0.158636	0.114131	0.152492	0.0575846	1.89986e-05	0	0	0	0.137923	0.272925	0.161941	0.0837503	0.152224	0.251313	0	0	0	0	0.00616771	0.00453846	0.0109109	0.00487182	0.0346158	0.0604924	A	A	A	A	A	A	A	A	A	P	P	P	P	A	A	A	A	A	A	P
AT1G11400_at	0.000226928	0.00168624	0.00474659	0.0525463	0.0139256	0.0223323	0	4.79914e-05	0.0977916	0	0	0	0	0.0618736	0.0542277	0.101317	0.0306032	0.038333	0.0133468	0	0	0	7.31039e-05	0	0	0	0	0	0	P	P	P	A	P	A	P	P	A	P	P	P	P	A	A	A	A	A	P	P
AT1G11410_at	0.00432511	0.00413723	0.00764069	0.170778	0.0842583	0.0354693	0.137897	0.106649	0.188861	0.0883526	0.0493959	0.0131037	0.00818764	0.4861	0.241652	0.322284	0.000151686	0.00104059	0.00242783	0.100229	0.110762	0.0463348	0.113063	0.00347107	0.0019994	0.00135693	0.000240735	0.000137085	3.31003e-05	P	P	P	A	A	A	A	A	A	A	A	P	P	A	A	A	P	P	P	A
AT1G11420_at	0.759906	0.536936	0.74345	0.635719	0.588198	0.495938	0.622237	0	0.068723	0.00694447	0.355723	0.635586	0.397501	0.491321	0.326871	0.375948	0.445809	0.276474	0.482985	0.421689	0.704307	6.09272e-05	0.403825	0.0498317	0.0897757	0.14903	0.137574	0.128239	0.0784896	A	A	A	A	A	A	A	P	A	P	A	A	A	A	A	A	A	A	A	A
AT1G11430_at	2.3896e-06	0.000244228	0.0314433	0.231999	0.00294085	0	0	0.000196377	0	0.0211621	0.126944	0.145682	0.0305968	0.14092	0.0585254	0.0402933	0.0700899	0.395896	0.152658	0	0	0	0	0	0	0	0	0	0	P	P	A	A	P	P	P	P	P	A	A	A	A	A	A	A	A	A	A	P
AT1G11440_at	0.0495048	0.133931	0.16947	0.0273922	0.110259	0.0237787	0.0495636	0.0729905	0.0970339	0.0722668	0.0513841	0.0397744	0.0445464	0.117215	0.0786787	0.0335737	0.0192568	0.0274477	0.136669	0.0376919	0.0508256	0.000110868	0.000191519	0.0229182	0.0116748	0.015548	0.00354672	0.000608121	0.011284	A	A	A	A	A	A	A	A	A	A	A	A	A	A	A	A	P	A	A	A
AT1G11470_at	0.174772	0.074534	0.308041	0.0170463	0.208375	0.151291	0	0.0622793	0.0219162	0.0764494	0.0888467	0.0461941	0.0225419	0.0137654	0.197248	0.223753	0.297039	0.0435007	0.199405	0	1.44095e-05	0.0966027	0.0591526	0.0526014	0.0750962	0.0814496	0.060221	0.074763	0.0418849	A	A	A	P	A	A	P	A	A	A	A	A	A	P	A	A	A	A	A	P
AT1G11480_at	2.08681e-05	0	0	3.95681e-06	0	0	2.23149e-05	0.00222788	0	0	0	0	0	0.168995	0.00413449	0.00557811	0	0.00124586	3.16506e-05	0	0	0	0	0	0	0	0	0	0	P	P	P	P	P	P	P	P	P	P	P	P	P	A	P	P	P	P	P	P
AT1G11530_at	0.122337	0.00273491	0.254398	0.0266867	0.0159267	0.00718733	0.0592605	0.0452664	0.0838975	0.125066	0.117692	0.247512	0.152175	0.0717394	0.162922	0.0811469	0.1402	0.00337531	0.143638	0.000309345	0.0948082	0.00584537	0.11298	0.0460236	0.0113658	0.0183362	0.0404468	0.0184484	0.0321087	A	P	A	A	P	P	A	A	A	A	A	A	A	A	A	A	A	P	A	P
AT1G11540_at	0	0	0	2.31563e-05	0.00081456	2.81722e-05	6.17675e-06	0	0	0	0	0	0	0	0	0	0	0	0	0	0	0.000162031	0.000100548	3.91466e-06	0.000123577	0	0	0	0	P	P	P	P	P	P	P	P	P	P	P	P	P	P	P	P	P	P	P	P
AT1G11545_at	0.159068	0.271296	0.609052	0.51004	0.398923	0.426887	0.635759	0.287326	0.814227	0.404565	0.69966	0.193304	0.25281	0.452133	0.614645	0.34269	0.0229691	0.927277	0.286046	0.721441	0.440635	0.375614	0.628518	0.0603057	0.133615	0.236372	0.344926	0.182219	0.193	A	A	A	A	A	A	A	A	A	A	A	A	A	A	A	A	A	A	A	A
AT1G11560_at	0.619666	0.391322	0.169177	0.501492	0.412101	0.385675	0.380217	0.267606	0.737311	0.748245	0.194744	0.352794	0.418276	0.174973	0.0609999	0.144638	0.259058	0.608116	0.374192	0.164838	0.289049	0.45535	0.543787	0.502133	0.441644	0.458901	0.391152	0.296164	0.415911	A	A	A	A	A	A	A	A	A	A	A	A	A	A	A	A	A	A	A	A
AT1G11570_at	0.147099	0.167489	0.546088	0.069554	0.182788	0.38688	0.447705	0.515563	0.0246578	0.48519	0.00767837	0.00219773	0.0363698	0	0	0	0.172792	0.62822	0.10423	0.000567279	0.252963	0.333467	0.168616	0.0679801	0.0870267	0.0850906	0.0197593	0.0538899	0.090047	A	A	A	A	A	A	A	A	A	A	P	P	A	P	P	P	A	A	A	P
AT1G11580_at	0.857169	0.769862	0.873248	0.644613	0.820037	0.877671	0.649771	0.300355	0.874603	0.708865	0.653269	0.380374	0.249969	0.169225	0.654492	0.656792	0.881199	0.935619	0.827648	0.785642	0.553989	0.587563	0.516883	0.351471	0.175877	0.338836	0.27157	0.283056	0.191655	A	A	A	A	A	A	A	A	A	A	A	A	A	A	A	A	A	A	A	A
AT1G11590_at	0.93286	0.991542	0.869565	0.855492	0.975684	0.972329	0.957119	0.849102	0.934996	0.663706	0.491752	0.727366	0.878172	0.918336	0.895719	0.780327	0.978055	0.851625	0.928491	0.987685	0.914942	0.949866	0.968672	0.993288	0.992753	0.944817	0.942525	0.975097	0.969072	A	A	A	A	A	A	A	A	A	A	A	A	A	A	A	A	A	A	A	A
AT1G11600_at	0.00263924	0.000534457	0.0891196	0.14494	0.0702602	0.486279	0.205842	0.065039	0.245891	0.29466	0.14107	0.021963	0.17292	0.0476881	0.0331401	0.0142799	0.40067	0.150473	0.117602	0.121871	0.0033547	0.117996	0.00669058	0	0	0	0	0	0	P	P	A	A	A	A	A	A	A	A	A	A	A	A	A	P	A	A	A	A
AT1G11610_at	0.90452	0.868689	0.609071	0.695844	0.648115	0.828273	0.923974	0.867167	0.936287	0.0192687	0.00117036	8.99219e-05	0.000552818	0.826515	0.723705	0.819692	0.800721	0.910682	0.684249	0.839703	0.503008	0.451001	0.968724	0.954373	0.908891	0.946053	0.967791	0.866754	0.893218	A	A	A	A	A	A	A	A	A	P	P	P	P	A	A	A	A	A	A	A
AT1G11630_at	0.21959	0.177196	0.184088	0.114804	0.918282	0.163767	0.0482589	7.39416e-05	0.114694	0.000188855	0.011492	0.0124744	0.00692629	0	0	0	0.122959	0.0894609	0.246585	0.0115509	0.0769168	0.272626	0.106335	0.00189907	0.00236068	0.00440344	0.00310561	0.00805743	0.00922652	A	A	A	A	A	A	A	P	A	P	P	P	P	P	P	P	A	A	A	P
AT1G11650_at	0	0	9.44887e-06	0.022591	0.0120262	1.84531e-06	0	0	0	0	0	0	0	0	0	0	0	2.93393e-05	0.00247324	0	0	0	0	0	0	0	0	0	0	P	P	P	A	P	P	P	P	P	P	P	P	P	P	P	P	P	P	P	P
AT1G11660_at	0.0236102	0.233918	0.511559	5.27829e-05	0	0.0355331	7.42831e-05	0	0	0	0	0	0	0	0	0	0.000706507	3.01302e-05	7.06773e-06	0	0	0	0	0	0	0	0	0	0	A	A	A	P	P	A	P	P	P	P	P	P	P	P	P	P	P	P	P	P
AT1G11670_at	0.277396	0.268215	0.354366	0.171984	0.164886	0.120338	0.492654	0.123516	0.205129	0.340397	0.190365	0.158309	0.320851	0.00810076	0.0146596	0.0343478	0.417972	0.475507	0.432813	0	0.134506	0.00630286	0.310513	0	0	0	0.00490101	0.0242104	0.0133254	A	A	A	A	A	A	A	A	A	A	A	A	A	P	P	A	A	A	A	P
AT1G11680_at	4.22742e-06	0	0.00163166	0.00580538	1.95376e-05	1.06604e-05	0	0.011731	0	0	0.000311136	0.000847665	0	0.0995392	0.132133	0.0393987	0.00609365	0.000313562	0.000954925	0	0	0	0	0	0	0	0	0	0	P	P	P	P	P	P	P	P	P	P	P	P	P	A	A	A	P	P	P	P
AT1G11690_at	0.00265864	0.000111881	0.232496	0.531152	0.515963	0.940733	0.88146	0.711442	0.907988	0.631787	0.96321	0.751417	0.76043	0.387408	0.105129	0.123041	0.941467	0.540632	0.79855	0.869594	0.839544	0.897983	0.81328	0.930554	0.876281	0.83246	0.882198	0.828773	0.840335	P	P	A	A	A	A	A	A	A	A	A	A	A	A	A	A	A	A	A	A
AT1G11700_at	0.752631	0.527364	0.442154	0.502918	0.654119	0.780632	0.413108	0.233013	0.257115	0.569323	0.675561	0.844381	0.44354	0.234576	0.154032	0.191148	0.402892	0.62277	0.227638	0.494143	0.00310544	0.114866	0.482449	0.0413204	0.0393248	0.0330106	6.47011e-05	7.73619e-07	2.90147e-05	A	A	A	A	A	A	A	A	A	A	A	A	A	A	A	A	A	A	A	A
AT1G11710_at	0.305607	0.608099	0.436266	0.789758	0.759885	0.682025	0.941429	0.710354	0.859675	0.706724	0.986974	0.937232	0.954927	0.986945	0.965734	0.547032	0.359454	0.40568	0.872066	0.19811	0.335402	0.605221	0.750877	0.365469	0.298807	0.274801	0.545336	0.798676	0.426493	A	A	A	A	A	A	A	A	A	A	A	A	A	A	A	A	A	A	A	A
AT1G11720_at	0	0.00216242	0.12456	0.0309534	0.00679579	0.00319687	0.049772	0	0.0573224	0.152178	0.0519227	0.04689	0.062905	0.0483125	0.0676641	0.0643943	0.030004	0.289986	0.251537	0	9.56339e-06	0	0	0	0	0	0	0	0	P	P	A	A	P	P	A	P	A	A	A	A	A	A	A	A	A	A	A	P
AT1G11730_at	0.0291663	0.05976	0.0258683	0	0	0	0.00683119	0.0606428	0.0361677	0.147359	0.235116	0.0517026	0.738133	0.00958042	0.0117034	0.00321298	0	0	0	4.06737e-05	0.00255856	0.12567	0.0310584	2.93653e-06	0	0	0	5.60733e-06	5.13081e-07	A	A	A	P	P	P	P	A	A	A	A	A	A	P	P	P	P	P	P	P
AT1G11740_at	0.648525	0.153178	0.277289	0.720833	0.40725	0.798571	0.268874	0.0998945	0.342107	0.172576	0.123948	0.359337	0.256393	7.1793e-05	8.24965e-07	9.0797e-06	0.110393	0.550283	0.515034	0.330081	0.252297	0.368917	0.471736	0.539955	0.526175	0.387029	0.334594	0.359058	0.399997	A	A	A	A	A	A	A	A	A	A	A	A	A	P	P	P	A	A	A	A
AT1G11750_at	0.00037941	0.00183864	0.00188663	0.00689942	0.000777612	1.96815e-05	0	0.0533587	0.00793795	9.38989e-05	0.280962	0.0119062	0.0478876	0.0223632	0.0733976	0.00719998	0.00232808	0.0109254	0.00356582	0	8.35869e-06	5.87863e-06	0.000323699	0	0	0	0	0	0	P	P	P	P	P	P	P	A	P	P	A	P	A	A	A	P	P	P	P	P
AT1G11755_at	0.033692	0.0227773	0.0486728	0.0525194	0.0757262	0.0182728	0.00130781	0.155872	0.0815151	0.0767036	0.119526	0.0657314	0.0957434	0.052513	0.0958796	0.100821	0.0181642	0.0929909	0.0254844	0	0	0	0	0.000139371	0	0	0	0	0	A	A	A	A	A	P	P	A	A	A	A	A	A	A	A	A	P	A	A	P
AT1G11770_at	0.912328	0.917236	0.940517	0.951245	0.948025	0.832437	0.980398	0.939399	0.91758	0.989357	0	0	0	0.927854	0.695504	0.981008	0.765972	0.950298	0.835336	0.500175	0.912623	0.930827	0.848943	0.652742	0.642271	0.787009	0.832795	0.895812	0.841183	A	A	A	A	A	A	A	A	A	A	P	P	P	A	A	A	A	A	A	A
AT1G11780_at	0.00814994	0.0107901	0.224174	0.264056	0.0408752	0.345264	0	0.00057206	0.000638556	0	0.00352506	0.00644171	0.00324467	0.000601391	0.00336712	0.00699701	0.150461	0.0440522	0.221789	0.000799627	0.000263384	0.000494552	0.00115523	0.00184375	0.000567012	0.00269727	0.000296325	1.49158e-05	0.000294166	P	P	A	A	A	A	P	P	P	P	P	P	P	P	P	P	A	A	A	P
AT1G11790_at	0.0026666	0.00956761	0.0327437	0.00438	9.67626e-05	1.41297e-05	5.22715e-06	0.000283537	0.00262422	0	0.00582823	0.00113109	0.00398475	0.00362611	0.0029171	0.0147963	0.00307121	0.00109276	0.00044365	0.000691908	0	0	0	0	0	0	0	0	0	P	P	A	P	P	P	P	P	P	P	P	P	P	P	P	P	P	P	P	P
AT1G11800_at	0.156382	0.0642988	0.0486728	0.00810593	0.000771967	0.000925224	0	0.0600155	0	0.0525542	0.00193735	0.00110021	0.000344553	2.01719e-05	0	0	0.149516	0.0755076	0.19571	0	0.00288548	0	0	0.000170958	3.9756e-05	0.000509398	0.000374418	0.000361631	0.000356533	A	A	A	P	P	P	P	A	P	A	P	P	P	P	P	P	A	A	A	P
AT1G11820_at	0.0576097	0.0112946	0.234887	0.0112718	0.0199416	0.00522067	0.0370828	0.0318033	0.0310045	0.014584	0.072921	0.0392472	0.0189278	0.0831784	0.152047	0.102783	0.0127237	0.0241501	0.109359	0	0.00162029	0.000495916	7.23819e-05	0	0	0	0	0	0	A	P	A	P	P	P	A	A	A	P	A	A	P	A	A	A	P	A	A	P
AT1G11840_at	0	0	0	0.00815494	0	0	0	1.75084e-06	0	1.25485e-06	0	0	0	0	0	0	9.36716e-06	0.00770156	0.00613364	0	0	0	0	0	0	0	0	0	0	P	P	P	P	P	P	P	P	P	P	P	P	P	P	P	P	P	P	P	P
AT1G11850_at	0.0698855	0.104601	0.104992	0.0519842	0.07488	0.0229451	0.0746808	0.145552	0.111068	0.279779	0.195299	0.260851	0.229642	0.0714691	0.0683809	0.172968	0.0939704	0.119201	0.300494	0.0945999	0.173821	0.000528674	0.0208135	0.0824056	0.0399842	0.0554794	0.0639756	0.159443	0.0741974	A	A	A	A	A	A	A	A	A	A	A	A	A	A	A	A	A	A	A	A
AT1G11860_at	0	0	0.0024296	5.5231e-05	0.000722525	0	0	0.0480499	0	0	0.00389732	6.97945e-05	4.76123e-06	0.313776	0.496289	0.252221	0.00613576	0.0794014	0.0166933	0	0	0	0	0	0	0	0	0	0	P	P	P	P	P	P	P	A	P	P	P	P	P	A	A	A	P	A	P	P
AT1G11870_at	0	8.8935e-06	0.0632	0.0519425	0.00125504	0.00502237	0.0622682	0	2.22557e-05	0.256436	0.00139263	4.31167e-05	0.00136289	0.0122783	0.0214868	0.0358933	0.0293185	0.00216126	0.0304091	0	1.51845e-05	0.00732292	0	0	0	0	0	0	0	P	P	A	A	P	P	A	P	P	A	P	P	P	P	A	A	A	P	A	P
AT1G11880_at	0.031329	0.0101787	0.043763	0.00455012	0.00325745	0.00707732	0	0.000145148	0.110982	0.431207	0.262749	0.467706	0.145103	0.00546102	0.103436	0.193568	0.0576045	0.2453	0.0556548	0.000132213	0.0568068	0.104555	0.0844721	0.0012947	0.00120492	0.00553302	0.00101799	0.00318676	0.00258158	A	P	A	P	P	P	P	P	A	A	A	A	A	P	A	A	A	A	A	P
AT1G11890_at	0	0	2.75053e-05	0.0146342	0.00530392	0.010001	0	0	0	0	0	0	0	7.84943e-05	0.000280241	9.05878e-06	0.000151562	0.000221296	0.00241979	0	0	0	0	0	0	0	0	0	0	P	P	P	P	P	P	P	P	P	P	P	P	P	P	P	P	P	P	P	P
AT1G11900_at	0.0936115	0.0700906	0.0123347	0.0111685	0.3434	0.0306088	0.266385	0.417234	0.223618	0.119787	0.014859	0.0116661	0.00660377	0.314516	0.298172	0.233281	0.0544573	0.00286872	0.254782	0.0114482	0.286041	0.193682	0.0902269	0.0162581	0.00529518	0.0170008	0.0116522	0.00335408	0.00268942	A	A	P	P	A	A	A	A	A	A	P	P	P	A	A	A	A	P	A	P
AT1G11910_at	2.33388e-06	0	0.000432379	0.00156612	0	0	0	0	0	0	0	0	0	0	0	0	5.99915e-06	0.0327615	0.0378923	0	0	0	0	0	0	0	0	0	0	P	P	P	P	P	P	P	P	P	P	P	P	P	P	P	P	P	A	A	P
AT1G11915_at	0.455304	0.212619	0.400061	0.251576	0.406513	0.195838	0.354519	0.184866	0.258715	0.384165	0.333148	0.101019	0.375796	0.35278	0.435626	0.436517	0.329179	0.524461	0.664698	0.35459	0.420623	0.601917	0.30777	0.418677	0.329333	0.2001	0.108124	0.13214	0.186468	A	A	A	A	A	A	A	A	A	A	A	A	A	A	A	A	A	A	A	A
AT1G11920_at	0.804273	0.497037	0.817885	0.645577	0.963892	0.637949	0.594644	0.223002	0.62264	0.230033	0.375723	0.720683	0.860035	0.90942	0.880915	0.670245	0.780328	0.489909	0.780776	0.452333	0.736878	0.662299	0.595951	0.865177	0.959389	0.655604	0.533384	0.848562	0.933373	A	A	A	A	A	A	A	A	A	A	A	A	A	A	A	A	A	A	A	A
AT1G11930_at	0.000248595	0.0091865	0.0123318	0.027832	0.0401429	0.00277797	0	0.193105	0	0	0	0	0	0	0	0	0.216586	0.0750575	0.0522741	0	0.00057626	0.0044292	0.0470247	0	0	0	0	0	0	P	P	P	A	A	P	P	A	P	P	P	P	P	P	P	P	A	A	A	P
AT1G11940_at	3.72671e-06	0.000162698	0.038662	0.0397154	0.00732379	0	0.00500607	0.0138712	0.0643417	0	0.000839012	1.49374e-05	0	0	0	0	6.19873e-06	0.0643291	0.0326173	5.97689e-06	0	0	8.87609e-05	0	0	0	0	0	0	P	P	A	A	P	P	P	P	A	P	P	P	P	P	P	P	P	A	A	P
AT1G11950_at	1.4064e-05	0	0	0.0143032	0.000869928	3.92169e-05	0	0.344733	0.308273	0.138338	0.294948	0.14409	0.0249459	0.0067931	0.0595193	0.0400097	0.0338524	0.023113	0.0116827	0.0600561	0.109147	0.00885805	0.0243708	0.0782172	0.0278085	0.0397898	0.0755142	0.139855	0.120521	P	P	P	P	P	P	P	A	A	A	A	A	A	P	A	A	A	A	P	A
AT1G11960_at	0.182195	0.00579176	0.0097535	0.0049809	0.0108814	0.0729655	0	0.055731	0.151919	0.311125	0.553106	0.0697251	0.562667	0.202254	0.382844	0.197072	0.0139616	0.00124675	0.166388	0.128366	0	0.0241661	0.000410943	0	9.57863e-06	0	0.00267239	0.00378134	0.0113604	A	P	P	P	P	A	P	A	A	A	A	A	A	A	A	A	P	P	A	A
AT1G11970_at	0.996963	0.976201	0.968134	0.980166	0.968522	0.994797	0.814163	0.766923	0.885899	0.884439	0.634441	0.82166	0.985837	0.0121584	0.950924	0.502082	0.985681	0.933589	0.839954	0.861044	0.765343	0.950645	0.752564	0.958915	0.991959	0.989158	0.966447	0.97551	0.969945	A	A	A	A	A	A	A	A	A	A	A	A	A	P	A	A	A	A	A	A
AT1G11990_at	0.886201	0.932281	0.974671	0.954742	0.995885	0.979224	0.761791	0.313592	0.85865	0.973777	0	0	0	0.380256	0.71214	0.761776	0.834445	0.984246	0.992689	0.892781	0.861618	0.869289	0.924019	0.962563	0.762851	0.923421	0.875274	0.959318	0.852508	A	A	A	A	A	A	A	A	A	A	P	P	P	A	A	A	A	A	A	A
AT1G12000_at	0	0	0	0	0	0	0	5.48878e-05	0	0	0.0426191	0.192418	0.0115076	0.108484	0.264296	0.120071	0.000912902	0.000286111	0.0167144	0	0	0	0	0	0	0	0	0	0	P	P	P	P	P	P	P	P	P	P	A	A	P	A	A	A	P	P	P	P
AT1G12010_at	0.346157	0.114225	0.105025	0.465935	0.0583609	0.180755	0.273205	0.451392	0.543118	0.247557	0.208833	0.233403	0.530711	0.14347	0.534966	0.216217	0.271484	0.0198649	0.169937	0.383044	0.34574	0.435586	0.262632	0.486048	0.369107	0.0602145	0	0	0.0352179	A	A	A	A	A	A	A	A	A	A	A	A	A	A	A	A	A	P	A	A
AT1G12020_at	0.0488705	0.0302767	0.0625496	0.0260381	0.0296036	0.0328975	0.0229316	0.0275842	0.0802778	0.113899	0.179486	0.111991	0.0843837	0.157901	0.211923	0.12706	0.055432	0.0797249	0.0554898	0.0157764	0.0858318	0.0633444	0.0175959	0.0140067	0.0144567	0.0365622	0.00657412	0.00525461	0.00341891	A	A	A	A	A	A	A	A	A	A	A	A	A	A	A	A	A	A	A	P
AT1G12030_at	0.192364	0.166945	0.106213	0.194798	0.247579	0.314715	0.0285309	0.00955981	0.0273435	0.0306246	0.00136916	0.00163813	0.000351356	0.0239673	0.0100974	0.0037694	0.258555	0.111347	0.169418	0.0692433	0.0672619	0.00814298	0.0131641	0.0473683	0.0450563	0.0513384	0.0895429	0.119411	0.0905002	A	A	A	A	A	A	A	P	A	A	P	P	P	A	P	P	A	A	A	A
AT1G12040_at	0.421644	0.681507	0.392866	0.881857	0.260653	0.0998003	0.647332	0.635569	0.280272	0.15946	0.612105	0.100654	0.432994	0.649121	0.382832	0.56703	0.259913	0.538167	0.247635	0.617145	0.527051	0.351334	0.554902	0.797187	0.800525	0.895083	0.763241	0.735742	0.73604	A	A	A	A	A	A	A	A	A	A	A	A	A	A	A	A	A	A	A	A
AT1G12050_at	0.000212711	0.0153986	0.000718195	0.0179228	0.102573	0.02947	0	0	0.00208456	3.13717e-05	0.0872344	0.100641	0.0210403	0.167517	0.0826796	0.218665	0.42029	0.0211337	0.327513	0	0	0	0	0	0	0	0	0	0	P	P	P	P	A	A	P	P	P	P	A	A	A	A	A	A	A	A	A	P
AT1G12070_at	0.575575	0.578882	0.333317	0.884177	0.861517	0.917326	0.532576	0.362456	0.742966	0.809495	0	0	0	0.718329	0.853959	0.408534	0.690791	0.94885	0.848816	0.694648	0.813284	0.515103	0.675667	0.31893	0.385588	0.314793	0.365163	0.259732	0.667914	A	A	A	A	A	A	A	A	A	A	P	P	P	A	A	A	A	A	A	A
AT1G12080_at	0	0	0.143649	0	0	0	0.154396	0.264857	0.0765241	0.0469085	0.19787	0.0914178	0.402433	0.200663	0.251021	0.244192	0	0	0.0119075	0.0880781	0	0.000164056	0.0128783	0	0	0	0.00217624	0.000873501	0.0112421	P	P	A	P	P	P	A	A	A	A	A	A	A	A	A	A	P	P	P	A
AT1G12090_at	0.0463902	0.0652393	0.0547738	0.166357	0.00440545	0	0.00194071	0.689681	0.288989	0.350545	0.123776	0.0315814	0.0829138	0.141812	0.0127496	0.0895486	0.0283601	0.0107792	0.115605	0.018743	0	0	0	0	0	0	0	0	0	A	A	A	A	P	P	P	A	A	A	A	A	A	A	P	A	A	P	A	P
AT1G12100_at	0.521581	0.785166	0.576976	0.657848	0.403028	0.71708	0.544601	0.488761	0.383367	0.437698	0.548946	0.251314	0.617889	0.342098	0.364622	0.616922	0.210726	0.496854	0.673987	0.602515	0.542244	0.324922	0.417104	0.452068	0.420253	0.780268	0.653533	0.262093	0.562203	A	A	A	A	A	A	A	A	A	A	A	A	A	A	A	A	A	A	A	A
AT1G12110_at	0.134387	0.100657	0.336885	0.099361	0.0395031	0.23664	0.0807233	0.223624	0.0640539	0.24148	0.0780135	0.0937368	0.221871	0.274218	0.0700686	0.184706	0.00923491	0.0829474	0.4377	0.0943633	0.116932	0.122255	0.068836	0.00275039	0.0155611	0.00953336	0.0182485	0.00931051	0.0112301	A	A	A	A	A	A	A	A	A	A	A	A	A	A	A	A	P	A	A	A
AT1G12120_at	0.412019	0.378122	0.38224	0.473923	0.253326	0.0504001	0	0.246531	0	0.350473	1.52658e-05	0	0	0.145275	0.0671356	0.0447916	0.0921007	0.0594623	0.317728	0	7.4057e-05	0	8.01896e-05	0	0	0	0	0	0	A	A	A	A	A	A	P	A	P	A	P	P	P	A	A	A	A	A	A	P
AT1G12130_at	0.943572	0.763123	0.437279	0.337372	0.812808	0.740045	0.704691	0.846171	0.933043	0.624005	0.620524	0.308804	0.648231	0.507582	0.639872	0.793217	0.619604	0.494723	0.371283	0.830483	0.868854	0.976999	0.988597	0.783694	0.98967	0.921299	0.82685	0.958539	0.825133	A	A	A	A	A	A	A	A	A	A	A	A	A	A	A	A	A	A	A	A
AT1G12140_at	0.00575473	0.0305253	0.0125351	0.0598873	0.0510946	0.188889	0.175777	0.190212	0.110424	0	0.0620102	0.0240279	0.0214857	0.0476587	0.0756135	0.00878406	0.181788	0.113061	0.0508037	0.000320691	0.00235815	0	0.202721	0	0.000868915	3.57707e-06	0.000965703	0.000124185	0.000885868	P	A	P	A	A	A	A	A	A	P	A	A	A	A	A	P	A	A	A	P
AT1G12150_at	0.996527	0.97418	0.994824	0.988031	0.993782	0.853807	0.919038	0.564103	0.926692	0.870777	0	0	0	0.537486	0.864081	0.818686	0.988337	0.640158	0.934547	0.997661	0.76378	0.519972	0.718522	0.818352	0.806137	0.933524	0.921325	0.795363	0.88085	A	A	A	A	A	A	A	A	A	A	P	P	P	A	A	A	A	A	A	A
AT1G12160_at	0.00836399	0.0119569	0.00433535	0.00853011	0.0160532	0.0141993	0.19379	0.0548931	0.0995257	0.317605	0.00207534	0.0630409	0.0392243	0.115415	0.0140117	0.00693921	6.27445e-05	0.0185723	0.00398961	0.0404556	0.17205	0.105192	0.182089	0.124707	0.120097	0.0774152	0.0400733	0.0103618	0.0363868	P	P	P	P	P	P	A	A	A	A	P	A	A	A	P	P	P	P	P	A
AT1G12180_at	0.0113657	0.0928437	0.0275865	0.0673121	0.00812334	0.120164	0.106175	0.0636875	0.0396075	0.103692	0.0892913	0.0945207	0.182606	0.0737512	0.041461	0.0273507	0.0181287	0.121195	0.00536507	0.091528	0.104995	0.133621	0.0618444	0.104593	0.326655	0.16935	0.304231	0.205133	0.220616	P	A	A	A	P	A	A	A	A	A	A	A	A	A	A	A	P	A	P	A
AT1G12190_at	0.0980897	0.396015	0.0251962	0.401607	0.0682634	0.155026	0.247281	0.386784	0.418056	0.430831	0.156207	0.22822	0.206342	0.281101	0.229412	0.373523	0.0258627	0.293651	0.450019	0.49569	0.41432	0.650406	0.195038	0.265198	0.49	0.626545	0.387281	0.6181	0.493489	A	A	A	A	A	A	A	A	A	A	A	A	A	A	A	A	A	A	A	A
AT1G12200_at	0.00930583	0.0324774	0.0347449	0.00610113	0.0365567	0.00146452	0	0.0186906	0.0217337	0.058549	0.0156783	0.00245119	0.042731	0.00757557	0.0428144	0.00702861	5.97583e-05	5.58072e-05	0.00312955	0.0406419	0.0265786	0.0335969	0.0176406	0.000724244	0.00213026	0	0	0	0	P	A	A	P	A	P	P	P	A	A	P	P	A	P	A	P	P	P	P	A
AT1G12210_at	0.72819	0.664399	0.438644	0.306465	0.319703	0.386048	0.411661	0.29839	0.521898	0.547596	0.175377	0.260485	0.258613	0.131329	0.423384	0.25577	0.128933	0.142884	0.3162	0.442752	0.341584	0.76712	0.589351	0.823578	0.774098	0.873964	0.744404	0.781844	0.740352	A	A	A	A	A	A	A	A	A	A	A	A	A	A	A	A	A	A	A	A
AT1G12220_at	0.0598659	0.343791	0.127502	0.173549	0.0965871	0.0724758	0.23458	0.226816	0.281868	0.456244	0.435071	0.330194	0.397013	0.25671	0.42013	0.295409	0.127989	0.408375	0.0966613	0.349405	0.312558	0.290815	0.219117	0.531918	0.763794	0.491987	0.763685	0.217744	0.378744	A	A	A	A	A	A	A	A	A	A	A	A	A	A	A	A	A	A	A	A
AT1G12230_at	0.0123895	0.0205614	0.277567	8.01095e-06	0.03406	0.00631412	0.000360151	0.0478698	0	0.000381364	0.0720887	0.0344551	0.012919	9.99251e-06	0	0	0.0347587	0.00441903	0.0035542	0.000673678	1.13367e-05	0.000160563	0	0	0	0	0	0	0	P	A	A	P	A	P	P	A	P	P	A	A	P	P	P	P	A	P	P	P
AT1G12240_at	0.486589	0.383713	0.473413	0.229304	0.0257718	0.08958	0.000149325	0.352351	0	0.0981721	0	0	0	0.000178779	0.000142245	0	0.325967	0.11063	0.0957775	0.0650092	0.0540287	0.002819	0.0532639	0.00582278	0.00266465	0.0055059	8.19222e-06	1.28921e-05	2.68155e-05	A	A	A	A	A	A	P	A	P	A	P	P	P	P	P	P	A	A	A	A
AT1G12250_at	0.0750476	0.107553	0.393413	0.228367	0.0375707	0.00699835	0.135485	0.206885	0.0933872	0.0323873	0.105468	0.0331531	0.167228	0.116922	0.0867895	0.225521	0.231668	0.116379	0.0734416	0.0353846	0.0506621	0.0120908	0.0325278	0.00125032	1.89374e-06	0.00121852	0	0	0	A	A	A	A	A	P	A	A	A	A	A	A	A	A	A	A	A	A	A	A
AT1G12260_at	0.247677	0.168832	0.525071	0.0606335	0.391283	0.184065	0.198198	0.197905	0.0658847	0.097615	0.0568685	0.0206247	0.0131791	0.161602	0.076102	0.321291	0.262239	0.254484	0.328706	0.118604	0.0968174	0.0829057	0.0898989	0.167579	0.299453	0.356765	0.209868	0.116784	0.139922	A	A	A	A	A	A	A	A	A	A	A	A	P	A	A	A	A	A	A	A
AT1G12270_at	0.000774187	0.000573036	0.0527249	0.00773573	0	0.000113747	0	0	0.0650115	0	0.351312	0.681179	0.0677722	0.50944	0.710445	0.4118	0.312591	0.29665	0.536576	0	0	0	0	0	0	0	0	0	0	P	P	A	P	P	P	P	P	A	P	A	A	A	A	A	A	A	A	A	P
AT1G12280_at	0.47252	0.383105	0.789489	0.34547	0.600269	0.606574	0.356619	0.447008	0.596371	0.572884	0.737323	0.301969	0.31205	0.546777	0.372219	0.477251	0.157237	0.80466	0.196561	0.425435	0.326228	0.461898	0.469734	0.16628	0.241069	0.174498	0.235928	0.188726	0.156568	A	A	A	A	A	A	A	A	A	A	A	A	A	A	A	A	A	A	A	A
AT1G12290_at	0.448448	0.461331	0.642564	0.247817	0.387306	0.0116144	0.482318	0.704557	0.389554	0.581733	0.756177	0.551283	0.503843	0.85953	0.698583	0.812167	0.670429	0.665422	0.256016	0.699486	0.570242	0.656139	0.674716	0.298863	0.493466	0.57411	0.547725	0.722371	0.525596	A	A	A	A	A	P	A	A	A	A	A	A	A	A	A	A	A	A	A	A
AT1G12310_at	0.00211692	0.00104737	0.0049755	0.0838839	0.0015753	0.0252636	0	4.27802e-05	0	0	0	0	0	1.24106e-05	0	0	4.40971e-06	0.00013676	0.000147402	0	0	0	0	0	0	0	0	0	0	P	P	P	A	P	A	P	P	P	P	P	P	P	P	P	P	P	P	P	P
AT1G12320_at	0.106396	0.664337	0.689068	0.638631	0.516734	0.185176	0.46776	0.66711	0.297551	0.879887	0.296437	0.356226	0.327954	0.656534	0.893621	0.720457	0.586024	0.631285	0.364932	0.00552198	0.474984	0.383031	0.382175	0.321409	0.0487793	0.171893	0.0849426	0.0467456	0.104622	A	A	A	A	A	A	A	A	A	A	A	A	A	A	A	A	A	A	A	P
AT1G12330_at	0	0	0.000142897	0.0733474	0.0582277	0.000129164	0.0327868	0.00713994	0.0560438	0.328634	0.463126	0.0138807	0.00710565	0.0903305	0.0280833	0.0763222	0.00519628	0	0.00689776	0	0	0	0	0	0	0	0	0	0	P	P	P	A	A	P	A	P	A	A	A	P	P	A	A	A	P	P	P	P
AT1G12360_at	3.31543e-05	0.00238332	0.075462	0.0163063	7.02283e-05	5.76215e-06	0	8.18431e-06	0.0708564	0.0451657	0	0	0	0	0	0	0.000635168	0.0116332	0.010098	0.000668539	7.64936e-05	0	0.00298406	0	0	0	0	0	0	P	P	A	P	P	P	P	P	A	A	P	P	P	P	P	P	P	P	P	P
AT1G12370_at	0.0190135	0.000740015	0.000784373	0.213882	0.126527	0.0751235	0	0	0.0493955	0.206733	0	0	0	0	0	0	0.0285672	0.153428	0.290641	0	0.126637	0.182832	0.00130743	0	0	0	0	0	0	P	P	P	A	A	A	P	P	A	A	P	P	P	P	P	P	A	A	A	P
AT1G12400_at	0.407191	0.24286	0.205879	0.897718	0.746373	0.483339	0.121638	0.0526644	0.0526	0.642196	0.166045	0.162145	0.00571632	0.908057	0.847466	0.886164	0.648361	0.579288	0.676253	0.0699826	0.263479	0.254977	0.748345	0.589991	0.684341	0.689354	0.702348	0.687037	0.71511	A	A	A	A	A	A	A	A	A	A	A	A	P	A	A	A	A	A	A	A
AT1G12410_at	0	0	2.68807e-06	0	5.21234e-06	0	0	0	0	0.00185732	0.000645296	0.000329998	0.000422679	0.00989907	0.000814778	0.0149108	0.00140983	0.000535357	0.0236814	0	0	0	0	0	0	0	0	0	0	P	P	P	P	P	P	P	P	P	P	P	P	P	P	P	P	P	P	A	P
AT1G12430_at	0.326228	0.43303	0.480672	0.0989537	0.110312	0.114082	0.0408116	0.0380362	0.136924	0.0362452	0.280864	0.227816	0.203113	0.199722	0.357748	0.324927	0.357087	0.485722	0.227861	0	0	0.00427783	0.162069	0	0	0	0	2.55609e-05	0	A	A	A	A	A	A	A	A	A	A	A	A	A	A	A	A	A	A	A	P
AT1G12450_at	0.147285	0.0138982	0.115955	0.105078	0.0463807	0.0239325	0	0.000549409	1.28373e-05	0	0	0	0	0	0	0	3.01242e-05	0.000684539	0.00215965	0	0.00874953	0	0	0.00101192	0.000882602	0.00129276	0.00466818	0.00161835	0.00345987	A	P	A	A	A	A	P	P	P	P	P	P	P	P	P	P	P	P	P	P
AT1G12460_at	0.0227986	0.00177519	0.121441	0.190484	0.0442126	0.000711841	0.0133345	0.147614	0.186738	0.0565274	0.0783546	0.0404228	0.0149718	0.0885469	0.0677389	0.0937349	0.0512904	0.0438782	0.122541	0.00503962	0.0399451	0.000327363	0.000127674	0	0	0	0	0	0	A	P	A	A	A	P	P	A	A	A	A	A	P	A	A	A	A	A	A	P
AT1G12470_at	0.000130161	0.0001368	0.0353808	0.0199711	0.00294714	0	0	0	0	0.000396715	0.000234122	0.000817088	0	0.0672412	0.000446302	0.000356641	7.09624e-05	0.0618357	0.0329997	0	0	0	0	0	0	0	0	0	0	P	P	A	P	P	P	P	P	P	P	P	P	P	A	P	P	P	A	A	P
AT1G12480_at	0.235236	0.225775	0.342025	0.0342206	0.153539	0.09163	0.213637	0.146619	0.0479709	0.150591	0.190668	0.151948	0.228358	0.142614	0.0818398	0.0695483	0.337495	0.03622	0.0292969	0.174546	0.135818	0.144456	0.169992	0.199926	0.199106	0.211679	0.442877	0.255085	0.367582	A	A	A	A	A	A	A	A	A	A	A	A	A	A	A	A	A	A	A	A
AT1G12490_at	0.40498	0.760762	0.756274	0.69807	0.61473	0.431422	0.774214	0.907892	0.626488	0.717113	0.357343	0.287331	0.240031	0.230643	0.494961	0.782039	0.391696	0.870637	0.397547	0.828297	0.851641	0.599345	0.734732	0.988671	0.912447	0.979248	0.983697	0.787542	0.968907	A	A	A	A	A	A	A	A	A	A	A	A	A	A	A	A	A	A	A	A
AT1G12500_at	0.0156518	0.0247576	0.106074	0.0136282	0.00464993	0.0315883	0.0098384	0.0231925	0.0530442	0.00598115	0.0463041	0.0308637	0.0136788	0.0200348	0.0592599	0.0662937	0.0636782	0.0758813	0.104239	0.0186727	0.0338897	0.0397433	0.00272428	0	8.93087e-05	0.00361404	2.14491e-05	5.28292e-05	0.000645515	P	A	A	P	P	A	P	A	A	P	A	A	P	A	A	A	A	A	A	P
AT1G12520_at	0.0684954	0.0790891	0.0488029	0.00214594	0.0107238	0.0342204	0	0	0	0	0.0273399	0.0236491	0.00231696	0.0843641	0.053428	0.0320721	0.0728382	0.0482466	0.0808271	0	0	0	0	0	0	0	0	0	0	A	A	A	P	P	A	P	P	P	P	A	A	P	A	A	A	A	A	A	P
AT1G12530_at	0.013156	0.0397059	0.00683554	0.154174	0.026766	0.00165459	1.30404e-05	0.00475877	2.70273e-05	0	0.0163173	0.0301745	0.00306832	0.0165336	0.037469	0.0652145	0.0156311	0.0504162	0.0591379	2.6952e-05	0.000173259	0.00334048	0.000891927	2.65783e-06	0	0	0	0	0	P	A	P	A	A	P	P	P	P	P	P	A	P	P	A	A	P	A	A	P
AT1G12550_at	1.08354e-06	7.33601e-05	0.00392568	0.00101034	0.00720366	0.0297061	0.0350399	0.00283097	0.0082839	0.019525	0.0106696	0.000360538	2.82319e-05	0	0	0	0	0.0135427	0.00443652	0.0142659	0.00622761	0.00260858	0.0172825	0.00115421	0.00338821	0.00354335	0.00171091	0.00223142	0.00155402	P	P	P	P	P	A	A	P	P	P	P	P	P	P	P	P	P	P	P	P
AT1G12560_at	0.356006	0.302413	0.247713	0.237779	0.129775	0.14315	0.167545	0.187252	0.168905	0.106234	0.0429827	0.0400414	0.0249072	0	0	0	0.350373	0.150732	0.175852	0.263379	0.151366	0.419982	0.137398	0.259662	0.434772	0.366208	0.52912	0.285781	0.344179	A	A	A	A	A	A	A	A	A	A	A	A	A	P	P	P	A	A	A	A
AT1G12570_at	0.442694	0.560899	0.78696	0.932977	0.616636	0.708228	0.907209	0.802212	0.75792	0.812633	0.652483	0.737867	0.622764	0.506338	0.63043	0.796639	0.84635	0.926954	0.838104	0.801603	0.595138	0.435947	0.210639	0.649189	0.542195	0.554902	0.815791	0.74854	0.664838	A	A	A	A	A	A	A	A	A	A	A	A	A	A	A	A	A	A	A	A
AT1G12580_at	0.144477	0.27144	0.200315	0.18968	0.464466	0.0982793	0.00576202	0.191779	0.45649	0.590087	0.101302	0.111225	0.140643	0.0566619	0.366058	0.416518	0.0763049	0.496459	0.121868	0.237806	0.00310499	0.0761394	0.136495	8.45947e-07	3.88836e-05	0	0	0	1.72509e-05	A	A	A	A	A	A	P	A	A	A	A	A	A	A	A	A	A	A	A	A
AT1G12600_at	0.0034674	0.0171874	0.812949	0.118801	0.00208801	0.0124772	0.13007	0.186101	0.198529	0.386902	7.38548e-05	0	0	0.00214083	0.0383365	0.00875579	0.214611	0.247097	0.368394	0.262224	0.279433	0.396287	0.33798	0.040363	0.0755621	0.0462879	0.0532291	0.0528987	0.0331212	P	P	A	A	P	P	A	A	A	A	P	P	P	P	A	P	A	A	A	A
AT1G12610_at	0.448448	0.426299	0.425376	0.694422	0.666547	0.647031	0.246505	0.344787	0.272507	0.363003	0.628589	0.375318	0.625163	0.674042	0.141219	0.228282	0.511356	0.597556	0.821655	0.456266	0.252923	0.287813	0.41113	2.7685e-06	0.00154716	1.65285e-05	0.0723148	0.0836478	0.144266	A	A	A	A	A	A	A	A	A	A	A	A	A	A	A	A	A	A	A	A
AT1G12620_at	0.869679	0.660629	0.306996	0.218072	0.434607	0.732904	0.0112058	0	0.0216073	0.17905	0.297035	0.402601	0.139782	0.0627853	0.0332442	0.147824	0.773265	0.712913	0.865885	0	0.97867	0.313112	0.0169862	0.0900532	0.115039	0.208409	0.198951	0.215775	0.257304	A	A	A	A	A	A	P	P	A	A	A	A	A	A	A	A	A	A	A	P
AT1G12630_at	0.0421322	0.0190977	0.0436129	0.0579765	0.0384682	0.0479808	0.0220377	0.00254371	0.00457483	0.00774188	0.00390302	0.000591408	0.00654206	6.66842e-05	0.000638222	0.0129878	0.132839	0.241298	0.243355	0.00357924	0.00562055	0.0174726	0.00304414	0.0398391	0.0387503	0.0229208	0.0576313	0.0910522	0.0510676	A	P	A	A	A	A	A	P	P	P	P	P	P	P	P	P	A	A	A	P
AT1G12640_at	0.000317761	2.99534e-05	0.118316	0.0873803	0.00267957	0.00279482	0	0.153059	0	0.284387	0	0	0	0	0	0	0.000392248	0.0713486	0.103171	0	0	0	0	0	0	0	0	0	0	P	P	A	A	P	P	P	A	P	A	P	P	P	P	P	P	P	A	A	P
AT1G12650_at	0.00300972	0.000708176	0.00228586	0.026071	0.00193547	0.00160339	0	5.13937e-05	0	0	0.0351121	0.035842	0.0275985	7.18861e-05	7.00288e-05	8.40791e-05	0.0132625	0.000760568	0.202557	0	0	0	0	0	0	0	0	0	0	P	P	P	A	P	P	P	P	P	P	A	A	A	P	P	P	P	P	A	P
AT1G12660_at	0	0	0.0009454	0.0511809	0.00397649	0.0129377	0.0686976	0.49194	0.112918	0.258135	0.104342	5.01622e-05	0.0165548	0	0	0	0.125829	0.0228905	0.0413537	0.149035	0.157418	0.507717	0.192225	0.250053	0.606052	0.315381	0.0194168	0.023551	0.0410541	P	P	P	A	P	P	A	A	A	A	A	P	P	P	P	P	A	A	A	A
AT1G12663_at	0.0788239	0.307461	0.959732	0.367724	0.503225	0.651926	0.54371	0.115714	0.663965	0.749411	0.699938	0.939089	0.580063	0.294435	0.587647	0.912341	0.870852	0.942327	0.480646	0.428287	0.399325	0.351003	0.252803	0.384146	0.522685	0.662361	0.332442	0.346303	0.491216	A	A	A	A	A	A	A	A	A	A	A	A	A	A	A	A	A	A	A	A
AT1G12680_at	0.00758292	0.00172104	0.192856	0	0.000777215	1.95987e-06	0	0.0344027	0.0882176	0	0	0	0	0	0	0	0.000135634	0.0643074	0.0430598	0	0	0	0	0	0	0	0	0	0	P	P	A	P	P	P	P	A	A	P	P	P	P	P	P	P	P	A	A	P
AT1G12700_at	0.677768	0.807779	0.977539	0.848307	0.437584	0.916226	0.90507	0.77362	0.786493	0.999677	0.877181	0.985544	0.43416	0.468784	0.679926	0.476179	0.920378	0.71861	0.133258	0.867018	0.980544	0.986007	0.98961	0.923901	0.897726	0.792225	0.976613	0.923791	0.959962	A	A	A	A	A	A	A	A	A	A	A	A	A	A	A	A	A	A	A	A
AT1G12710_at	0.0357513	0.0238694	0.0336136	0.00868826	0.00505717	0.00455367	0.163802	0.219712	0.010273	0	0.0160162	0.0544277	0.00950421	0	0	0	0.00271165	0.119413	0.00421749	0.00056513	4.85473e-05	2.89428e-05	0.00259254	4.59175e-06	0	0	0	0	0	A	A	A	P	P	P	A	A	P	P	P	A	P	P	P	P	P	A	P	P
AT1G12720_at	0.0677549	0.0488969	0.102361	0.140339	0.0187404	0.136026	0.0238759	0.00230798	0.0379235	0.0244903	0.0738738	0.0845802	0.0601904	0.0951273	0.10074	0.0301026	0.067845	0.0900211	0.0310613	0.0311575	0.0225805	0.0333438	0.032403	0.0663122	0.0993991	0.018336	0.0932388	0.0466598	0.0424762	A	A	A	A	P	A	A	P	A	A	A	A	A	A	A	A	A	A	A	A
AT1G12730_at	0.0458208	0.00861473	0.411785	0.0258836	0.19417	0.0566078	0.0308927	0.0809829	0.312244	0.16989	0.346745	0.0498335	0.10561	0.131069	0.0654303	0.06943	0.0829487	0.788961	0.546389	0.0100655	0.256883	0.14465	0.0378938	0.00897285	0.00573055	0.0143041	0.0276221	0.0154413	0.0247619	A	P	A	A	A	A	A	A	A	A	A	A	A	A	A	A	A	A	A	P
AT1G12740_at	0.755	0.476827	0.400959	0.319489	0.59735	0.899677	0.859535	0.907259	0.919652	0.897004	0.813737	0.891758	0.908144	0.962659	0.852421	0.996272	0.719653	0.453832	0.613019	0.966476	0.966991	0.989394	0.800999	0.688889	0.84278	0.977596	0.957179	0.858541	0.912396	A	A	A	A	A	A	A	A	A	A	A	A	A	A	A	A	A	A	A	A
AT1G12750_at	0.00648652	9.86512e-05	0.000141575	0.0113848	0.00849108	0.014284	0.00606097	0.0142956	0.00294698	0.00361538	0	0	0	0.0018343	0.0541242	0.103608	5.7993e-05	0.013117	0.00697886	0.0148237	0.0135323	2.56835e-05	0.0222473	0.000231095	8.43171e-05	0.000406671	0	2.69465e-05	1.2419e-05	P	P	P	P	P	P	P	P	P	P	P	P	P	P	A	A	P	P	P	P
AT1G12775_at	0.107223	0.173921	0.232496	0.298502	0.081746	0.0343741	0.315726	0.201998	0.197944	0.231848	0.0612188	0.138415	0.0477922	0.211877	0.21948	0.183402	0.172895	0.441905	0.34192	0.141072	0.0939451	0.0792161	0.0648837	0.013116	0.0209627	0.0376325	0.0339332	0.110792	0.0289955	A	A	A	A	A	A	A	A	A	A	A	A	A	A	A	A	A	A	A	A
AT1G12780_at	0.328677	0.508708	0.507543	0.0117766	0.00168426	0	0	0.00379733	0	0	0	0	0	0.278453	0.177936	0.165128	0.516104	0.138558	0.184077	0	6.62939e-06	3.29443e-07	0	0	0	0	0	0	0	A	A	A	P	P	P	P	P	P	P	P	P	P	A	A	A	A	A	A	P
AT1G12790_at	0.0491722	0.101296	0.108517	0.0570615	0.0328834	0.0663265	0	0.0056236	0.220739	0.0570499	0.0712976	0.0372565	0.0448892	0.00360346	0.00455068	0.0181624	0.00259913	0.0607489	0.049053	0.00669275	8.99079e-06	0.211089	0.113889	0.00402281	0.00267665	0.00632478	0.00312505	0.0104099	0.00703978	A	A	A	A	A	A	P	P	A	A	A	A	A	P	P	P	P	A	A	P
AT1G12800_at	2.15741e-05	0.00412341	0.0427347	0.0783626	0.0460856	0.000714204	0.000114641	0.534525	0	0	0.340282	0.310789	0.111403	0.152903	0.275221	0.0956206	0.00538517	0.328178	0.0538948	0.0014128	0.100571	2.13191e-05	5.13822e-05	0	0	0	0	0	0	P	P	A	A	A	P	P	A	P	P	A	A	A	A	A	A	P	A	A	P
AT1G12810_at	0.0255266	0.0597474	0.355949	0.0219436	0.110221	0.0547589	0.000177733	0.0110234	0	0.000362351	0.00916091	0.000457916	0.000449414	0.0969668	0.0257727	0.0881845	0.0372272	0.383327	0.128808	3.73928e-05	0	0	0	0	0	0	0	0	0	A	A	A	A	A	A	P	P	P	P	P	P	P	A	A	A	A	A	A	P
AT1G12820_at	0.00967635	0.127307	0.327081	0.00360512	0.109459	0.00198999	0	0	0	0.0915878	0.0516689	0.158591	0.0231649	0.425998	0.262066	0.223266	0.166458	0.0388792	0.14425	0	0	0	0	0	0	0	0	0	0	P	A	A	P	A	P	P	P	P	A	A	A	A	A	A	A	A	A	A	P
AT1G12830_at	0	0	2.67182e-05	9.58558e-06	0	0	0	0	0	0.00213782	0.191257	0.2171	0.073681	0.355616	0.196352	0.255237	0.00155869	0.0320365	0.0213454	0	0	0	0	0	0	0	0	0	0	P	P	P	P	P	P	P	P	P	P	A	A	A	A	A	A	P	A	A	P
AT1G12840_at	0	0	0	0	0	0	0	0	0	0	0	0	0	0	0	0	0	0.00790078	0.00467276	0	0	0	0	0	0	0	0	0	0	P	P	P	P	P	P	P	P	P	P	P	P	P	P	P	P	P	P	P	P
AT1G12845_at	0.0467167	0.116393	0.10339	0.0932731	0.0823524	0.00870144	0.157794	0.076776	0.248774	0.0756916	0.473494	0.226344	0.142173	0.162604	0.32055	0.252639	0.00768884	0.26306	0.102813	0.0606092	0	0.000858188	0.013676	0	0	0	0	0	0	A	A	A	A	A	P	A	A	A	A	A	A	A	A	A	A	P	A	A	A
AT1G12850_at	0.0335534	0.0833919	0.14944	0.091285	0.0628993	0.0907219	0.0792751	0.109316	0	0.173854	0.0797414	0.033117	0.0146607	0.0560012	0.328312	0.0638594	0.0669447	0.260988	0.195154	1.09955e-05	0.00394337	0	0	0	5.90175e-05	0.000224405	0	0	5.84066e-06	A	A	A	A	A	A	A	A	P	A	A	A	P	A	A	A	A	A	A	P
AT1G12860_at	0.0262726	0.0582002	0.0374953	0.0697343	0.0235298	0.0117941	0.0226791	0.015904	0.0124701	0.17916	0.19541	0.168924	0.225022	0.134612	0.190622	0.324846	0.0580483	0.114626	0.0299652	0.0662511	0.0408895	0.0288338	0.0161083	0	0	0	0	0	0	A	A	A	A	A	P	A	P	P	A	A	A	A	A	A	A	A	A	A	A
AT1G12880_at	0.0731317	0.121316	0.250053	0.484943	0.511369	0.215419	0	0.663032	0	0.0038398	0	0	0	0.395276	0.285544	0.433736	0.186347	0.126647	0.277352	0	0	0.000227618	0.00360571	0	0	0	0	0	0	A	A	A	A	A	A	P	A	P	P	P	P	P	A	A	A	A	A	A	P
AT1G12900_at	0	0	0.0189937	0.160784	0.135241	0	0.317457	0.223741	0.338086	0.280031	0.097811	0.112536	0.114103	0.312287	0.261424	0.230919	0.031615	0.0133961	0.00333826	0.0597994	0	0	0	0	0	0	0	0	0	P	P	P	A	A	P	A	A	A	A	A	A	A	A	A	A	A	P	P	A
AT1G12910_at	0	0	8.1397e-05	0	0	0	8.56687e-05	0	0	0	0	0	0	0.104864	0.0013959	0.0142815	0	3.11419e-05	4.13269e-05	0	0	0	0	0	0	0	0	0	0	P	P	P	P	P	P	P	P	P	P	P	P	P	A	P	P	P	P	P	P
AT1G12930_at	0.215042	0.251975	0.463877	0.272502	0.0997734	0.165217	0.00247026	0.0630977	0	0.30192	0.285646	0.210229	0.175201	0.00362611	0.157457	0.2911	0.29888	0	0.33668	0	0.198525	8.1154e-06	0.0517832	0	0	0	0	5.21897e-07	0	A	A	A	A	A	A	P	A	P	A	A	A	A	P	A	A	A	P	A	P
AT1G12940_at	0.216298	0.302871	0.173559	0.34539	0.170652	0.213321	0.326203	0.350604	0.289323	0.570731	0.464383	0.294853	0.176979	0.29821	0.708223	0.517313	0.442329	0.115589	0.129443	0.466479	0.50854	0.33781	0.374937	0.673859	0.633625	0.610461	0.800652	0.61969	0.709705	A	A	A	A	A	A	A	A	A	A	A	A	A	A	A	A	A	A	A	A
AT1G12950_at	0.541047	0.590127	0.255885	0.566603	0.777465	0.638645	0.591971	0.488761	0.619642	0.491084	0.662587	0.083258	0.349048	0.109124	0.000465891	1.21452e-05	0.643528	0.832102	0.445681	0.515843	0.378983	0.520355	0.45122	0.525712	0.661544	0.491607	0.518852	0.428044	0.346822	A	A	A	A	A	A	A	A	A	A	A	A	A	A	P	P	A	A	A	A
AT1G12960_at	0.149797	0.454897	0.513406	0.342378	0.394217	0.682579	0.448662	0.452455	0.591836	0.68986	0.936207	0.916372	0.990029	0.644901	0.99061	0.790837	0.475594	0.718585	0.354407	0.706456	0.640227	0.566208	0.561333	0.444093	0.362014	0.472173	0.40612	0.454945	0.390865	A	A	A	A	A	A	A	A	A	A	A	A	A	A	A	A	A	A	A	A
AT1G12970_at	0.000556059	0.00428468	0.0199091	0.0425388	0.0218941	0.0565471	4.31853e-05	0.20115	0	0	0.00561658	0.000660212	0.00299305	0.300885	0.432323	0.282114	0.0177541	0.00783612	0.0434073	0	1.72428e-05	4.50418e-06	0.00451891	0.028354	0.00961347	0.0173866	0.0198294	0.0130464	0.0345545	P	P	P	A	A	A	P	A	P	P	P	P	P	A	A	A	P	P	A	P
AT1G12990_at	0.10851	0.0827301	0.402857	0.184072	0.0385853	0.0318354	0.0141696	0.114957	0.104911	0.0376931	0.0227362	0.0260713	6.25041e-05	0.0244347	0.0123758	0.00276229	0.483416	0.243133	0.201224	0.00546518	0.0159161	0.0128263	0.0367952	0.000317362	0.00445523	0.000762809	0.000733304	0.00350078	0.00702396	A	A	A	A	A	A	P	A	A	A	A	A	P	A	P	P	A	A	A	P
AT1G13000_at	0.122352	0.65361	0.292264	0.217947	0.0477958	0.126	0.481261	0.0763238	0.194533	0.650089	0.270986	0.412757	0.490228	0.257308	0.210695	0.120666	0	0	0.000102492	0.747795	0.0423561	0.164821	0.210437	0.000637759	0.00109692	0.00206884	0.000405245	0.00186741	0.00222446	A	A	A	A	A	A	A	A	A	A	A	A	A	A	A	A	P	P	P	A
AT1G13020_at	0.272768	0.128514	0.445432	0.323902	0.0038486	0.0992609	0	0.349831	0	0	0	0.00438318	0	0	0	0	0.495123	0.315063	0.00242545	0	0	0	0	0	0	0	0	0	0	A	A	A	A	P	A	P	A	P	P	P	P	P	P	P	P	A	A	P	P
AT1G13030_at	0.000136669	0.00903555	0.00101667	0.00178372	0.000509833	0.0027142	0	0.0706788	0	0.000477708	0.136262	0.0434622	0.0765817	0.103395	0.0932222	0.163376	0.0195244	5.19158e-05	0.00940697	0.000284865	0.0112673	0	9.98559e-05	0	0	0	0	0	0	P	P	P	P	P	P	P	A	P	P	A	A	A	A	A	A	P	P	P	P
AT1G13040_at	0.219324	0.775626	0.271005	0.81439	0.502455	0.0800221	0.866615	0.954619	0.968735	0.918641	0.619458	0.821085	0.69708	0.585101	0.748869	0.70237	0.138293	0.31728	0.670677	0.923547	0.917604	0.978995	0.871884	0.643387	0.395821	0.745974	0.496281	0.959994	0.502593	A	A	A	A	A	A	A	A	A	A	A	A	A	A	A	A	A	A	A	A
AT1G13050_at	0.0471393	0.193725	0.0514622	0.000363139	0.00142387	0.000215102	0.138438	0.223233	0.240314	0.134347	0.330238	0.187538	0.306671	0.330584	0.297671	0.235934	0.0211794	0.396935	0.233769	0.0340711	0.00332912	0.000228718	6.34801e-07	0.00221406	0.00109999	0.00217184	0.000496148	0.000199807	0.000532731	A	A	A	P	P	P	A	A	A	A	A	A	A	A	A	A	A	A	A	A
AT1G13070_at	0.0416361	0.181119	0.0157465	0.111474	0.0642463	0.0652671	0.202363	0.0667743	0.178882	0.156455	0.237267	0.118361	0.241146	0.234903	0.0681477	0.226605	0.148043	0.0375005	0.012447	0.275422	0.217253	0.180496	0.25983	0.247723	0.340968	0.21981	0.25072	0.218999	0.257987	A	A	P	A	A	A	A	A	A	A	A	A	A	A	A	A	A	A	P	A
AT1G13080_at	0.368113	0.650494	0.697708	0.622244	0.365771	0.344268	0.788384	0.50257	0.714507	0.780191	0.820093	0.227874	0.373702	0.393853	0.167405	0.0292769	0.68809	0.591511	0.332738	0.439524	0.160949	0.461145	0.300492	0.645715	0.669019	0.551521	0.700033	0.802371	0.704313	A	A	A	A	A	A	A	A	A	A	A	A	A	A	A	A	A	A	A	A
AT1G13090_at	0.20018	0.466503	0.114651	0.785116	0.490757	0.429419	0.773047	0.508672	0.634896	0.756302	0.668314	0.355474	0.507901	0.433751	0.524625	0.297309	0.342981	0.0152738	0.526088	0.804127	0.460076	0.153438	0.214047	0.157976	0.0461267	0.114955	0.0190599	0.00215969	0.0293648	A	A	A	A	A	A	A	A	A	A	A	A	A	A	A	A	A	P	A	A
AT1G13100_at	0.319119	0.258312	0.0423797	0.168505	0.103604	0.0616093	0.451152	0.396693	0.17828	0.25574	0.136128	0.248951	0.117502	0.241218	0.119366	0.344516	0.019957	0.0129367	0.0299444	0.313568	0.312166	0.388594	0.33781	0.127447	0.0935198	0.141472	0.114681	0.176389	0.205564	A	A	A	A	A	A	A	A	A	A	A	A	A	A	A	A	P	P	A	A
AT1G13110_at	0.618681	0.719182	0.949492	0.79769	0.848559	0.73103	0.762944	0.676082	0.78719	0.444666	0.555554	0.892804	0.755224	0.40167	0.302881	0.642686	0.88247	0.858756	0.866913	0.708435	0.719882	0.884499	0.841775	0	0	3.80366e-07	0.00574798	0.00999301	0.0389843	A	A	A	A	A	A	A	A	A	A	A	A	A	A	A	A	A	A	A	A
AT1G13120_at	0	0	0.000128265	0	0	0	0	0	0	0.0223744	0	0	0	0	0	0	1.67906e-05	1.04639e-05	8.883e-05	0	0	0	0	0	0	0	0	0	0	P	P	P	P	P	P	P	P	P	A	P	P	P	P	P	P	P	P	P	P
AT1G13130_at	0.232274	0.0501269	0.477633	0.218652	0.0399179	0.192771	0.369062	0.338438	0.265622	0.225043	0.28569	0.214666	0.270164	0.564659	0.573227	0.445478	0.0129953	0.55826	0.0883866	0.352819	0.23582	0.263296	0.311685	0.283844	0.244688	0.339866	0.129402	0.131956	0.189456	A	A	A	A	A	A	A	A	A	A	A	A	A	A	A	A	P	A	A	A
AT1G13140_at	0.203358	0.13018	0.165785	0.418547	0.111908	0.119157	0.201649	0.200641	0	0.204586	0.185005	0.111261	0.174541	0.226056	0.115833	0.258953	0.127148	0.200975	0.290583	0	0	0	0	0.0940594	0.0575589	0.25301	0.0753043	0.320394	0.1402	A	A	A	A	A	A	A	A	P	A	A	A	A	A	A	A	A	A	A	P
AT1G13150_at	0.225429	0.419373	0.644429	0.455518	0.517674	0.220589	0.00835738	0.572563	0	0.509496	0.20926	0.258356	0.334086	0.499064	0.204525	0.70218	0.497245	0.482459	0.261747	0	0	0	0	0.819549	0.521983	0.356765	0.531307	0.237184	0.473547	A	A	A	A	A	A	P	A	P	A	A	A	A	A	A	A	A	A	A	P
AT1G13160_at	0	0.000130294	0.00181325	0.000384409	0.000223214	0.00183875	0	0	0	0	0.0821535	0.458767	0.00665091	0.0795695	0.124976	0.120411	0.110206	0.00471795	0.0387456	0	0	0	0	0	0	0	0	5.51908e-06	2.80687e-05	P	P	P	P	P	P	P	P	P	P	A	A	P	A	A	A	A	P	A	P
AT1G13170_at	0.0094475	0.0218866	0.0176389	0.0178305	0.0142604	0.033837	0.012666	0	0	0.148036	0.00894305	0.000393194	0.00274386	0.0318412	0.00368462	0.0527858	0.0313908	0.000306921	0.0113321	0	0.00303371	0.00671119	0.00352131	9.56764e-05	4.7191e-05	8.36375e-05	0.00113567	0.00478784	0.00124925	P	A	P	P	P	A	P	P	P	A	P	P	P	A	P	A	A	P	P	P
AT1G13180_at	0.000559914	0.000132265	0.0184519	0.0430986	0.0273386	0.017829	0	0.0411955	0.0384684	0	0.0106398	0.0345325	0.00114865	8.69082e-06	0	0	0.160651	0.0432822	0.176899	0	3.12995e-07	0.000155216	0.00144554	0	0	0	0	0	0	P	P	P	A	A	P	P	A	A	P	P	A	P	P	P	P	A	A	A	P
AT1G13190_at	0.018377	0.00881184	0.152773	0.0315779	0.0313613	0.0115204	0.00502628	0.0275842	0.00993959	0.00163102	0.01845	0.0116978	0.0016936	0.000838849	9.76963e-05	6.35288e-05	0.0454579	0.0304261	0.117634	0.00866313	0.000813934	2.08842e-05	0.0020347	0	0	0	0	0	0	P	P	A	A	A	P	P	A	P	P	P	P	P	P	P	P	A	A	A	P
AT1G13195_at	0.0136428	0.0410563	0.0396367	0.128426	0.00999609	0.0589706	0.131013	0.0902959	0.152667	0.000313393	9.75671e-06	0.000392647	0.000470499	0.0221668	0.000183562	1.30192e-05	0.011566	0.00495352	0.169708	0.0703042	0.0248229	0.00153536	0.0337391	0	0	0	0	0	0	P	A	A	A	P	A	A	A	A	P	P	P	P	A	P	P	P	P	A	A
AT1G13200_at	0	0	0	0	0.00268234	0.00723365	0.0852594	0.0526463	0.0412979	0.0348605	0.0044882	0.000369455	0.00520172	1.51463e-05	0	0	0.0332315	0.00404608	0.0228323	0.309036	0.0563677	0.036168	0.0527614	0.102796	0.159621	0.0962384	0.109604	0.139731	0.0923026	P	P	P	P	P	P	A	A	A	A	P	P	P	P	P	P	A	P	A	A
AT1G13210_at	0.0477858	0.00202028	0.00160449	0.0067377	0.0761997	0.0247248	0.0111509	0.0482724	0.0202437	0.00891922	0.0787658	0.00511192	0.016195	0.0622049	0.0313664	0.0210002	0.0184442	0.0159201	0.0228538	0.0427321	0.0788119	0.0114674	0.0432189	0.00018791	0.000787988	0.000797058	0.000540421	0.000386211	0.00174839	A	P	P	P	A	A	P	A	A	P	A	P	P	A	A	A	P	P	A	A
AT1G13220_at	0.164862	0.0914734	0.429568	0.38465	0.112059	0.127269	0.002502	0.11028	0.143657	0.209383	0.101702	0.0135326	0.0236749	0.1801	0.0102334	0.131608	0.291022	0.410383	0.612911	0.0272904	0.000832873	0.00044344	0.00407888	0.00241774	0.000261594	0.000169244	0.00022892	0.00099853	0.000101093	A	A	A	A	A	A	P	A	A	A	A	P	A	A	P	A	A	A	A	A
AT1G13230_at	0.641546	0.451185	0.714029	0.677433	0.375028	0.548805	0.847335	0.857104	0.960642	0.880117	0.771996	0.77809	0.825654	0.890748	0.764118	0.952554	0.738733	0.595225	0.639216	0.0670793	0.839936	0.544736	0.766306	0.000256589	0.000607157	5.46225e-06	0.000294722	0.000451355	0.0114035	A	A	A	A	A	A	A	A	A	A	A	A	A	A	A	A	A	A	A	A
AT1G13250_at	0.351343	0.305118	0.313167	0.29927	0.174296	0.203408	0.183756	0.231956	0.360769	0.610396	0.271998	0.100594	0.0758831	0.386913	0.227569	0.234375	0.330722	0.011624	0.328293	0.033661	0.231367	0.136	0.250999	0	0	0	0	0	0	A	A	A	A	A	A	A	A	A	A	A	A	A	A	A	A	A	P	A	A
AT1G13260_at	0.797413	0.522711	0.122471	0.814027	0.829229	0.705892	0.40484	0.531755	0.690305	0.724461	0.229644	0.487462	0.516179	0.0079513	0.0928076	0.182049	0.429472	0.550357	0.75392	0.217703	0.000223682	0.0441937	0.483589	0.178306	0.189999	0.19982	0.150114	0.0929597	0.158254	A	A	A	A	A	A	A	A	A	A	A	A	A	P	A	A	A	A	A	A
AT1G13270_at	0	0	0	0.00704407	0.00382685	0	0	0.0304037	0.0929084	0.103214	0.247202	0.0326462	0.096449	0.163331	0.122279	0.0310135	0.000964391	0.000158868	0.0903309	0	0	0.00499329	0.000369815	0	3.80997e-06	0	0	0	0	P	P	P	P	P	P	P	A	A	A	A	A	A	A	A	A	P	P	A	P
AT1G13280_at	0.0132003	0.00186369	0.052055	0.0145086	0.0112543	3.51842e-05	0.196844	0.345173	0.270802	0.541904	0.383721	0.356962	0.295381	0.586144	0.368731	0.389727	0.0019302	0.0052287	0.0107068	0.000251619	0.0210727	4.44542e-07	0	0	0	0	0	0	0	P	P	A	P	P	P	A	A	A	A	A	A	A	A	A	A	P	P	P	P
AT1G13290_at	0.184413	0.114085	0.124368	0.246235	0.274908	0.187291	0.082212	0.14144	0.154968	0.23416	0.100846	0.00520284	0.0282886	0.000548475	0.0141306	0.106741	0.298428	0.179734	0.159995	0.0960582	0.162158	0.2793	0.160885	0.0350691	0.0402015	0.033287	0.186141	0.144637	0.115433	A	A	A	A	A	A	A	A	A	A	A	P	A	P	P	A	A	A	A	A
AT1G13300_at	0.463847	0.216988	0.762147	0.380327	0.186548	0.257802	0.273231	0.136097	0.294681	0.163363	0.231982	0.195991	0.277442	0.143098	0.547869	0.363692	0.258516	0.383579	0.172196	0.36622	0.352133	0.2793	0.152562	0.126747	0.270058	0.102084	0.427771	0.592787	0.284392	A	A	A	A	A	A	A	A	A	A	A	A	A	A	A	A	A	A	A	A
AT1G13310_at	0.900487	0.930431	0.965898	0.969176	0.911376	0.995959	0.996778	0.984825	0.956413	0.781827	0.943783	0.876522	0.858509	0.874253	0.900992	0.917989	0.805772	0.902204	0.890127	0.973769	0.944501	0.994716	0.999943	0.919568	0.993279	0.97765	0.997564	0.983836	0.984076	A	A	A	A	A	A	A	A	A	A	A	A	A	A	A	A	A	A	A	A
AT1G13320_at	0	0	0.00278271	0.000466679	0	1.18266e-05	0	0.0371409	0	0	0	0	0	0.235197	0.136581	0.0474079	0	0.00566592	0.00375691	0	0	0	1.14743e-05	0	0	0	0	0	0	P	P	P	P	P	P	P	A	P	P	P	P	P	A	A	A	P	P	P	P
AT1G13330_at	0.794614	0.520234	0.865227	0.763058	0.679273	0.539737	0.8544	0.756622	0.783157	0.742438	0.792883	0.836882	0.605819	0.332502	0.375199	0.11214	0.780182	0.601797	0.781392	0.273955	0.0337719	0.213133	0.599751	0.105174	0.0220621	0.0555732	0.0606286	0.0688713	0.0573346	A	A	A	A	A	A	A	A	A	A	A	A	A	A	A	A	A	A	A	A
AT1G13340_at	0.00779668	0.129293	0.170398	0.077397	0.00267712	0.0877435	0.27126	0.250562	0.218874	0.106559	0.378002	0.157836	0.19163	0.0388112	0.0748236	0.0777784	0.235879	0.449472	0.157888	0.289711	0.174359	0.157297	0.140587	0.161545	0.203396	0.172071	0.114887	0.108926	0.200334	P	A	A	A	P	A	A	A	A	A	A	A	A	A	A	A	A	A	A	A
AT1G13370_at	0.893784	0.985623	0.931405	0.925194	0.96525	0.952748	0.908095	0.963508	0.861004	0.996883	0.767575	0.493493	0.608861	0.547184	0.577353	0.469154	0.986399	0.982433	0.936765	0.764957	0.969347	0.980826	0.895068	0.38049	0.298341	0.219208	0.229706	0.180715	0.183317	A	A	A	A	A	A	A	A	A	A	A	A	A	A	A	A	A	A	A	A
AT1G13380_at	0.103513	0.0266545	0.111681	0.158668	0.303649	0.0580183	0	0.0958101	0.295418	0.0378268	0.584203	0.356683	0.224376	0.134293	0.135708	0.272695	0.185011	0.0133854	0.0515955	0	0.00332509	0.0644307	0.0440656	0	0	0	0	0	0	A	A	A	A	A	A	P	A	A	A	A	A	A	A	A	A	A	P	A	P
AT1G13400_at	0.0563418	0.331592	0.245683	0.191848	0.0588616	0.241526	0.321324	0.257717	0.456557	0.275536	0.242302	0.491098	0.396481	0.0463798	0.111292	0.189814	0.178987	0.547852	0.0498407	0.722799	0.537009	0.470261	0.303294	0.0950408	0.15578	0.285541	0.671643	0.504414	0.357003	A	A	A	A	A	A	A	A	A	A	A	A	A	A	A	A	A	A	A	A
AT1G13410_at	0.68652	0.479143	0.378382	0.338643	0.632946	0.437168	0.232428	0.669524	0.25431	0.520129	0.633248	0.476491	0.715421	0.00247517	0.000977697	6.49235e-05	0.740329	0.331703	0.290583	0.398093	0.585622	0.542142	0.642152	0.402584	0.37914	0.421182	0.781505	0.529941	0.295476	A	A	A	A	A	A	A	A	A	A	A	A	A	P	P	P	A	A	A	A
AT1G13420_at	0.595894	0.571463	0.352127	0.688419	0.321425	0.602258	0.521178	0.62616	0.598093	0.570072	0.795935	0.615553	0.663311	0.825289	0.366957	0.733658	0.304428	0.688108	0.622227	0.325735	0.198525	0.102019	0.368616	0.739463	0.68881	0.811253	0.651008	0.816277	0.781419	A	A	A	A	A	A	A	A	A	A	A	A	A	A	A	A	A	A	A	A
AT1G13440_at	0	0	0	7.60361e-06	9.02135e-06	0	0	0	0	0	0	0	0	0.118984	0.0893045	0.117066	8.16366e-05	0	0.000188721	0	0	0	0	0	0	0	0	0	0	P	P	P	P	P	P	P	P	P	P	P	P	P	A	A	A	P	P	P	P
AT1G13450_at	0.00403049	0.0408364	0.152863	0.321673	0.00183568	0.000231338	0.25297	0.265793	0.286485	0.00159989	0	0	0	0	0	0	0.00318608	0.112865	0.08893	0	0.0964079	0.00853833	0.0124457	0	0	0	0	0	0	P	A	A	A	P	P	A	A	A	P	P	P	P	P	P	P	P	A	A	P
AT1G13460_at	0.0311534	0.177342	0.399613	0.226242	0.111936	0.0752275	0.000379689	0.152604	0	0.174908	3.77635e-05	0	0	0.030026	0.0843571	0.0601138	0.0164971	0.0230865	0.0632999	2.52625e-05	0.0362281	0.00029347	0.00840948	0.00344594	0.00343866	0.00342294	0.00383289	0.0185038	0.00898961	A	A	A	A	A	A	P	A	P	A	P	P	P	A	A	A	P	A	A	P
AT1G13470_at	0.691487	0.831484	0.813276	0.684129	0.425217	0.707267	0.919955	0.776184	0.883938	0.893185	0.880958	0.959612	0.876859	0.810036	0.592787	0.74069	0.618054	0.89851	0.768139	0.967217	0.910192	0.790344	0.957403	0.919237	0.800525	0.932876	0.644794	0.841233	0.916803	A	A	A	A	A	A	A	A	A	A	A	A	A	A	A	A	A	A	A	A
AT1G13540_at	0.974886	0.92097	0.97495	0.961512	0.802771	0.786455	0.99384	0.994157	0.989512	0.987305	0.999464	0.999043	0.972175	0.914286	0.897319	0.964732	0.981803	0.94482	0.379488	0.987699	0.997297	0.992172	0.998012	0.99107	0.988991	0.927389	0.983563	0.99677	0.98894	A	A	A	A	A	A	A	A	A	A	A	A	A	A	A	A	A	A	A	A
AT1G13560_at	0	0	0.00045072	0	0	0	0	0.000342188	0	0	0	0	0	0	0	0	0.0127617	0.0215427	0.00396527	0	0	0	0	0	0	0	0	0	0	P	P	P	P	P	P	P	P	P	P	P	P	P	P	P	P	P	A	P	P
AT1G13570_at	0.00481077	0.00183776	0.0669328	0.00861958	0.00314561	0.000405031	0.00737712	3.70104e-05	0.0511239	0.0629801	0	0	0	0	0	0	0.0012182	0.0194657	8.54777e-05	0.000112976	0.0205678	2.0847e-05	0.00668859	0	0	0	0	0	0	P	P	A	P	P	P	P	P	A	A	P	P	P	P	P	P	P	P	P	P
AT1G13580_at	0.0905776	0.0830949	0.0543477	0.0900238	0.129253	0.0730842	0	0.1554	0.193164	0.222367	0.197869	0.154755	0.270031	0.241347	0.0759189	0.398569	0.0310108	0.057981	0.0997075	0	0.0333855	0.106635	0.0525519	0	0	0	0	0	0	A	A	A	A	A	A	P	A	A	A	A	A	A	A	A	A	A	A	A	P
AT1G13590_at	0.531051	0.536929	0.301486	0.832261	0.799642	0.874019	0.821293	0.336184	0.795885	0.73082	0.572261	0.948012	0.729805	0.454191	0.777609	0.996777	0.762229	0.748428	0.710318	0.801063	0.844802	0.780866	0.73187	0.785943	0.837533	0.772523	0.749705	0.590124	0.974576	A	A	A	A	A	A	A	A	A	A	A	A	A	A	A	A	A	A	A	A
AT1G13600_at	0.594454	0.823359	0.907108	0.740936	0.756214	0.964839	0.825574	0.840647	0.75389	0.703897	0.839791	0.79949	0.868782	0.753618	0.622114	0.824924	0.888971	0.222802	0.573516	0.794139	0.919196	0.782887	0.753949	0.55919	0.653094	0.676916	0.800652	0.736504	0.591573	A	A	A	A	A	A	A	A	A	A	A	A	A	A	A	A	A	A	A	A
AT1G13610_at	0.0933563	0.0186136	0.165571	0.247734	0.141437	0.0189681	0.097188	0.0396282	0.068772	0.0763376	0.23478	0.108118	0.106032	0.100448	0.0379899	0.0582363	0.0031894	0.00778598	0.0235843	0.113028	0.140419	0.121603	0.115415	0.0967883	0.173922	0.0657961	0.180321	0.175589	0.150336	A	P	A	A	A	P	A	A	A	A	A	A	A	A	A	A	P	P	A	A
AT1G13630_at	0.740104	0.581732	0.798602	0.800432	0.95256	0.620184	0.93479	0.773346	0.582137	0.310323	0.4815	0.885841	0.954534	0.699582	0.277409	0.473192	0.918314	0.946135	0.679897	0.325685	0.675972	0.808136	0.389068	0.32293	0.198696	0.364957	0.384799	0.676034	0.410726	A	A	A	A	A	A	A	A	A	A	A	A	A	A	A	A	A	A	A	A
AT1G13640_at	0.00675578	0.0641128	0.0766172	0.318392	0.0965788	0.0314553	0	0.014039	0.24787	0.011393	7.08345e-05	0	0	0.0542028	0.0805485	0.255819	0.0958443	0.188407	0.179271	4.39585e-05	0.0040774	0.0534694	0.00286552	0.000606642	0	0	0.000103167	0.000243631	6.90394e-05	P	A	A	A	A	A	P	P	A	P	P	P	P	A	A	A	A	A	A	P
AT1G13650_at	0.716113	0.63395	0.425973	0.512625	0.80839	0.481304	0.559131	0.47598	0.467389	0.710622	0.930908	0.822664	0.713849	0.798147	0.818493	0.763109	0.578113	0.84468	0.262613	0.831073	0.588052	0.578006	0.191997	0.592616	0.779475	0.515478	0.530488	0.654183	0.654602	A	A	A	A	A	A	A	A	A	A	A	A	A	A	A	A	A	A	A	A
AT1G13670_at	0.308968	0.206301	0.503458	0.282453	0.178778	0.370858	0.203266	0.0940028	0.133518	0.0919633	0.222724	0.20964	0.191926	0.0867018	0.39476	0.358478	0.37144	0.62143	0.372187	0.167982	0.186473	0.132613	0.15438	0.203901	0.266099	0.180929	0.0958517	0.109094	0.159428	A	A	A	A	A	A	A	A	A	A	A	A	A	A	A	A	A	A	A	A
AT1G13680_at	0.000966606	3.5979e-05	0.000632016	0.436128	0.138558	0.632565	0.915301	0.638956	0.879916	0.877001	0.581202	0.538249	0.681723	0.148936	0.888079	0.727356	0	0.291138	0.0134545	0.723103	0.807204	0.876759	0.847092	0.196261	0.154026	0.141732	0.062704	0.175417	0.118578	P	P	P	A	A	A	A	A	A	A	A	A	A	A	A	A	P	A	P	A
AT1G13690_at	0	0	0.000575072	0.000716112	0	0	0	0	0	0	0.0329153	0.00829792	0.00527042	6.97428e-05	0.000181037	1.33097e-05	0.008774	0.246921	0.0033201	0	0	0	0	0	0	0	0	0	0	P	P	P	P	P	P	P	P	P	P	A	P	P	P	P	P	P	A	P	P
AT1G13700_at	0.13128	0.0541428	0.0348647	0.12408	0.18579	0.016863	0	0.0465794	0.0168362	0	0.0128418	0.00541069	0.011478	0.00703002	0.0278015	0.0241763	0.215307	0.0135484	0.133915	0	0	0	0	0.00989056	0.000143292	0.00218178	0.000350595	1.06179e-05	0.0135457	A	A	A	A	A	P	P	A	P	P	P	P	P	P	A	A	A	P	A	P
AT1G13710_at	0.0621623	0.0288318	0.0967934	0.0412631	0.0995562	0.0477195	0.0140294	0.070471	0.0096816	0.0356136	0.032527	0.0452871	0.139295	0.00333732	0.0169032	0.0292828	0.1248	0.31372	0.150289	0	0.000195409	0	5.24445e-05	0	0	0	0.017054	0.0277957	0.0205066	A	A	A	A	A	A	P	A	P	A	A	A	A	P	P	A	A	A	A	P
AT1G13730_at	0.0146842	0.00918978	0.463823	0.12907	0.00627827	0.102606	0	0	0.00155515	0.0422245	0.102116	0.135895	0.0234414	0.00120804	2.732e-05	8.59317e-06	0.401236	0.648232	0.12726	0	7.6989e-06	0	0	0	0	0	0	0	0	P	P	A	A	P	A	P	P	P	A	A	A	A	P	P	P	A	A	A	P
AT1G13740_at	0.0146828	0.0103691	0.0479142	0.0388919	0.00154441	0.00515422	0.0188519	0.0591343	0.116159	0.186212	0.0497542	0.0410576	0.0534954	0.0207093	0.079746	0.0350106	0.088041	0.209917	0.0900619	0.0661771	0.0290567	3.38137e-05	0.000125514	0	0	0	0	0	0	P	P	A	A	P	P	P	A	A	A	A	A	A	A	A	A	A	A	A	A
AT1G13750_at	5.8982e-06	0	0.00141896	0.456422	0.127799	0.204545	0.594185	0.642222	0.000280389	0.643366	0.805771	0.5624	0.327964	0.167211	0.38235	0.571838	0.0482941	0.376977	0.71638	0	0.00809441	5.58659e-06	0.548267	0.302803	0.355461	0.369	0.299126	0.257775	0.30956	P	P	P	A	A	A	A	A	P	A	A	A	A	A	A	A	A	A	A	P
AT1G13760_at	0.771308	0.831383	0.680385	0.454266	0.799467	0.884136	0.544042	0.478772	0.725191	0.893372	0.920472	0.754125	0.798013	0.510737	0.520997	0.727629	0.772142	0.267264	0.766383	0.663268	0.575197	0.648298	0.497625	0.595299	0.737994	0.571906	0.803102	0.875654	0.688192	A	A	A	A	A	A	A	A	A	A	A	A	A	A	A	A	A	A	A	A
AT1G13790_at	0.0394357	0.00133076	0.443388	5.10918e-05	0	0	0	0.00010455	0.7121	0.370235	0.0403326	0.0119675	0.000429893	0	0	0	0.185312	0.21864	0.331215	0	2.4252e-05	0.00141793	0.00494476	0	0	0	0	0	0	A	P	A	P	P	P	P	P	A	A	A	P	P	P	P	P	A	A	A	P
AT1G13800_at	0.661621	0.489916	0.755369	0.518014	0.270813	0.483532	0.421064	0.590202	0.569828	0.488865	0.509232	0.611042	0.640491	0.308339	0.471249	0.588308	0.936199	0.243572	0.392792	0.351468	0.436971	0.484013	0.693889	0.315608	0.219977	0.204122	0.200099	0.372314	0.206517	A	A	A	A	A	A	A	A	A	A	A	A	A	A	A	A	A	A	A	A
AT1G13810_at	0.0330236	0.00315451	0.183304	0.14292	0.0610777	0.132987	0	0	0	0.224271	0.0960781	0.415836	0.178929	0.0181839	0.0240706	0.00416626	0.253851	0.3566	0.120907	0.000114767	0.0020695	0.000277804	0.000616828	0.00271713	0.000856793	0.0012199	0.000804927	0.000460116	0.000892083	A	P	A	A	A	A	P	P	P	A	A	A	A	P	A	P	A	A	A	P
AT1G13830_at	0.615833	0.80777	0.962394	0.389324	0.45248	0.273452	0.40236	0.341989	0.239792	0.229438	0.333341	0.118322	0.153545	0.737175	0.245228	0.557746	0.21489	0.921178	0.204988	0.699786	0.576483	0.368086	0.262525	0.422838	0.449718	0.444516	0.106629	0.149678	0.222492	A	A	A	A	A	A	A	A	A	A	A	A	A	A	A	A	A	A	A	A
AT1G13870_at	0.00862024	0.00727881	0.108731	0.00768521	0.0204789	0.0135911	0.00131625	4.50314e-05	0.207427	0.00427092	0.312058	0.0746521	0.171841	0.0217976	0.0137685	0.0745115	0.107685	0.0981437	0.223391	0.00612443	0	0.000227595	0.00203498	0	0	0	0	0	0	P	P	A	P	A	P	P	P	A	P	A	A	A	A	P	A	A	A	A	P
AT1G13880_at	0.00805878	0.0147918	0.197651	0.0485265	0.00492482	0.0236295	0	0	0.0568737	0.456908	0	0	0	0	0	0	0.0248763	0.462389	0.09441	0.000241028	2.37858e-06	0	0.0276322	0	0	0	0	0	0	P	P	A	A	P	A	P	P	A	A	P	P	P	P	P	P	A	A	A	P
AT1G13890_at	0.757171	0.378158	0.7327	0.56864	0.653771	0.42312	0.836345	0.898452	0.876757	0.863348	0	0	0	0.298284	0.0102944	0.01152	0.191327	0.181503	0.459265	0.81747	0.672468	0.693394	0.794819	0.538755	0.796499	0.615646	0.389092	0.388034	0.369403	A	A	A	A	A	A	A	A	A	A	P	P	P	A	P	P	A	A	A	A
AT1G13900_at	0	0	5.96343e-05	0	0	0	8.56217e-05	0	0	0.000841487	0	0	0	2.86457e-05	2.40898e-05	1.64963e-06	0	0.000327755	0	0	0	0	0	0	0	0	0	0	0	P	P	P	P	P	P	P	P	P	P	P	P	P	P	P	P	P	P	P	P
AT1G13910_at	0.00305782	0.00633156	0.0866522	0.0465395	0.0623606	0.000251611	0.0953294	0.0150849	0.0396635	0.0829693	0.0544933	0.0778706	0.107058	0.078221	0.105261	0.432241	0.0317686	0.106199	0.0249441	3.1511e-05	0.061055	0.00397426	0.0458326	0.00129732	0.000645102	0.000826024	0.000132203	1.09224e-05	5.61635e-05	P	P	A	A	A	P	A	P	A	A	A	A	A	A	A	A	A	A	A	P
AT1G13920_at	0.421561	0.392635	0.41659	0.632523	0.235692	0.291335	0.243146	0.036663	0.240923	0.18233	0.384351	0.19309	0.350168	0.187801	0.446209	0.0654998	0.0490244	0.613922	0.236859	0.226389	0.0808367	0.0244041	0.218357	0.0586859	0.0783132	0.0906199	0.0809365	0.0870294	0.0450196	A	A	A	A	A	A	A	A	A	A	A	A	A	A	A	A	A	A	A	A
AT1G13930_at	0.00230911	0.00107731	0.0595489	0.0360313	0.0314955	0	0	0.125076	0.155551	3.30235e-05	0.219813	0.157424	0.251199	0.232405	0.140849	0.244578	0.0258582	0.00274307	0.0184203	0.020296	0	0	0	0	0	0	0	0	0	P	P	A	A	A	P	P	A	A	P	A	A	A	A	A	A	A	P	P	A
AT1G13940_at	0.0136529	0.08005	0.000498166	0.00144737	0.0158318	0.0755659	0.362792	0.0672404	0.0087403	0.0509103	0.0714835	0.0615409	0.00838279	0.0860825	0.106585	0.238518	0.0182648	0.0671793	0.00653856	0.000122581	0.000521602	3.76393e-06	0	0	1.50489e-06	5.80737e-05	7.98361e-05	0.000806013	4.88522e-05	P	A	P	P	P	A	A	A	P	A	A	A	P	A	A	A	P	A	P	P
AT1G13950_at	0.179184	0.127891	0.536813	0.0281915	0.00144302	0.0162946	1.25944e-05	0.041534	0	0.6788	0.00331781	0.00207933	0.000718728	0.422485	0.708376	0.788429	0.084627	0.378056	0.0233523	0	0.00854539	0.000756422	0.011131	0.119897	0.194529	0.216686	0.0563883	0.105674	0.0457182	A	A	A	A	P	P	P	A	P	A	P	P	P	A	A	A	A	A	A	P
AT1G13960_at	0.0776431	0.170925	0.0627652	0.189671	0.105367	0.0697315	0.045505	0.00121721	0.027629	0.0727775	0.00827302	0.00713717	0.000813331	0.0873658	0.136539	0.103837	0.109162	0.195291	0.0555892	0.000619317	0.0230135	0.0185954	0.0046905	0.160923	0.049586	0.0577716	0.0495679	0.0560463	0.0631974	A	A	A	A	A	A	A	P	A	A	P	P	P	A	A	A	A	A	A	P
AT1G13970_at	0.572043	0.118464	0.115224	0.295	0.344318	0.223427	0.995589	0.897782	0.93099	0.981393	0	0	0	0.508818	0.489764	0.683724	0.711407	0.714355	0.515136	0.949069	0.982073	0.569172	0.842108	0.175497	0.411297	0.510371	0.453373	0.39061	0.493489	A	A	A	A	A	A	A	A	A	A	P	P	P	A	A	A	A	A	A	A
AT1G13980_at	0.00498738	0.0137063	0.0342338	0.0305068	0.0101134	0.0088961	0	0	0	0	0	0	0	0	0	0	0.0114332	0.0442943	0.0280691	0	0	0	0	0	0	0	0	0	0	P	P	A	A	P	P	P	P	P	P	P	P	P	P	P	P	P	A	A	P
AT1G13990_at	0.0105833	0.0488867	0.135885	0.0251388	0.0120427	0.0201179	0.350181	0.394316	0.182587	0.170021	0.0333602	0.0327696	0.168938	0.0373823	0.0162041	0.00662509	0.157963	0.122137	0.0259065	9.19081e-05	1.42243e-06	9.35988e-06	0.00137961	0.0104548	0.00359194	0.00138735	0.000538278	8.53782e-05	0.00215381	P	A	A	A	P	A	A	A	A	A	A	A	A	A	P	P	A	A	A	P
AT1G14000_at	6.26103e-06	0	0.00477552	0.00428841	0.00434327	0.000155444	0	0.00384656	0	0	0	0.000821752	0	0.000921526	0.00103693	0.00636854	0.0112803	0.000721337	0.0164196	0	0	0	0	0	0	0	0	0	0	P	P	P	P	P	P	P	P	P	P	P	P	P	P	P	P	P	P	P	P
AT1G14020_at	0.214174	0.101691	0.28272	0.0249259	0.131818	0.0411636	8.28821e-05	0.170094	0.293401	0.480019	0	0	0	0.000300238	0.000411156	1.20832e-05	0.0688587	0.140621	0.334811	0	5.98914e-05	0	3.47567e-05	1.21649e-05	1.08651e-05	2.66099e-06	0.000810156	0.00125548	0.00146974	A	A	A	A	A	A	P	A	A	A	P	P	P	P	P	P	A	A	A	P
AT1G14030_at	0.0948664	0.125433	0.166195	0.194339	0.365955	0.106546	0.125114	0.247434	0.155134	0.557376	0.245741	0.0805228	0.104488	0.116232	0.35122	0.187909	0.257919	0.396299	0.181906	0.0871429	0.134445	0.105885	0.00372782	0.000624848	0	0.00137813	0	5.46607e-06	0.00021135	A	A	A	A	A	A	A	A	A	A	A	A	A	A	A	A	A	A	A	A
AT1G14040_at	0.0294598	0.0895183	0.0839518	0.0294399	0.0408224	0.034852	0.0373632	0.043964	0.0203647	0.0753418	0.0298889	0.0160445	0.0241478	0.0463132	0.0388112	0.093964	0.0579205	0.0884339	0.229702	8.42975e-05	9.47295e-06	0.00321506	0	3.43956e-05	7.03179e-06	0	0.000451967	0.00029425	0.000584355	A	A	A	A	A	A	A	A	A	A	A	P	A	A	A	A	A	A	A	P
AT1G14060_at	0.00834908	0.0322909	0.0425961	0.0616956	0.0100631	0.00223095	0.000126931	0.189004	0	0.0296118	0.00831952	0.0256192	0.0311217	0.0635883	0.199279	0.0752233	0.00829187	0.211432	0.0151801	0.00144799	0.000653631	0.00219651	0.0030319	0.00218912	0.00510984	0.00584024	0.000797844	0.0023511	0.00180153	P	A	A	A	P	P	P	A	P	A	P	A	A	A	A	A	P	A	P	P
AT1G14070_at	0.173236	0.124655	0.325556	0.456793	0.325021	0.387097	0.314134	0.282095	0.241059	0.341751	0.232747	0.348192	0.367423	0.65381	0.580019	0.558432	0.0685423	0.076927	0.624129	0.276698	0.321749	0.336005	0.335925	0.184881	0.253308	0.348783	0.23569	0.249041	0.24433	A	A	A	A	A	A	A	A	A	A	A	A	A	A	A	A	A	A	A	A
AT1G14080_at	0.0034867	9.75978e-05	0.00969112	0.45034	0.472691	0.337065	0.516373	0.440855	0.282453	0.386712	0.212675	0.363658	0.479862	0.339353	0.276564	0.270302	2.86647e-05	0.00195378	0.00166889	0.542855	0.376143	0.704057	0.821614	0.0234626	0.0719368	0.0510032	0.0955616	0.187687	0.286353	P	P	P	A	A	A	A	A	A	A	A	A	A	A	A	A	P	P	P	A
AT1G14090_at	0.837143	0.533188	0.876285	0.616073	0.511316	0.87422	0.932163	0.826684	0.950236	0.517026	0.626225	0.570648	0.834288	0.595091	0.51736	0.555436	0.810273	0.471532	0.605863	0.0229492	0.547027	0.0553256	0.66829	0.0589645	0.0511901	0.0560794	0.15916	0.1209	0.143709	A	A	A	A	A	A	A	A	A	A	A	A	A	A	A	A	A	A	A	A
AT1G14100_at	0.266838	0.26699	0.54024	0.179854	0.225728	0.254688	0.23375	0.247192	0.51676	0.459481	0.422464	0.34365	0.320739	0.39487	0.254258	0.232035	0.171511	0.267451	0.42828	0.423596	0.450691	0.512582	0.462512	0.320269	0.351299	0.233104	0.270313	0.270059	0.603472	A	A	A	A	A	A	A	A	A	A	A	A	A	A	A	A	A	A	A	A
AT1G14110_at	0.149318	0.0532398	0.0359789	0.096033	0.278073	0.131574	0.331061	0.409245	0.274707	0.477311	0.351842	0.529508	0.450515	0.19583	0.332311	0.0960854	0.071875	0.132943	0.0152886	0.332283	0.31966	0.348855	0.440582	0.535721	0.556745	0.417169	0.329336	0.428154	0.318995	A	A	A	A	A	A	A	A	A	A	A	A	A	A	A	A	A	A	P	A
AT1G14120_at	0.825941	0.93152	0.844324	0.742992	0.856625	0.538547	0.911826	0.869954	0.82392	0.82403	0.920657	0.754332	0.890236	0.0667865	0.42652	0.306868	0.759153	0.296476	0.673221	0.848839	0.737516	0.871506	0.644575	0.917779	0.990256	0.795651	0.692567	0.762304	0.898364	A	A	A	A	A	A	A	A	A	A	A	A	A	A	A	A	A	A	A	A
AT1G14130_at	0.577229	0.253219	0.406629	0.32189	0.237871	0.589266	0.136992	0.192636	0.134726	0.163364	0.0387766	0.0766451	0.116226	0.00638711	0.0219633	0.0179727	0.0463623	0.364412	0.103614	0.19496	0.34869	0.322122	0.176544	0	0	0	0	0	0	A	A	A	A	A	A	A	A	A	A	A	A	A	P	A	P	A	A	A	A
AT1G14140_at	0.000566816	2.05153e-05	0.00380156	0.00414679	4.6746e-05	0.000579635	4.8789e-07	0.000803647	0.000175291	0.00548178	0.0433303	0.00483561	0.0200924	0.0626419	0.0338577	0.0599221	0.0065859	0.0005278	0.0206988	0	2.03382e-06	0	0.000592345	0	0	0	0	0	0	P	P	P	P	P	P	P	P	P	P	A	P	A	A	A	A	P	P	A	P
AT1G14150_at	0.471869	0.273603	0.628216	0.862668	0.738675	0	0.478552	0.389538	0.11829	0.186942	0.37854	0.370854	0.552662	0.685117	0.325014	0.287704	0.0646396	0.109873	0.0286096	0.29144	0.0837278	0	0.00364107	0.460758	0.245039	0.243956	0.319279	0.468147	0.301541	A	A	A	A	A	P	A	A	A	A	A	A	A	A	A	A	A	A	A	A
AT1G14180_at	0.0462411	0.00972531	0.108049	0.0169433	0.140585	0.044326	0.0443254	0.000284984	0.00443175	0.0184333	0.0238763	0.0356639	0.010009	0.0328319	0.00570118	0.00859416	0.0293456	0.000550107	0.42225	0.0113067	0.000692861	0.0140242	0.00885726	0	0	0	0	0	0	A	P	A	P	A	A	A	P	P	P	A	A	P	A	P	P	A	P	A	P
AT1G14200_at	0.0143573	0.0113242	0.00881636	0.0482577	0.32307	0.0419334	0.0129899	0.0186748	0.099139	0.0423537	0	0	0	0	0	0	0.0682849	0.0991187	0.262593	0.0023701	0.0749472	0.00865354	0.0624027	0	0	0	0	0	0	P	P	P	A	A	A	P	P	A	A	P	P	P	P	P	P	A	A	A	P
AT1G14210_at	0	0	0	0.00113267	6.12712e-05	0	0.00328997	6.46637e-05	0.119713	0.0724064	0.126455	0.0256407	0.0170906	0.136156	0.201139	0.178285	0.000766167	0.00240667	0.000519123	0.00357475	0.0379934	0.0285277	0.0114522	0.000286005	1.65136e-05	0	0	0	0	P	P	P	P	P	P	P	P	A	A	A	A	P	A	A	A	P	P	P	P
AT1G14220_at	0.0722124	0.0328388	0.0855172	0	0	0	0.53713	0.620024	0.355336	0.699797	0.563705	0.488644	0.418778	0.0438538	0.0450424	0.0829449	0.00434861	0.0273354	0.0592147	0.370393	0.785436	0.564757	0.351962	0.581047	0.685673	0.586342	0.277264	0.19798	0.283137	A	A	A	P	P	P	A	A	A	A	A	A	A	A	A	A	P	A	A	A
AT1G14240_at	0	0.000582785	0.0373806	0.0184743	0.0555307	0.0367372	0.565675	0.247247	0.854294	0.8947	0.51793	0.284045	0.297223	0.255812	0.197038	0.304716	0	2.64916e-05	0.000109828	0.672905	0.682321	0.604594	0.500502	0.0343195	0.0625407	0.0623976	0.00927943	0.00861176	0.0306626	P	P	A	P	A	A	A	A	A	A	A	A	A	A	A	A	P	P	P	A
AT1G14260_at	0.00130181	0.00973748	0.0371043	0.0177867	0.0829991	0.00322737	3.69303e-06	0.0316891	0	0	0	0	0	0.0300373	0.239611	0.0553431	0.00505795	0.0136123	0.033883	0	0	1.36443e-05	0	0.00649201	0.000809299	0.00530364	0.000763417	0.000457133	0.000441212	P	P	A	P	A	P	P	A	P	P	P	P	P	A	A	A	P	P	A	P
AT1G14270_at	0.00107243	0.000133067	0.00506647	0.000844953	0.00393347	0.00155545	0.0617857	0.0134249	0.0524086	0.172576	0	0	0	0	0	0	0.000536333	0.00355726	0.00842394	0	2.72926e-06	0	0	0	0	0	0	0	0	P	P	P	P	P	P	A	P	A	A	P	P	P	P	P	P	P	P	P	P
AT1G14280_at	0.338602	0.29956	0.328461	0.178484	0.341973	0.43702	0.883613	0.691475	0.68734	0.916896	0.57199	0.462834	0.288915	0.347678	0.208438	0.192145	0.448422	0.141367	0.403726	0.761039	0.891704	0.91633	0.0195231	0.47179	0.3116	0.532054	0.799605	0.594604	0.809634	A	A	A	A	A	A	A	A	A	A	A	A	A	A	A	A	A	A	A	A
AT1G14290_at	8.6581e-07	0.001564	2.15015e-05	0.000590994	0.000326834	1.13296e-05	0	0.0394059	0	0	0	0	0	0	0	0	0.000253751	0.0183625	0.000963115	0	1.42645e-05	0	0	0	0	0	0	0	0	P	P	P	P	P	P	P	A	P	P	P	P	P	P	P	P	P	P	P	P
AT1G14300_at	0.0470992	0.00588668	0.39705	0.109819	0.0129672	0.0851302	0	0.328249	0.0516947	6.37621e-05	0.387076	0.212826	0.187376	0.0935502	0.499458	0.408859	0.475084	0.267801	0.438711	0	3.5149e-05	0	2.10717e-06	0	0	0	0	0	0	A	P	A	A	P	A	P	A	A	P	A	A	A	A	A	A	A	A	A	P
AT1G14310_at	0.000120415	0.000152088	0.00505105	1.51931e-06	0.0224211	8.43956e-05	0.0485597	0.114811	0	0.382771	0.0494867	0.00443184	0.000940446	0.0368723	0.0548707	0.029097	0.0171391	0.00390962	0.0384879	0.00040255	8.81653e-06	1.04584e-05	3.70776e-05	0.00223469	0.000468714	0.000507404	1.55086e-05	0	0	P	P	P	P	A	P	A	A	P	A	A	P	P	A	A	A	P	P	A	P
AT1G14320_at	0	0	0	0	0	0	0	0	0	0	0	0	0	0	0	0	0	0	0	0	0	0	0	0	0	0	0	0	0	P	P	P	P	P	P	P	P	P	P	P	P	P	P	P	P	P	P	P	P
AT1G14330_at	0.0897658	0.0827385	0.152288	0.394933	0.024266	0.1221	1.56211e-05	0.0488635	0	0	0	0	0	0	0	0	0.142373	0.0111375	0.0436187	0.000259974	0.000258312	0.000224614	0.000559877	0.000201659	0.00187862	0.000379734	0.000340469	1.58964e-05	0.000116676	A	A	A	A	A	A	P	A	P	P	P	P	P	P	P	P	A	P	A	P
AT1G14340_at	0.490006	0.388378	0.715892	0.235755	0.201053	0.176013	0.565275	0.374554	0.566653	0.692534	0.574554	0.357388	0.661745	0.471892	0.463874	0.427489	0.448824	0.454171	0.532883	0.016784	0.576483	0.0321467	0.286514	0.0206572	0.026306	0.0105218	0.00575829	0.00221324	0.00814395	A	A	A	A	A	A	A	A	A	A	A	A	A	A	A	A	A	A	A	P
AT1G14345_at	0.0116325	0.0867866	0.0752255	0.203106	0.459258	0.00523698	0.46776	0.339753	0.475279	0.64248	0.692181	0.391456	0.572625	0.563922	0.606514	0.803986	0.524108	0.142473	0.204687	0.39658	0.30515	8.79007e-05	0.0467585	0.00019718	4.20392e-05	0.00102902	0	0	0	P	A	A	A	A	P	A	A	A	A	A	A	A	A	A	A	A	A	A	A
AT1G14350_at	0.145158	0.20358	0.113303	0.0906317	0.0501905	0.11016	0.213378	0.182175	0.150325	0.0759353	0.191319	0.0657761	0.125328	0.0619971	0.0905709	0.225985	0.102352	0.182988	0.011788	0.238285	0.484817	0.307837	0.402537	0	0	0.00102253	0	0.000723456	8.56413e-06	A	A	A	A	A	A	A	A	A	A	A	A	A	A	A	A	A	A	P	A
AT1G14360_at	0	0	9.37917e-07	0	0	4.07005e-06	0	0.00290349	0	0	0	0	0	0.0171238	0.126166	0.0610749	0	2.73905e-05	0.0670187	0	0	0	0	0	0	0	0	0	0	P	P	P	P	P	P	P	P	P	P	P	P	P	P	A	A	P	P	A	P
AT1G14370_at	0.468593	0.36162	0.309171	0.62956	0.531884	0.134613	0.312821	0.174883	0.39573	0.141979	0.618635	0.418247	0.505639	0.196445	0.428416	0.607081	0.476189	0.396935	0.136636	0.556633	0.685862	0.340478	0.51188	0.595074	0.418825	0.373133	0.478357	0.550748	0.487056	A	A	A	A	A	A	A	A	A	A	A	A	A	A	A	A	A	A	A	A
AT1G14380_at	0.276264	0.410382	0.193403	0.270301	0.0122702	0.00755709	0.18519	0	0.147303	0.264642	0.272447	0.258902	0.115836	0.0772067	0.0761635	0.100812	0.0284927	0.0788299	0.0422255	0	0.000126097	0.373629	0	0	0	0	0	0	0	A	A	A	A	P	P	A	P	A	A	A	A	A	A	A	A	A	A	A	P
AT1G14390_at	0.673976	0.801992	0.971684	0.865554	0.343452	0.609162	0.703998	0.206866	0.321233	0.919053	0.342712	0.638129	0.795505	0.48036	0.634999	0.37537	0.830233	0.567139	0.674869	0.525079	0.416997	0.360974	0.482449	0.619151	0.912696	0.445753	0.549004	0.668521	0.502311	A	A	A	A	A	A	A	A	A	A	A	A	A	A	A	A	A	A	A	A
AT1G14400_at	0	0	0.000146287	7.31497e-07	0	0	0	4.54798e-05	0	0	0	0	0	0.0328195	0.0161262	0.0165152	0	0	0.00111299	0	0	0	0	0	0	0	0	0	0	P	P	P	P	P	P	P	P	P	P	P	P	P	A	P	P	P	P	P	P
AT1G14410_at	1.30049e-06	0	0	0	0.00213098	0	0	0	0.00112132	0.00119446	0.00292032	0.00407016	0.00437788	0.0478933	0.0496561	0.00197889	0.00335956	0.0677331	0.000364432	0	0	0	0	0	0	0	0	0	0	P	P	P	P	P	P	P	P	P	P	P	P	P	A	A	P	P	A	P	P
AT1G14420_at	0.761451	0.728363	0.823242	0.991698	0.722048	0.884603	0.7376	0.91835	0.716701	0.957231	0	0	0	0.71808	0.847658	0.182595	0.951818	0.747479	0.869234	0.685466	0.510195	0.654513	0.916723	0.0472246	0.222488	0.186569	0.309848	0.603331	0.519739	A	A	A	A	A	A	A	A	A	A	P	P	P	A	A	A	A	A	A	A
AT1G14430_at	0.203645	0.116305	0.580758	0.611395	0.681138	0.243292	0.531411	0.274396	0.597959	0.756302	0.395467	0.341064	0.713996	0.278162	0.262083	0.243814	0.140913	0.0571188	0.102813	0.727409	0.504514	0.607334	0.521047	0.52391	0.549987	0.490042	0.699787	0.618324	0.585436	A	A	A	A	A	A	A	A	A	A	A	A	A	A	A	A	A	A	A	A
AT1G14440_at	0.275241	0.348049	0.0595489	0.380327	0.311378	0.0780654	0.864904	0	0.228263	0.619836	0.573399	0.600892	0.472505	0.540114	0.516582	0.64246	0.0514325	0.586848	0.0155145	0.127176	0.29646	0.234695	0.00771825	0	0	0	0	0	0	A	A	A	A	A	A	A	P	A	A	A	A	A	A	A	A	A	A	P	A
AT1G14450_at	0	0	0	0	0	0	0	0	0	0	0	0	0	4.46268e-05	3.68714e-05	0	0	0	0	0	0	0	0	0	0	0	0	0	0	P	P	P	P	P	P	P	P	P	P	P	P	P	P	P	P	P	P	P	P
AT1G14460_at	0.0143445	0.0835845	0.127254	0	0	0.000252336	0.121814	0.0493266	0.118122	0.327769	0.665447	0.328836	0.723776	0.450447	0.118612	0.174196	0.136031	0.0777455	0.227861	0.0500594	0.199997	0.252052	0.00626387	0	0	0	0	1.62549e-05	0	P	A	A	P	P	P	A	A	A	A	A	A	A	A	A	A	A	A	A	A
AT1G14470_at	0.708029	0.522625	0.852475	0.292042	0.361117	0.561916	0.785183	0.692066	0.785754	0.585396	0.975293	0.455571	0.531651	0.407871	0.43446	0.525863	0.772761	0.686096	0.840806	0.331836	0.77024	0.764768	0.649128	0.524102	0.581312	0.493914	0.641329	0.696624	0.683405	A	A	A	A	A	A	A	A	A	A	A	A	A	A	A	A	A	A	A	A
AT1G14480_at	0.00724107	0.0155446	0.0209089	0.0212477	0.00456399	0.0377425	0.00652518	0.287224	0.0683958	0.172576	0.0217443	0.0136125	0.116477	0.0221608	0.00761718	0.00906849	0.0569531	0.0160469	0.037795	0.0926366	0.332157	2.30591e-06	0.000354307	0.0084172	0.0155581	0.00884764	0.000979127	0.00199012	0.00657323	P	P	A	A	P	A	P	A	A	A	A	P	A	A	P	P	A	P	A	A
AT1G14490_at	0.00694095	0.00438334	0.00402242	0.00808505	0.00971958	0.0527128	0.0301666	0.0183514	0.0534202	0.0913051	0.0247304	0.0668574	0.0662134	0.189748	0.0969111	0.263278	0.0392733	0.256869	0.0299096	0.000702073	0.00117907	0.000311976	0.0312451	4.3998e-05	0.000391761	0	0	0	4.99873e-06	P	P	P	P	P	A	A	P	A	A	A	A	A	A	A	A	A	A	A	P
AT1G14510_at	0.00743124	0.00643001	0.0595443	0.0116493	0.00173816	0.000214888	0	0	0	0	0	0	0	0.000393419	0.0142652	0.00580248	0.00646689	0.0023229	0.00588759	0	0	0	0	0	0	0	0	0	0	P	P	A	P	P	P	P	P	P	P	P	P	P	P	P	P	P	P	P	P
AT1G14530_at	0.0210302	0.0201419	0.254213	0.000153644	0.00309048	0	0	0.000298898	0	0.147181	0	0	0	0	0	0	0.00125528	0.046579	0.00672962	0	5.06855e-06	0	0	0	0	0	0	0	0	A	A	A	P	P	P	P	P	P	A	P	P	P	P	P	P	P	A	P	P
AT1G14540_at	0.189431	0.300035	0.309604	0.0558182	0.311806	0.191616	0.32102	0.224953	0.33857	0.45437	0.262145	0.204754	0.270305	0.304932	0.202089	0.475924	0.173926	0.605184	0.398507	0.450037	0.444807	0.474542	0.522677	0.27791	0.397994	0.387988	0.735668	0.349823	0.464236	A	A	A	A	A	A	A	A	A	A	A	A	A	A	A	A	A	A	A	A
AT1G14550_at	0.485545	0.33189	0.413991	0.275271	0.308096	0.320262	0.461137	0.370308	0.373874	0.304626	0.699803	0.410901	0.312103	0.303251	0.326452	0.561496	0.488555	0.546323	0.328053	0.432218	0.440252	0.330011	0.460241	0.298848	0.440376	0.548728	0.470864	0.41426	0.434333	A	A	A	A	A	A	A	A	A	A	A	A	A	A	A	A	A	A	A	A
AT1G14560_at	0.0158598	0.0380846	0.243066	0.272525	0.0473963	0.0665261	0	0.1079	0.000804112	0	0	0	0	0	0	0	0.14065	0.29814	0.100129	0.00197605	0.000252379	0	0.000428529	0.0278151	0.0136063	0.0100732	0.0045307	0.0187481	0.0114329	P	A	A	A	A	A	P	A	P	P	P	P	P	P	P	P	A	A	A	P
AT1G14570_at	0.00223986	0.00192887	0.00204202	9.77632e-07	0	0	0	0	0	0	0	0	0	0.144373	0.0265275	0.0530303	7.53728e-05	0.0025537	0.0188688	0	0	0	0	0	0	0	0	0	0	P	P	P	P	P	P	P	P	P	P	P	P	P	A	A	A	P	P	P	P
AT1G14580_at	0.525154	0.508249	0.518921	0.208779	0.361428	0.644341	0.353815	0.193513	0.260432	0.358152	0.169789	0.633502	0.685136	0.380231	0.506058	0.392577	0.327949	0.746608	0.670332	0.49056	0.0129176	0.355741	0.202281	0.286188	0.10914	0.257686	0.0426093	0.0531669	0.0449898	A	A	A	A	A	A	A	A	A	A	A	A	A	A	A	A	A	A	A	A
AT1G14610_at	0	0	0	0.00130775	2.48545e-05	0	0	0	0	0	0	0	0	0.582424	0.349579	0.293361	0.00317117	0.000907862	0.000573195	0	0	0	0	0	0	0	0	0	0	P	P	P	P	P	P	P	P	P	P	P	P	P	A	A	A	P	P	P	P
AT1G14620_at	0	0	0.00245683	0	0.000844832	0.000151364	0	0	0	0.000259703	0.100821	0.1475	0.00393417	0.204163	0.308522	0.318553	0.000897831	0.202873	0.0396347	0	0	0	0	0	0	0	0	0	0	P	P	P	P	P	P	P	P	P	P	A	A	P	A	A	A	P	A	A	P
AT1G14640_at	0.277532	0.309405	0.367308	0.568344	0.666107	0.558108	0.149342	0.0311915	0.0762771	0.0361109	0.00528119	0.000583133	0.00740801	0.154784	0.00750398	0.0519339	0.109857	0.295533	0.655149	0.203574	0.00137906	0.194456	0.071405	0.215957	0.127621	0.145356	0.26536	0.270589	0.273178	A	A	A	A	A	A	A	A	A	A	P	P	P	A	P	A	A	A	A	A
AT1G14650_at	0.0457415	0.0151939	0.0404148	0.0387368	0.156781	0.149942	0.0118025	0.081562	0.00141002	0.0969485	0.00245588	0.000475053	5.5581e-05	0.156422	0.195247	0.192145	0.296457	0.0610623	0.260243	0.00834029	0.0221156	0.00160173	0.0551957	4.23381e-05	3.94023e-05	0.000329819	0.000318252	0.00184027	0.00260645	A	P	A	A	A	A	P	A	P	A	P	P	P	A	A	A	A	A	A	P
AT1G14660_at	0.076216	0.0634238	0.230249	0.106723	0.0272117	0.0261508	0.0905593	0.0903106	0.390122	0.172576	0.149992	0.258505	0.320718	0.184883	0.257386	0.237811	0.048184	0.00955383	0.129713	0.0851817	0.34869	0.0271318	0.0722461	0.0142532	0.00676991	0.0155348	0.0131815	0.0357384	0.0159803	A	A	A	A	A	A	A	A	A	A	A	A	A	A	A	A	A	P	A	A
AT1G14670_at	0	0.000724179	0.00803092	0	0	0	0	0	0	4.17082e-05	0	0	0	0.0732132	0.0567994	0.0301961	0	0	1.27197e-05	0	0	0	0	0	0	0	0	0	0	P	P	P	P	P	P	P	P	P	P	P	P	P	A	A	A	P	P	P	P
AT1G14680_at	0.303319	0.402789	0.380312	0.571283	0.356163	0.672068	4.89842e-05	0.466916	0.00766134	5.12599e-05	0.249453	0.182859	0.0535214	0	0	0	0.419345	0.248186	0.980802	0	0.0565613	0.0497691	0.0128421	0.0466063	0.0274326	0.0219342	0.0938722	0.0321865	0.0655617	A	A	A	A	A	A	P	A	P	P	A	A	A	P	P	P	A	A	A	P
AT1G14685_at	0.17233	0.255398	0.110289	0.081303	0.150466	0.0195917	0.127913	0.000566114	0.0839499	0.159697	0	0	0	0	0	0	0.0903553	0.540484	0.121991	0.0202998	0.114116	0.00297455	0.0078889	0	0	0	0	0	0	A	A	A	A	A	P	A	P	A	A	P	P	P	P	P	P	A	A	A	A
AT1G14687_at	0.398984	0.265085	0.765457	0.514435	0.780926	0.535302	0.822525	0.0906861	0.178387	0.316161	0.30054	0.676403	0.262725	0.607036	0.384418	0.189136	0.141384	0.588798	0.467252	0.000446027	0.116739	0.00221029	0.118261	0.00372425	0.0157331	0.0474079	0.00899508	0.0131558	0.0177209	A	A	A	A	A	A	A	A	A	A	A	A	A	A	A	A	A	A	A	P
AT1G14688_at	0.136805	0.159225	0.240732	0.150828	0.11954	0.0772306	0.00698525	0.526918	0.222143	0.538329	0.139171	0.127981	0.0702755	0.092713	0.25519	0.0872047	0.0309103	0.074064	0.235663	0.085414	0.174218	0.00238289	0.0677117	0.143767	0.186402	0.113075	0.318331	0.265948	0.278526	A	A	A	A	A	A	P	A	A	A	A	A	A	A	A	A	A	A	A	A
AT1G14690_at	0	4.18234e-05	0.075462	0.0187923	0.18384	0.00956382	0.00223401	0	0	0	0.750102	0.129681	1	0.108884	0.040107	0.0801099	0.00321614	0	0.980802	0	0.000580549	0	0.000705268	0	0	0	0	0	0	P	P	A	P	A	P	P	P	P	P	A	A	A	A	A	A	P	P	A	P
AT1G14700_at	0.124459	0.453092	0.1546	0.503362	0.656227	0.245761	0.303572	0.301977	0.403674	0.181088	0.533399	0.473146	0.49101	0.263402	0.296116	0.375855	0.65799	0.550572	0.150065	0.32268	0.489011	1.62773e-05	0.223731	0.336573	0.242189	0.215242	0.269239	0.260429	0.475958	A	A	A	A	A	A	A	A	A	A	A	A	A	A	A	A	A	A	A	A
AT1G14710_at	0.108677	0.286419	0.405131	0.210763	0.010066	0.00412846	0	0.0924984	0	0	0.0205961	0.180899	0.00432808	0.340996	0.363711	0.468969	0.131793	0.0761321	0.438215	0	0	0	0	0	0	0	0	0	0	A	A	A	A	P	P	P	A	P	P	A	A	P	A	A	A	A	A	A	P
AT1G14720_at	0	0	0.0141593	0	1.05246e-05	0	0	8.67785e-06	0.010038	0.0112863	0.0501009	0.0228782	0.036941	0.0339316	0.0609978	0.0273134	0.00930146	0	0.0784955	0	3.22172e-06	0	0.00302701	0	0	0	0	0	0	P	P	P	P	P	P	P	P	P	P	A	A	A	A	A	A	P	P	A	P
AT1G14730_at	0.0280378	0.426299	0.682259	0.340934	0.517078	0.78975	0.442564	0.388402	0.302279	0.403066	0.615023	0.30039	0.372696	0.335126	0.551407	0.335163	0.656679	0.460105	0.681666	0.578453	0.401436	0.599223	0.482449	0.210263	0.170196	0.17142	0.0301751	0.0174711	0.011765	A	A	A	A	A	A	A	A	A	A	A	A	A	A	A	A	A	A	A	A
AT1G14740_at	0.0749331	0.0165134	0.0324752	0.0892416	0.0312502	0.193393	0.000486676	0.0668828	0.000430742	0.70795	0.0332178	0.0476811	0.0300597	0.0689517	0.0789422	0.13278	0.280508	0.0319444	0.16265	0.0146466	0.00234194	0.0415858	0.0156129	8.77227e-06	3.70416e-06	0	1.82718e-05	0	0.000125317	A	P	A	A	A	A	P	A	P	A	A	A	A	A	A	A	A	A	A	P
AT1G14750_at	0.095077	0.264759	0.21868	0.351132	0.0231681	0.135131	0	0.0312325	0	0	0.264843	0.253161	0.415737	0.187256	0.16685	0.126064	0.271593	0.471853	0.128366	6.14291e-05	1.59315e-05	0.130244	0.0360978	0.0697035	0.0680037	0.125173	0.158303	0.223855	0.167601	A	A	A	A	A	A	P	A	P	P	A	A	A	A	A	A	A	A	A	P
AT1G14760_at	0.0458208	0.0397905	0.14499	0.0290511	0.0387264	0.273819	0.00622675	0.218583	0.196896	0.0256899	0.530435	0.449583	0.591394	0.252296	0.430237	0.153807	0.268738	0.196764	0.0165307	0.253682	0.123774	0.24874	0.298081	0.29254	0.248607	0.339779	0.320619	0.691714	0.335505	A	A	A	A	A	A	P	A	A	A	A	A	A	A	A	A	A	A	P	A
AT1G14770_at	0.0697787	0.0691217	0.282312	0.372044	0.0257231	0.116651	0.124088	0.154069	0.275455	0.0817318	0.0744721	0.11023	0.0385321	5.94025e-05	3.27671e-05	0	0.128865	0.162431	0.139979	0.000620886	0.0116785	0.0591062	0.0101992	0.0051873	0.00447148	0.00701868	0.00199918	0.000666037	0.00255806	A	A	A	A	A	A	A	A	A	A	A	A	A	P	P	P	A	A	A	P
AT1G14780_at	0.594472	0.475098	0.438848	0.214264	0.29378	0.28243	0	0.587912	0.375832	0	0.792397	0.113005	0.302432	0.0293783	0.411523	0.389748	0.686118	0.427782	0.399635	0	0	0	0	0.29303	0.442016	0.172187	0.23569	0.403406	0.295756	A	A	A	A	A	A	P	A	A	P	A	A	A	A	A	A	A	A	A	P
AT1G14790_at	0.211296	0.416125	0.375918	0.00154296	0.0815861	0.159199	4.12005e-06	0.00393716	0.154861	0.0092434	0.263557	0.179117	0.129402	0.121748	0.174145	0.448818	0.0359837	0.0673083	0.69367	0.057548	0.139991	0.000570265	0.024946	0.00504177	7.9343e-05	0.00207987	0.000618254	0.0019943	0.00200893	A	A	A	P	A	A	P	P	A	P	A	A	A	A	A	A	A	A	A	A
AT1G14800_at	0.256634	0.122194	0.083226	0.0383666	0.517674	0.385426	0.322294	0.22585	0.625392	0.0980914	0.697263	0.530921	0.804898	0.6113	0.766387	0.982541	0.995853	0.688113	0.550586	0.376754	0.675764	0.22841	0.305208	0.796342	0.132034	0.386583	0.376756	0.75057	0.569604	A	A	A	A	A	A	A	A	A	A	A	A	A	A	A	A	A	A	A	A
AT1G14810_at	0	0	0.00333708	0.000152889	0.000438725	6.18134e-05	0	0	0	0	0	0	0	0.00381909	0.147268	0.0310534	0.0475039	0.0042983	0.0885991	0	0	0	0	0	0	0	0	0	0	P	P	P	P	P	P	P	P	P	P	P	P	P	P	A	A	A	P	A	P
AT1G14820_at	0.000593097	0.00110781	0.00116584	0.00196505	4.7138e-05	0.000550086	0	5.04391e-06	0	0	0.0171781	0.0786005	0.104118	0.149226	0.11598	0.288917	0.000716344	0.000231775	0.0252653	0	0	0	0	0	0	0	0	0	0	P	P	P	P	P	P	P	P	P	P	P	A	A	A	A	A	P	P	A	P
AT1G14830_at	0.00863835	0.042189	0.00131717	0.0188801	0.00363441	0.0126896	0	0	0	0	0	0	0	0	0	0	0.0457447	0.108348	0.00375516	0	0	0	0	0	0	0	0	0	0	P	A	P	P	P	P	P	P	P	P	P	P	P	P	P	P	A	A	P	P
AT1G14840_at	0.152742	0.0794056	0.198317	0.462307	0.307909	0.259953	0.0433891	0.0883201	0.421619	0.307701	0.209398	0.277707	0.173354	0.306293	0.271226	0.260023	0.237118	0.0516247	0.156174	0.19761	0.109988	0.138243	0.0315569	0.000148753	8.00553e-05	5.96875e-05	0.000195908	0.000205252	0.00107121	A	A	A	A	A	A	A	A	A	A	A	A	A	A	A	A	A	A	A	A
AT1G14850_at	0.000157801	0.000113101	0.00506647	0.00126277	0.00195033	0.000564339	0.0261506	0.0326448	0.00031956	0.00315651	0.0189921	0.00937929	0.0115007	0.034982	0.00254681	0.00700169	0.000855123	0.0451744	0.00029353	0	0.000416902	0	0	0	0	0	0	0	0	P	P	P	P	P	P	A	A	P	P	P	P	P	A	P	P	P	A	P	P
AT1G14890_at	0.498969	0.59756	0.576438	0.0850872	0.798352	0.0150355	0.635252	0.482152	0.256137	0.256116	0.888708	0.428142	0.638221	0.431931	0.561964	0.426248	0.109241	0.458664	0.0643391	0.426014	0.105867	0.179045	0.376028	0	0	0	0	0	0	A	A	A	A	A	P	A	A	A	A	A	A	A	A	A	A	A	A	A	A
AT1G14900_at	0.0543936	0.123694	0.0768564	0.3762	0.0567637	0.164823	0.00195047	0.098958	0.434777	0.329222	0.133213	0.103288	0.10225	0.191911	0.189733	0.439803	0.254387	0.306004	0.0385025	0.0188874	0.032417	0.0558998	0.129968	0	0	0	0	0	0	A	A	A	A	A	A	P	A	A	A	A	A	A	A	A	A	A	A	A	P
AT1G14910_at	0.00512121	0.0148279	0.000309839	0.0103707	0.0115037	9.65875e-05	0	0	0	0.120481	6.78673e-06	2.72048e-05	0	0	0	0	0.00413906	0.00276834	0.00069899	7.73563e-08	0	0	0	0	0	0	0	0	0	P	P	P	P	P	P	P	P	P	A	P	P	P	P	P	P	P	P	P	P
AT1G14920_at	0.093002	0.0685991	0.267727	0.0570615	0.00734478	8.63512e-05	0	0	0	0.0178429	0.0487144	0.0837693	0.0368248	0.323004	0.139153	0.353105	0.138224	0.0708258	0.442831	0	0	0	0	0	0	0	0	0	0	A	A	A	A	P	P	P	P	P	P	A	A	A	A	A	A	A	A	A	P
AT1G14930_at	0.381612	0.779809	0.930338	0.883255	0.765485	0.667543	0.84054	0.616471	0.681995	0.752905	0.431043	0.620053	0.625221	0.690103	0.572917	0.405897	0.80159	0.781446	0.82815	0.796212	0.68882	0.67313	0.497326	0.795116	0.915807	0.838598	0.830699	0.733387	0.880241	A	A	A	A	A	A	A	A	A	A	A	A	A	A	A	A	A	A	A	A
AT1G14940_at	0.930648	0.776323	0.0567148	0.315207	0.790071	0.862495	0.745361	0.742225	0.741499	0.493494	0.137964	0.301995	0.257419	0.175955	0.546736	0.279187	0.324405	0.576746	0.519879	0.802252	0.8398	0.807302	0.81362	0.762105	0.634208	0.690132	0.897066	0.540961	0.953618	A	A	A	A	A	A	A	A	A	A	A	A	A	A	A	A	A	A	A	A
AT1G14950_at	0.208141	0.113951	0.0208569	0.326443	0.150803	0.226742	0.159603	0.0874037	0.100313	0.0803072	0.183878	0.0877886	0.120373	0.0344182	0.0622118	0.155424	0.0356413	0.0283176	0.0335057	0.168182	0.228351	0.220772	0.234022	0.125561	0.124377	0.272877	0.43622	0.601461	0.338285	A	A	A	A	A	A	A	A	A	A	A	A	A	A	A	A	A	A	A	A
AT1G14960_at	0.17039	0.134808	0.128582	0.427369	0.535445	0.738476	0.113985	0.0430868	0.0618074	0.0673972	0.281028	0.131994	0.227738	0.00689658	0.161463	0.357168	0.589768	0.865291	0.135273	0.146376	0.131818	0.220419	0.0846878	0.139299	0.229697	0.124064	0.125065	0.225868	0.145526	A	A	A	A	A	A	A	A	A	A	A	A	A	P	A	A	A	A	A	A
AT1G14970_at	0.0441603	0.162775	0.171707	0.0425557	0.00831922	0.0575225	0.00176714	0.0198199	0.0869938	0.000476156	0	0	0	0	0	0	0.0522	0.225276	0.00401413	0.00103309	0.0167802	0.00177302	0.0413059	0.00751411	0.00702291	0.00606571	0.00635054	0.0209512	0.0236502	A	A	A	A	P	A	P	P	A	P	P	P	P	P	P	P	A	A	P	P
AT1G14980_at	0	0	0	0	0	0	0	0	0	0	0.00692242	0.000981188	0	0.00334289	0.0243589	0.163765	0	0	0	0	0	0	0	0	0	0	0	0	0	P	P	P	P	P	P	P	P	P	P	P	P	P	P	A	A	P	P	P	P
AT1G14990_at	0.0195813	0.145007	0.0284721	0.25434	0.00567877	0.00261746	0	0.128489	0	0	0.172822	0.243094	0.120065	0.433865	0.257219	0.113088	0.305299	0.0914146	0.351706	0	0	0	0	2.51729e-05	0	0	0	0	0	P	A	A	A	P	P	P	A	P	P	A	A	A	A	A	A	A	A	A	P
AT1G15000_at	0.284972	0.12275	0.290114	0.322378	0.0493622	0.0805191	0.303283	0.181283	0.362701	0.362677	0.612651	0.401114	0.574329	0.177875	0.517652	0.093964	0.401684	0.464994	0.227032	0.249649	0.0331144	0.114433	0.2104	0	0	0	0	0	0	A	A	A	A	A	A	A	A	A	A	A	A	A	A	A	A	A	A	A	A
AT1G15010_at	0	0.00011384	0.000193218	0.0464335	0.0724988	0.105765	0.231931	0	0.226897	6.59912e-05	0.0378408	0.00527291	0.0159836	0.127087	0.151521	0.196247	0.114313	0.45876	0.321041	0.00109008	6.47588e-06	0	6.78788e-05	0.127115	0.315588	0.0503915	0.0955057	0.13276	0.182011	P	P	P	A	A	A	A	P	A	P	A	P	P	A	A	A	A	A	A	P
AT1G15020_at	0.000551019	0.00347935	0.0172947	0.0523503	0.00383116	0.0436865	0	0	0.131071	0.033903	0.00754907	0	0	0.0672695	0.095023	0.0738969	4.98438e-05	0.000203466	0.000464725	7.33039e-05	0.0195941	2.0973e-05	0.179871	9.56393e-05	0	0	4.73956e-05	0.000117016	0.000117558	P	P	P	A	P	A	P	P	A	A	P	P	P	A	A	A	P	P	P	P
AT1G15040_at	0	0	0	0.0255534	0.0199087	0	0.0437649	0.00583022	4.85515e-07	0.0121072	4.52752e-06	0	0	0.0873733	0.0784977	0.21393	1.03161e-05	0.111619	0.102634	0.00868686	0.0466155	0.0404735	0.0221814	0.00188431	0.000663565	0.000397308	0.00267704	0.000543146	0.010233	P	P	P	A	P	P	A	P	P	P	P	P	P	A	A	A	P	A	A	P
AT1G15050_at	0.134704	0.117747	0.196263	0.0382521	0.0675841	0.191783	0.575439	0.478993	0.528684	0.564882	0.341287	0.0981912	0.129278	0.529335	0.205349	0.387869	0.0726385	0.079112	0.102813	0.456266	0.372853	0.370651	0.388745	0.224349	0.187533	0.233767	0.372184	0.62405	0.325943	A	A	A	A	A	A	A	A	A	A	A	A	A	A	A	A	A	A	A	A
AT1G15060_at	0.0395783	0.166447	0.27701	0.492865	0.239718	0.0767675	0.219089	0.225779	0.149757	0.10043	0.0331883	1.69995e-05	0.000167417	0.041463	0.0602247	0.0349512	0.215188	0.126647	0.0650738	0.0927216	0.187269	0.149718	0.112092	1.03807e-05	0	3.24929e-05	0.00466096	0	2.13586e-06	A	A	A	A	A	A	A	A	A	A	A	P	P	A	A	A	A	A	A	A
AT1G15080_at	0.0454625	0.0206581	0.00624745	0.0385935	0.0269933	0.00159271	0.0552876	0.0482578	0.0333757	0.114613	0.0610062	0.0531781	0.0172851	0.00372568	0.0222765	0.0294132	0.00331303	0.0266607	0.0821352	0.0111106	0.0992253	0.078646	0.0535622	0.0037074	0.000447489	0.00315044	0.00327564	0.00617137	0.0103557	A	A	P	A	A	P	A	A	A	A	A	A	P	P	A	A	P	A	A	P
AT1G15100_at	0.077738	0.166206	0.207703	0.0424334	0.0564841	0.0140572	0.024826	0.288425	0.163155	0.488865	0.234398	0.197993	0.101225	0.0829598	0.0854369	0.267966	0.0706999	0.112118	0.00807438	0.029656	0.186136	0	0.184799	0	0	0	0	0	0	A	A	A	A	A	P	A	A	A	A	A	A	A	A	A	A	A	A	P	A
AT1G15110_at	0.00432511	0.00914722	0.0394036	0.00971398	0.0010281	0.0131139	0	0.0346938	0	0	0.0120875	0.0136792	0.00354676	0.0208524	0.0366491	0.0357565	0.0271165	0.123847	0.264411	6.18567e-05	0.000327596	0.000234081	0.00036856	0	0	0	0	0	0	P	P	A	P	P	P	P	A	P	P	P	P	P	A	A	A	A	A	A	P
AT1G15120_at	0	0	0.000604363	0	0	0	0	0	0	0	0.00964817	0.00839986	0.000102102	0.0598129	0.0268529	0.00507791	0	0.000591987	4.13254e-05	0	0	0	0	0	0	0	0	0	0	P	P	P	P	P	P	P	P	P	P	P	P	P	A	A	P	P	P	P	P
AT1G15130_at	0.0429907	0.0913241	0.429477	0.0219919	0.00640589	0.0428976	0	0.000137782	0	0.268391	0.00121006	5.01622e-05	0.00015185	0.10811	0.147633	0.128175	0.0268099	0.192164	0.142149	0	0	0	0.000318628	0	0	0	0	0	0	A	A	A	A	P	A	P	P	P	A	P	P	P	A	A	A	A	A	A	P
AT1G15140_at	0.000244459	0.013284	0.0185385	0.0733296	0.0084442	0.000666978	0.00317159	0.123477	0.103235	0.000471466	0.0105042	0.000724149	0	0.269864	0.0162152	0.0292769	0.00896933	0.30676	0.11184	0	0	0.00190948	0.00304674	0	6.3896e-06	0	8.927e-06	0	6.05209e-06	P	P	P	A	P	P	P	A	A	P	P	P	P	A	P	A	P	A	A	P
AT1G15170_at	0.039447	0.280165	0.0473203	0.148726	0.150432	0.165204	0	0.307795	0	0.0234809	0.092248	0.106766	0.00395881	0.395495	0.161375	0.106248	0.320246	0.20871	0.227994	0	0	0	0	0.177778	0.17903	0.160546	0.112334	0.0593219	0.213083	A	A	A	A	A	A	P	A	P	A	A	A	P	A	A	A	A	A	A	P
AT1G15180_at	0.92668	0.998957	0.99465	0.902806	0.962705	0.579409	0.998969	0.999939	0.994828	0.994848	0.998114	0.962887	0.980128	0.992669	0.991174	0.99139	0.989915	0.710984	0.887813	0.999071	0.996647	0.883928	0.998349	0.692102	0.65255	0.714819	0.973613	0.943337	0.940029	A	A	A	A	A	A	A	A	A	A	A	A	A	A	A	A	A	A	A	A
AT1G15190_at	0.144026	0.268466	0.0265195	0.00797427	0.0173047	0.0279316	0.302472	0	0.161285	0.297121	0.613364	0.214132	0.284989	0.266585	0.494556	0.58612	0.0305204	0.0724289	0.0209848	0.191451	0.35042	0.425374	0.461331	0.312224	0.359298	0.261383	0.2102	0.209083	0.249211	A	A	A	P	P	A	A	P	A	A	A	A	A	A	A	A	A	A	A	A
AT1G15200_at	0	0.00437634	0.00901114	0.000485809	2.36004e-05	0	0	0	0.00032859	0.00511083	0.148015	0.0570173	0.00748399	0.187014	0.275552	0.0956172	0.00166204	0.010369	0.165318	0	0	0	0	0	0	0	0	0	0	P	P	P	P	P	P	P	P	P	P	A	A	P	A	A	A	P	P	A	P
AT1G15210_at	0.116688	0.104282	0.0186026	0.105752	0.049016	0.186439	0.576534	0.342991	0.524844	0.158232	0.452742	0.150159	0.287586	0.600852	0.488969	0.563236	0.0112916	0.000964714	0.0384746	0.267737	0.334394	0.373669	0.419904	0.107685	0.138445	0.162349	0.18968	0.426628	0.135688	A	A	P	A	A	A	A	A	A	A	A	A	A	A	A	A	P	P	A	A
AT1G15220_at	0.0289476	0.12551	0.155676	0.309854	0.15131	0.129398	0.0140683	0.0545317	0.065566	0.00141437	0.133213	0.0849904	0.0265933	1.38497e-05	0	0	0.144884	0.0800267	0.22185	9.54549e-06	0.00956162	0.0670009	0.17467	0.000543	0	0.00059075	0	0	6.99389e-06	A	A	A	A	A	A	P	A	A	P	A	A	A	P	P	P	A	A	A	P
AT1G15230_at	0.190812	0.309405	0.426194	0.542149	0.398029	0.520213	0	0.148539	0.336779	0.0750539	0.023802	0.00496185	0.00135614	0.667077	0.743565	0.446017	0.660224	0.699279	0.999508	0	0.00617976	0.00296512	0.0364143	0.000161004	0	0	0	0	0	A	A	A	A	A	A	P	A	A	A	A	P	P	A	A	A	A	A	A	P
AT1G15250_at	0	0	0.00319452	0	0	0	0	1.97471e-06	0	0	0.000907869	0.0559834	0.00586283	0.192141	0.381907	0.265432	3.93492e-05	0.00465209	6.47425e-05	0	0	0	0	0	0	0	0	0	0	P	P	P	P	P	P	P	P	P	P	P	A	P	A	A	A	P	P	P	P
AT1G15260_at	0.464744	0.402493	0.345838	0.0838839	0.308296	0.00338483	0.000783363	0.0162745	0.314363	0.0762142	0.265142	0.589419	0.768734	0.612527	0.276148	0.271025	0.609686	0.00432158	0.158753	0.1463	0	0	0.0205615	6.26422e-05	0	5.97981e-05	0.00329993	0.0020256	0.00707379	A	A	A	A	A	P	P	P	A	A	A	A	A	A	A	A	A	P	A	A
AT1G15270_at	0	0	0	0	0	0	0	0	0	0	0.334304	0.0667921	0.114947	0.47628	0.256034	0.48312	0	0	0	0	0	0	0	0	0	0	0	0	0	P	P	P	P	P	P	P	P	P	P	A	A	A	A	A	A	P	P	P	P
AT1G15280_at	0.00419336	0.0737947	0.00324884	0.0872334	0.00918985	0.0155855	0.00851553	0.0205783	0.00338584	4.63898e-05	0.00405292	0.00142003	0.00838279	0.00733948	0.00875842	0.0100805	0.0358148	0.0830366	8.89089e-05	0.000433983	0.00370078	0.000373893	0.00114206	0	0	0	0	0	2.75658e-05	P	A	P	A	P	P	P	A	P	P	P	P	P	P	P	P	A	A	P	P
AT1G15290_at	0.030944	0.250217	0.308369	0.117098	0.0174828	0.0342217	0.169505	0.016472	0.453465	0.389219	0.102298	0.147215	0.318744	0.0346379	0.119715	0.158129	0.241975	0.0438782	0.290583	0.118929	0.412234	0.0263461	0.0392484	0.0160191	0.0022062	0.018672	0.00913902	0.0612078	0.0201399	A	A	A	A	P	A	A	P	A	A	A	A	A	A	A	A	A	A	A	A
AT1G15300_at	0.132912	0.0802751	0.154113	0.276175	0.0793792	0.0178892	0	0.0386123	0.0015299	0.0505833	0.0221255	0.0110881	0.00678771	0	0	0	0.126715	0.189102	0.0614973	0.000905324	0.0273217	0	0.00164013	0.00819252	0.0111584	0.0201024	0.00655403	0.0190982	0.0174289	A	A	A	A	A	P	P	A	P	A	A	P	P	P	P	P	A	A	A	P
AT1G15310_at	0	0	0	5.37481e-05	0.000182788	0	0	0	0	0	0	0	0	1.96607e-05	0.000622741	1.09903e-06	1.27199e-06	0	0.000646303	0	0	0	0	0	0	0	0	0	0	P	P	P	P	P	P	P	P	P	P	P	P	P	P	P	P	P	P	P	P
AT1G15320_at	0.242457	0.223669	0.213255	0.379047	0.330647	0.522861	0.0170586	0.398068	0.075662	0.466756	0.100539	0.105705	0.286949	0.298878	0.454285	0.340271	0.212267	0.708895	0.850078	0.137256	0.811821	0.134058	0.0244552	0.416197	0.43689	0.491917	0.279682	0.287982	0.352027	A	A	A	A	A	A	P	A	A	A	A	A	A	A	A	A	A	A	A	A
AT1G15330_at	0.0420662	0.031024	0.013695	0.015496	0.0246239	0.014522	0.0600463	0.0185041	0.031319	0.11632	0.0912612	0.0193302	0.0793693	0.360483	0.193082	0.181582	0.0171167	0.075035	0.119821	0.0389584	0.0508256	0.0798595	0.00132671	0.0151219	0.00391722	0	0.12701	0.077267	0.0952776	A	A	P	P	A	P	A	P	A	A	A	P	A	A	A	A	P	A	A	A
AT1G15340_at	0.46738	0.337854	0.582823	0.973214	0.532747	0.126443	5.78119e-06	0.336973	0.495447	0	0.133213	0.335348	0.176614	0.157901	0.761244	0.305882	0.595	0.21097	0.536526	0	0	0	0	0	0	0	0	0	0	A	A	A	A	A	A	P	A	A	P	A	A	A	A	A	A	A	A	A	P
AT1G15350_at	2.03482e-06	0.000241072	0.000737358	0.00437675	0	0	0.000140994	0.0070914	0	0	0	0	0	5.97447e-06	0	0	0	0.000225139	0	0	2.10023e-05	0.00409382	0.000111266	0.000822753	0.00284437	0.00240442	0.00162899	1.79425e-05	4.66167e-05	P	P	P	P	P	P	P	P	P	P	P	P	P	P	P	P	P	P	P	P
AT1G15360_at	0.0669278	0.16303	0.0761002	0.0222454	0.134493	0.3553	0.0771552	0.0187514	0.0727204	0.0525272	0.00195903	0.00254417	0.00593342	0.0423829	0.0134755	0.0349512	0.0454579	0.0247866	0.234636	0.182045	0.00334155	0	0	0.196025	0.176652	0.262809	0.317127	0.134696	0.13046	A	A	A	A	A	A	A	P	A	A	P	P	P	A	P	A	A	A	A	A
AT1G15370_at	0	0	0	4.72421e-06	5.38473e-05	0.000380703	0	0	0	0	0	0	0	0.0409278	0.020411	0.0132181	2.38854e-05	0.000147973	3.55522e-06	0	0	0	0	0	0	0	0	0	0	P	P	P	P	P	P	P	P	P	P	P	P	P	A	A	P	P	P	P	P
AT1G15380_at	0.0543977	0.147381	0.131598	0.0423909	0.0237596	0.0108452	0.0493947	0.0534241	0.0297044	0	0	0	0	3.12273e-07	0	0	0.0607227	0.07829	0.00186497	0.00818435	0.109642	0.270733	0.0476462	1.0915e-05	0	0	0.00339177	8.28777e-05	0.0617822	A	A	A	A	A	P	A	A	A	P	P	P	P	P	P	P	A	A	P	P
AT1G15390_at	0.000115382	0	0.0530602	0.000548363	0.000316021	1.79261e-06	0.000150208	0.397892	0	0.312306	0	0	0	0	0	0	0.109829	0.0588291	0.0433679	0	1.62939e-05	0.00952881	0	0	0	0	0	0	0	P	P	A	P	P	P	P	A	P	A	P	P	P	P	P	P	A	A	A	P
AT1G15400_at	0.111066	0.0229838	0.129298	0.269658	0.094314	0.188663	0.18788	0.0245483	0.147684	0.365975	0.205422	0.083551	0.15253	0.0197819	0.0515584	0.0729052	0.036765	0.0500025	0.0465414	0.040239	0.0258558	0.0246079	0.153848	0	0	0	0	0	0	A	A	A	A	A	A	A	A	A	A	A	A	A	P	A	A	A	A	A	A
AT1G15410_at	0.00978027	0.0646429	0.00450897	0.0244615	0.0298635	0.000419751	0.0109552	0.0555384	0.0714392	0.0571593	0.0280571	0.0295838	0.0352665	0.338658	0.108216	0.336144	0.0413581	0.0199226	0.0224813	0	4.21473e-06	0.00142558	0.00388648	0.00924056	0.00173179	0.00257389	0.000504138	0.00359701	0.0012458	P	A	P	A	A	P	P	A	A	A	A	A	A	A	A	A	A	P	A	P
AT1G15420_at	7.99978e-06	0	0.0282091	0.0193572	0.000542465	0.000240244	0	0.0349717	7.61013e-05	0	0.0286066	0.0259341	0.0351348	0.0644685	0.0218695	0.0278884	0.0214397	0.0235426	0.0372423	0	9.19607e-06	0	0	0	0	0	0	0	0	P	P	A	P	P	P	P	A	P	P	A	A	A	A	A	A	A	A	A	P
AT1G15430_at	6.44239e-06	0.0130608	0.0257055	0.0886058	0.000164084	0.000215102	0.130097	0.24415	0.387288	0.265528	0	0	0	0	0	0	0.00147592	0.25311	0.00191232	0.102079	1.29309e-05	0	0	0.000199447	0.000688693	0	0.00101839	0.000201684	0.000899395	P	P	A	A	P	P	A	A	A	A	P	P	P	P	P	P	P	A	P	A
AT1G15440_at	0	2.26699e-05	3.82798e-05	0	1.7237e-05	5.71523e-06	0	0	0	0	0.0246397	0.135086	0.0286057	0.055397	0.19334	0.0586786	0.00184959	0.00931371	0.271467	0	0	0	0	0	0	0	0	0	0	P	P	P	P	P	P	P	P	P	P	A	A	A	A	A	A	P	P	A	P
AT1G15460_at	0.0243126	0.000968441	0.00567272	0.0644856	0.130426	0.075674	0	0.0102304	0	0	0.00315331	0.0083724	0.00044704	0	0	0	0.0248315	0.0673255	0.0521826	0	0	0	0	0.00757898	0.00879435	0.00584377	0.015925	0.0286943	0.0299305	A	P	P	A	A	A	P	P	P	P	P	P	P	P	P	P	A	A	A	P
AT1G15470_at	0	1.60063e-05	5.08309e-06	0.0885901	0.00616271	1.10686e-05	0	0.00569515	0.0850724	0	0	0	0	0	0	0	0.0401033	0.000632793	0.197122	0	0	0	0	0	0	0	0	0	0	P	P	P	A	P	P	P	P	A	P	P	P	P	P	P	P	A	P	A	P
AT1G15480_at	0.0256369	0.0531355	0.290136	0	0.000635036	0.1255	3.79946e-06	0.266064	0	0	0.0310171	0.14743	0.0408327	0.0313588	0.102556	0.246838	0.0347438	0.0127613	0.346642	7.4617e-05	1.36965e-06	0	0	0	2.54853e-06	0	0	1.27335e-05	6.24278e-06	A	A	A	P	P	A	P	A	P	P	A	A	A	A	A	A	A	P	A	P
AT1G15490_at	0.0293284	0.0588835	0.017597	0	0.00125131	0.0024311	0.183741	0.218892	0.0559447	0.000820516	0	0	0	2.17459e-05	9.902e-06	9.24114e-06	0.0232818	0.0294087	0.0482766	9.30069e-06	1.76225e-05	3.29008e-05	0.000132482	0	0	0	0	9.79475e-06	0	A	A	P	P	P	P	A	A	A	P	P	P	P	P	P	P	A	A	A	P
AT1G15510_at	0.0490531	0.178037	0.021989	0.787296	0.326103	0.164414	0.900179	0.909921	0.45874	0.909423	0.52789	0.258617	0.337361	0.48319	0.704491	0.924223	0.568596	0.488582	0.570747	0.701206	0.0194458	0.756285	0.476688	0.0314127	0.0410876	0.109659	0.128913	0.157539	0.0537607	A	A	A	A	A	A	A	A	A	A	A	A	A	A	A	A	A	A	A	A
AT1G15520_at	0.0193912	0.0370617	0.104662	0.0144825	0.0314013	0.000689561	0.0268935	0.0184375	0.0202048	0.000204372	0.157207	0.0470249	0.0916897	0.149743	0.0601548	0.0278807	0.0339359	0.0297379	0.161017	0.037835	0.0445995	0.021555	0.0287209	0.0331919	0.110765	0.0522516	0.104134	0.120337	0.105094	P	A	A	P	A	P	A	P	A	P	A	A	A	A	A	A	A	A	A	A
AT1G15530_at	0.030473	0.0390688	0.0804065	0.0981623	0.012722	0.055345	0.0394616	0.00672354	0.0322427	0.0525973	0.0419512	0.0671075	0.0491323	0.00327565	0.0544792	0.0241039	0.0837056	0.0200871	0.141967	0.0568743	0.0426675	0.0166979	0.0150513	0.00241632	0.000817417	0.000754589	0.034833	0.020362	0.0222138	A	A	A	A	P	A	A	P	A	A	A	A	A	P	A	A	A	A	A	A
AT1G15550_at	0.314827	0.276109	0.445505	0.308726	0.318512	0.343445	0.107217	0.088537	0.142758	0.0464014	0.0640952	0.0577591	0.0831371	0.0696703	0.0232178	0.0842296	0.245965	0.435411	0.174372	0.188211	1.53434e-05	0.274663	0.163322	0.0983425	0.0778757	0.111421	0.0862696	0.0357441	0.0706582	A	A	A	A	A	A	A	A	A	A	A	A	A	A	A	A	A	A	A	A
AT1G15570_at	0.18282	0.0432519	0.273564	0.0820215	0.0549206	0.109128	0.00182169	0.094663	0.00388233	0.0550649	0.184468	0.308796	0.251908	0.196641	0.367296	0.306637	0.127528	0.223957	0.257842	0	0.0344717	0.00224983	0.0475963	0	0	0	0	0	0	A	A	A	A	A	A	P	A	P	A	A	A	A	A	A	A	A	A	A	P
AT1G15580_at	0.0310254	0.122853	0.0351048	0.0360869	0.059365	0.0183249	0.0606749	0.0772264	0.0499275	0.075203	0.0851066	0.0986242	0.0792032	0.111986	0.0973692	0.037276	0.123189	0.0737609	0.00434923	0.0170837	0.122972	0.0360537	0.0765251	0.121479	0.10882	0.145988	0.150555	0.140153	0.115104	A	A	A	A	A	P	A	A	A	A	A	A	A	A	A	A	A	A	P	P
AT1G15590_at	0.694592	0.842938	0.938147	0.196813	0.437621	0.475881	0.787926	0.885002	0.6336	0.808368	0.908369	0.900132	0.9628	0.494618	0.777052	0.881343	0.924338	0.8024	0.863479	0.935865	0.98587	0.884153	0.927024	0.605067	0.913488	0.845955	0.800652	0.900636	0.94524	A	A	A	A	A	A	A	A	A	A	A	A	A	A	A	A	A	A	A	A
AT1G15600_at	0.0176349	0.011283	0.0210665	0.0361702	0.00802345	0.00615318	0.0534255	0.106128	0.0815293	0.0886721	0.0783191	0.193748	0.286938	0.00218939	0.0416123	0.0553398	0.0249071	0.146767	0.226676	0.0926606	0.130957	0.0965392	0.106539	0.146581	0.0913482	0.15089	0.191395	0.0866948	0.10246	P	P	A	A	P	P	A	A	A	A	A	A	A	P	A	A	A	A	A	A
AT1G15640_at	0.00142411	0	0.025237	0.000886979	0.00028149	0.000350875	0.000198943	0.00317377	0.00214096	0.0230434	0.0696859	0.00802626	0.0361462	0.0297002	0.00622507	0.00546082	0.0042072	0.00168019	0.0050103	0.00300977	0.00126392	0.0032807	0.00483702	0.00776083	0.00957878	0.00446812	0.0106906	0.0240761	0.0112277	P	P	A	P	P	P	P	P	P	A	A	P	A	A	P	P	P	P	P	P
AT1G15660_at	0.000932273	0.000408551	0	0	0	0	0	0	0.41841	0.153592	1.28099e-05	0.0051454	0.000587337	0	0	3.61277e-06	0.0249604	0.00392356	0.0718043	0	0	0	0	0	0	0	0	0	0	P	P	P	P	P	P	P	P	A	A	P	P	P	P	P	P	A	P	A	P
AT1G15670_at	0.18282	0.371135	0.586974	0.12408	0.284998	0.0817796	0.0855741	0.107902	0.0567769	0.217624	0.0515925	0.00215156	0.0436986	0.0214954	0.0488718	0.0163227	0.258275	0.517594	0.766751	0.222434	0.198525	0.116574	0.0656628	0.0010105	3.95577e-05	7.74386e-05	0.02045	0.00734245	0.0184184	A	A	A	A	A	A	A	A	A	A	A	P	A	A	A	P	A	A	A	A
AT1G15690_at	0	0	0	0	0	0	0	0	0	0	0	0	0	0.000140156	0.00176963	0.000236781	0	0	0	0	0	0	0	0	0	0	0	0	0	P	P	P	P	P	P	P	P	P	P	P	P	P	P	P	P	P	P	P	P
AT1G15700_at	6.81395e-05	0.0716741	0.0963154	0.0814926	0.11483	0.300281	0.18652	0	0.243344	0.435625	0.0457152	0.25622	0.0464858	0.106184	0.314923	0.193367	0.107214	0.118953	0.0588844	0.000105043	2.76306e-05	0	1.48619e-05	4.06299e-08	4.2389e-06	2.97665e-06	0	2.05588e-05	0	P	A	A	A	A	A	A	P	A	A	A	A	A	A	A	A	A	A	A	P
AT1G15710_at	0.0065936	0.212527	0.075462	0.0895903	0.0257198	0.0368526	0	0	0	0	0.000910184	0	0	0.064124	0.0172882	0.0294012	0.215749	0.044292	0.342752	0	0	0	0	0	0	0	0	0	0	P	A	A	A	A	A	P	P	P	P	P	P	P	A	P	A	A	A	A	P
AT1G15720_at	0.0267591	0.0429019	0.115158	0.0525514	0.38866	0.044768	0.236005	0	0.238894	0.348847	0.0575356	0.0465793	0.0210152	0.0446854	0.0143984	0.0250257	0.046788	0.0560992	0.0584111	0.185588	0.051997	0.0174484	0.0791109	0.0291558	0.0175136	0.0237986	0.0254247	0.0344993	0.0264757	A	A	A	A	A	A	A	P	A	A	A	A	A	A	P	A	A	A	A	A
AT1G15730_at	0	0	0.00153381	0.00851823	0.0588803	9.24417e-05	0	0.0207746	0.0441296	0.0270268	0.056361	0.0727208	0.0313221	0.16769	0.118764	0.223012	0.0179527	0.00355355	0.00338305	0.000533112	4.10859e-05	0	0	0	0	0	0	0	0	P	P	P	P	A	P	P	A	A	A	A	A	A	A	A	A	P	P	P	P
AT1G15740_at	0	0	0.00687684	0.000510572	3.56252e-05	0	0	0.0016642	0	0	0.157987	0.103447	0.00569092	0.114046	0.132134	0.321485	0.0199533	0.00890629	0.00616823	0	0	0	0	0	0	0	0	0	0	P	P	P	P	P	P	P	P	P	P	A	A	P	A	A	A	P	P	P	P
AT1G15750_at	0.000868164	0.0950162	0.179863	0	0.00113528	6.1315e-05	0	0.0394906	0	4.18418e-05	0.000248991	0	0	0.760816	0.928726	0.188115	0.427394	0.178576	0.290583	0	0	0	0	0	0	0	0	0	0	P	A	A	P	P	P	P	A	P	P	P	P	P	A	A	A	A	A	A	P
AT1G15780_at	0.00941977	0.0169888	0.156477	4.59026e-05	0.000872092	7.34165e-08	2.07997e-05	0.174738	0.00704278	0.503979	0.000770653	0	0	0.18817	0.797521	0.257217	0.00449429	0.034596	0.238198	0.000123482	0	0	0	0	0	0	0	0	0	P	P	A	P	P	P	P	A	P	A	P	P	P	A	A	A	P	A	A	P
AT1G15790_at	0.051515	0.396249	0.370613	3.48355e-05	0.013905	0.166954	0.713785	0	0	0.227193	0.0683878	0.0678136	0.00779998	0	0	0	0.818424	0.623203	0.538388	0.00237641	0.0121692	0.035764	0.256569	0.522006	0.569224	0.731993	0.256456	0.260944	0.186397	A	A	A	P	P	A	A	P	P	A	A	A	P	P	P	P	A	A	A	P
AT1G15800_at	3.98166e-06	0.000351817	8.76203e-05	4.69939e-05	0.000712228	0.013411	0.00273917	0.0113123	0.0217987	0	0	0	0	0	0	0	7.81389e-06	0.0224037	0.000215395	0	0.0001219	0.0431905	0	0	0	0	0	0	0	P	P	P	P	P	P	P	P	A	P	P	P	P	P	P	P	P	A	P	P
AT1G15810_at	0	0	0.132491	0.124835	9.67626e-05	0.011141	0	6.11047e-05	0	0	0.0311398	0.0104059	3.28858e-05	0	0	0	0.0649145	0.00107997	0.0441701	0	0	0	0	0	0	0	0	0	0	P	P	A	A	P	P	P	P	P	P	A	P	P	P	P	P	A	P	A	P
AT1G15820_at	0	0	0	0.0287995	0.000953184	0	0.00252738	0	0.262712	0.0350486	0.0202944	0.00673327	0.0070111	0.022537	0.00572097	0.0344931	0.00432092	0.0291524	0.00250928	0.00108448	0	0	0	0	0	0	0	0	0	P	P	P	A	P	P	P	P	A	A	A	P	P	A	P	A	P	A	P	P
AT1G15830_at	0.0176287	0.0157885	0.0769278	0.136982	0.154635	0.143011	0.000824108	0.0093153	0.00810721	0.0141414	0.0229972	0.0111648	0.0124131	0.00180547	0.00172851	0.00144131	0.0560697	0.000203373	0.133441	0.0146817	0.00560433	0.0207076	0.000582209	0.0381545	0.0174419	0.0163719	0.0224746	0.0630925	0.0168128	P	P	A	A	A	A	P	P	P	P	A	P	P	P	P	P	A	P	A	P
AT1G15840_at	0.00129224	0.00138406	0.000722347	0.00306663	0.0216614	0.00125067	7.79331e-05	0.000217583	8.42866e-05	0.000365652	9.37856e-05	5.52618e-05	8.87178e-05	2.48235e-05	3.34173e-06	8.44844e-06	0.00240316	3.18741e-05	0.0582166	0.000644784	0.000175632	0.000342271	0.000101886	4.28593e-06	0.000832796	0	0.000961269	0.00188445	7.95466e-05	P	P	P	P	A	P	P	P	P	P	P	P	P	P	P	P	P	P	A	P
AT1G15850_at	0.33049	0.3535	0.230508	0.596148	0.510894	0.370255	0.627822	0.349117	0.318438	0.480727	0.673038	0.481268	0.716032	0.302497	0.433785	0.377482	0.256732	0.545946	0.251799	0.540239	0.526052	0.886028	0.91738	0.888592	0.650802	0.394515	0.663125	0.489915	0.683107	A	A	A	A	A	A	A	A	A	A	A	A	A	A	A	A	A	A	A	A
AT1G15860_at	0.0111317	0.0137226	0.117974	0.0928898	0.0361598	0.0108661	1.39894e-05	0.0788676	0.000494611	0.105048	0.201052	0.093982	0.0301516	0.191817	0.0620456	0.0757565	0.0262391	0.0392192	0.0139384	0.000609527	0.0198468	0.000307208	0.010832	0	0	0	0	0	0	P	P	A	A	A	P	P	A	P	A	A	A	A	A	A	A	A	A	P	P
AT1G15870_at	0.0686355	0.194108	0.169726	0.264137	0.128953	0.0940114	0.0139831	0.0920809	0.105378	0.0155831	0.115969	0.0419474	0.0913976	0.0223632	0.0994137	0.0894949	0.0118218	0.0102883	0.00870436	0.0172146	0.0148967	0.010364	0.095922	1.27697e-05	6.74827e-06	0	1.83251e-05	0	1.71428e-05	A	A	A	A	A	A	P	A	A	P	A	A	A	A	A	A	P	P	P	P
AT1G15880_at	0.000631925	1.62572e-07	0.0129757	0.00130707	0.000896717	0.00436445	0	0	0	0.0238632	0	0	0	0	0	0	0.0022663	0.087189	0.00292562	0	0.439994	0.0401236	0.0592822	0	3.0151e-06	0	2.22054e-05	0	0	P	P	P	P	P	P	P	P	P	A	P	P	P	P	P	P	P	A	P	P
AT1G15890_at	0.0731287	0.0192795	0.135741	0.0386644	0.111853	0.183964	0.0751447	0.0556715	0.0391571	0.0654763	0.0518844	0.104493	0.0587634	0.0189703	0.0232304	0.0651607	0.0539136	0.168763	0.115507	0.0472232	0.0660554	0.0815943	0.0599354	0.170273	0.0941165	0.121201	0.25034	0.255866	0.152691	A	P	A	A	A	A	A	A	A	A	A	A	A	P	A	A	A	A	A	A
AT1G15900_at	0.0250913	0.0264074	0.075462	0.0429737	0.0801995	0.0875943	0.00627144	0.000157549	0.0861599	0.0439269	0.0530201	0.051376	0.108657	0.0671476	0.0925498	0.0601051	0.0174832	0.1142	0.0511339	0.00100435	0.00479072	0.0118872	0.00718553	0.0462114	0.0414498	0.0586816	0.00424744	0.0310228	0.021975	A	A	A	A	A	A	P	P	A	A	A	A	A	A	A	A	P	A	A	P
AT1G15920_at	5.81931e-06	0.00116154	0	0	0	0	0	0.0200325	0	0	0	0	0	0	0	0	0.00330015	0.0144622	0.000694709	0	0	0	0	0	0	0	0	0	0	P	P	P	P	P	P	P	A	P	P	P	P	P	P	P	P	P	P	P	P
AT1G15930_at	0	0	0	0	0	0	0	0	0	0	0	0	0	0.00740159	0.00134676	0.0108595	0	0	0	0	0	0	0	0	0	0	0	0	0	P	P	P	P	P	P	P	P	P	P	P	P	P	P	P	P	P	P	P	P
AT1G15940_at	0.0218242	0.0380131	0.0831015	0.0115787	0.0010252	0.00434498	0.0103358	0	0.0169237	0.0298387	0.00126178	0	0	0	0	0	0.0601341	0.239817	0.0868339	2.56672e-05	0.00319065	0.00586963	0.00544734	0	0	0	0	0	0	A	A	A	P	P	P	P	P	P	A	P	P	P	P	P	P	A	A	A	P
AT1G15950_at	0	0.00114794	0.00346073	0.232531	0.0985701	0.0302912	0.262508	0.0642934	0.187811	0	0.0993733	0.166115	0.216517	0.0414152	0.0274822	0.0089159	0.125156	0.129538	0.00790026	0.114528	2.49446e-05	2.5256e-07	0.000109681	0	0	0	0	0	0	P	P	P	A	A	A	A	A	A	P	A	A	A	A	A	P	A	A	P	A
AT1G15960_at	0.00709557	0.110394	0.374022	0.295623	0.153949	0.0947658	0.210321	0.0845047	0.218951	0.0718292	0.308177	0.198947	0.140543	0.167125	0.464982	0.346725	0.0801956	0.438989	0.223749	0.153293	0.126947	0.136985	0.169466	0.126904	0.0712575	0.138379	0.0897397	0.109118	0.0924823	P	A	A	A	A	A	A	A	A	A	A	A	A	A	A	A	A	A	A	A
AT1G15980_at	0.294571	0.331656	0.500544	0.264866	0.184119	0	0.14585	0.22112	0.179131	0.243114	0.441289	0.570247	0.254826	0.146547	0.218712	0.431732	0.330547	0.153333	0.433795	0.115566	0.181495	0	2.60347e-05	0.102703	0.0494848	0.191602	0.0523771	0.0752299	0.0856219	A	A	A	A	A	P	A	A	A	A	A	A	A	A	A	A	A	A	A	A
AT1G15990_at	0.828445	0.405409	0.800444	0.653012	0.599885	0.605848	0.573648	0.600107	0.439387	0.586343	0	0	0	0.530987	0.539935	0.434329	0.867524	0.88618	0.62192	0.477596	0.425569	0.450672	0.531776	0.5459	0.670242	0.740006	0.724177	0.95361	0.622543	A	A	A	A	A	A	A	A	A	A	P	P	P	A	A	A	A	A	A	A
AT1G16000_at	0	0	0	0	0	0	0	0	0	0	0.014661	0.0720551	0.00491244	0.0515621	0.0146995	0.109354	0.00110772	0	0	0	0	0	0	0	0	0	0	0	0	P	P	P	P	P	P	P	P	P	P	P	A	P	A	P	A	P	P	P	P
AT1G16010_at	0.000405766	0.033103	0.263362	0.019059	0.0225276	0.00342194	0	0.0202253	0	0	0.00789815	0.00681636	0.000859099	0.109917	0.21492	0.0413868	0.0137905	0.0304712	0.0450819	0	0	0	0	0	0	0	0	0	0	P	A	A	P	A	P	P	A	P	P	P	P	P	A	A	A	P	A	A	P
AT1G16020_at	1.90997e-05	5.90882e-05	0.00941818	0.010128	0	0	0	0.00993861	0	3.16237e-07	0.0907603	0.0205411	0.0273326	0.11869	0.0261383	0.0191013	0.0149501	0.0183331	0.00546174	0	0	0.00228466	0	0	0	0	0	0	0	P	P	P	P	P	P	P	P	P	P	A	A	A	A	A	P	P	P	P	P
AT1G16030_at	0.0658296	0.0157408	0.124864	0.295397	0.139037	0.169493	1.14591e-05	0.000725851	0.0918193	0.000204673	0	0	0	0	0	0	0.0721095	0.195226	0.286489	0.000153589	0.000114705	0.0410027	4.25787e-05	0.0128036	0.0144315	0.0255907	0.0120208	0.0195367	0.00661653	A	P	A	A	A	A	P	P	A	P	P	P	P	P	P	P	A	A	A	P
AT1G16040_at	0.0963079	0.0265247	0.00372504	0.0364158	0.12311	0.0212651	0	0.154112	0	0	0.0575596	0.0342024	0.00868379	0	0.020413	0.00120035	0.0904896	0.0919281	0.150501	0	8.9494e-06	0	1.82659e-05	0	0	0	0	0	0	A	A	P	A	A	A	P	A	P	P	A	A	P	P	A	P	A	A	A	P
AT1G16060_at	0.00834933	0.00197674	0.043139	0.191748	0.263308	0.134637	0	0.267639	0	0.229484	0.068284	0.108259	0.0906147	0.0245768	0.111354	0.24668	0.219582	0.298157	0.00420437	0.00143494	0	0	0	0.00179301	0.00163878	0.00585316	5.49925e-05	2.21249e-05	0.000275406	P	P	A	A	A	A	P	A	P	A	A	A	A	A	A	A	A	A	P	P
AT1G16070_at	0.502705	0.0643285	0.134247	0.233967	0.081041	0.137786	0.138009	0.145552	0.274854	0.0382122	0.297236	0.229945	0.0534057	0.232591	0.219943	0.244429	0.205247	0.00894156	0.102813	0.114455	0	0.132818	0.0123412	0.00268734	0.00472994	0.00230366	0.00144502	0.000290593	2.07789e-05	A	A	A	A	A	A	A	A	A	A	A	A	A	A	A	A	A	P	A	A
AT1G16080_at	0.000137554	0.000729993	0.0166255	0.0118519	0.00254705	0	3.00588e-06	0.069724	0.00776876	0.0708218	0.0156988	0.00660437	0.00411632	0.0142754	0.0313936	0.0131506	0.150617	0.157947	0.0957738	0.000121737	5.81198e-05	0	0.00188354	0	0	0	0	0	0	P	P	P	P	P	P	P	A	P	A	P	P	P	P	A	P	A	A	A	P
AT1G16090_at	0.054188	0.0821639	0.114489	0.0165276	0.105681	0.0835433	0.0562287	0.0521245	0.0558256	0.0248563	0.213401	0.150253	0.123023	0.0794353	0.0869663	0.0805192	0.2183	0.120975	0.0446391	0.121889	0.0656389	0.138746	0.0993032	0.0482549	0.0457156	0.0260908	0.0580486	0.0514098	0.0630525	A	A	A	P	A	A	A	A	A	A	A	A	A	A	A	A	A	A	A	A
AT1G16130_at	0.013007	0.0205207	0.0181757	0.0591464	0.0295684	0.0945519	0.0713927	0.140943	0.0929318	0.0922098	0.138594	0.0722177	0.110553	0.102695	0.0476785	0.102853	0.155998	0.0484629	0.116304	0.0251871	0.000103814	0.00370475	0.104719	0.111284	0.137154	0.0726	0.0816578	0.248374	0.0523541	P	A	P	A	A	A	A	A	A	A	A	A	A	A	A	A	A	A	A	A
AT1G16150_at	0.410531	0.308263	0.362719	0.205855	0.335521	0.664718	0.422835	0.084178	0.424996	0.696431	0.812473	0.355674	0.275504	0.623089	0.43446	0.414992	0.563208	0.213787	0.650335	0.451223	0.369656	0.478587	0.356118	0.617897	0.363771	0.457746	0.606691	0.378288	0.422328	A	A	A	A	A	A	A	A	A	A	A	A	A	A	A	A	A	A	A	A
AT1G16160_at	0.821484	0.540388	0.435768	0.765853	0.441152	0.917412	0.885158	0.569142	0.745133	0.612616	0.491169	0.817095	0.85989	0.781055	0.477438	0.580017	0.961965	0.751078	0.307955	0.682015	0.80756	0.247628	0.209672	0.567884	0.856512	0.921521	0.888541	0.903724	0.889098	A	A	A	A	A	A	A	A	A	A	A	A	A	A	A	A	A	A	A	A
AT1G16170_at	0	0	2.7509e-05	0.00452642	0	0	0	0	0	0.0324023	0	0	0	0.00260402	0.126585	0.0248469	0	0	0.000163825	0	0	0	0	0	0	0	0	0	0	P	P	P	P	P	P	P	P	P	A	P	P	P	P	A	A	P	P	P	P
AT1G16180_at	0	0	0.00564478	0.0113845	0	0	0	0	0	0	0	0	0	0.376721	0.0818769	0.0525757	1.02892e-05	0.00133945	0.0012497	0	0	0	0	0	0	0	0	0	0	P	P	P	P	P	P	P	P	P	P	P	P	P	A	A	A	P	P	P	P
AT1G16190_at	0.0111711	0.0206756	0.000656233	0.0839917	0.0031252	0.00705531	0.00628342	0.0425718	0.00107648	0.0258457	0.0483717	0.0490987	0.00774276	0.0416573	0.0035019	0.00306022	0.000717096	0.00806133	0.000181033	0.000308084	6.89204e-05	0.000784429	0.00415591	4.06299e-08	0	0	0	0	0	P	A	P	A	P	P	P	A	P	A	A	A	P	A	P	P	P	P	P	P
AT1G16210_at	1.29103e-05	3.4387e-05	0.0282969	0.0288008	0.021018	0.0689653	0	0	0	0.0095169	0	0	0	0.012536	0.00302696	7.17908e-05	6.14792e-05	0.121068	0.0972617	0	0	0	0	0	0	0	0	0	0	P	P	A	A	A	A	P	P	P	P	P	P	P	P	P	P	P	A	A	P
AT1G16220_at	0.206864	0.0732707	0.236814	0.155754	0.0912102	0.203323	0.114725	0.0693917	0.0860541	0.151827	0.20271	0.333362	0.154916	0.362257	0.491963	0.543144	0.395646	0.164603	0.118714	0.00308394	0.0508256	0.000609412	0.0633323	0.0122183	0.00862755	0.0185526	0.00860044	0.0145191	0.0124266	A	A	A	A	A	A	A	A	A	A	A	A	A	A	A	A	A	A	A	P
AT1G16240_at	0	0	0.000494423	0	0	0	0	0	0.0014566	0	0	0	0	0	0	0	0	0	0	0	0	0	0	0	0	0	0	0	0	P	P	P	P	P	P	P	P	P	P	P	P	P	P	P	P	P	P	P	P
AT1G16260_at	0.273546	0.103845	0.104787	0.23075	0.614414	0.308072	0.357149	0.198248	0.300366	0.174763	0.703319	0.194929	0.551152	0.0365665	0.144218	0.249685	0.324995	0.390048	0.0727711	0.61811	0.586418	0.501447	0.463501	0.542726	0.581721	0.623087	0.256392	0.366079	0.536552	A	A	A	A	A	A	A	A	A	A	A	A	A	A	A	A	A	A	A	A
AT1G16280_at	0.0837447	0.0655513	0.152211	0.0314074	0.398336	0.0389238	0	0.114377	0	0.330988	0.140882	0.0696816	0.165028	0.452058	0.235476	0.233077	0.0554939	0.03464	0.282276	0	0.0170056	0	0.00142674	0	0	0	0	0	0	A	A	A	A	A	A	P	A	P	A	A	A	A	A	A	A	A	A	A	P
AT1G16290_at	0.000124407	0.000711629	0.00652924	0.228941	0.085904	0.320336	0	0.122589	4.83679e-06	0.690763	0	0	0	0.224008	0.047908	0.0214921	0.0490573	0.039138	0.0542132	0	0	0	0	0.22133	0.394976	0.124773	0.158528	0.215655	0.205278	P	P	P	A	A	A	P	A	P	A	P	P	P	A	A	A	A	A	A	P
AT1G16310_at	0.687169	0.282872	0.706627	0.400252	0.371318	0.57627	0.00509139	0.300346	0	0.317766	0.00136424	0	0	0	0	0	0.48338	0.521136	0.441404	0	0	0	0	0.337475	0.248882	0.317081	0.571333	0.517951	0.496878	A	A	A	A	A	A	P	A	P	A	P	P	P	P	P	P	A	A	A	P
AT1G16330_at	0.0262789	0.101818	0.00578289	0.0170727	0.00021457	0.0334508	0	8.6761e-05	0.0777291	0.153991	0	0	0	0	0	0	0.017455	0.0277879	0.0166258	0	0	0.0185796	0	0	0	0	4.61998e-06	0	0	A	A	P	P	P	A	P	P	A	A	P	P	P	P	P	P	P	A	P	P
AT1G16340_at	0.161677	0.215883	0.108758	0.478929	0.199521	0.0570942	0.312307	0.276897	0.356826	0	0.190045	0.166124	0.0708987	0.0993289	0.345025	0.31898	0.340505	0.302432	0.157019	0	3.58993e-06	0	2.15147e-05	0	0	0	0	0	0	A	A	A	A	A	A	A	A	A	P	A	A	A	A	A	A	A	A	A	P
AT1G16350_at	0.00105354	0.0543252	0.037103	0.126063	0.00545179	0.0255134	0	0.191734	0.0109088	0	0.150694	0.129641	0.0303873	0.0344241	0.100311	0.231283	0.281095	0.448016	0.749805	0	0	0	0.0300838	0	0	0	0	0	0	P	A	A	A	P	A	P	A	P	P	A	A	A	A	A	A	A	A	A	P
AT1G16360_at	0.0227277	0.06292	0.0534561	0.0265039	0.00126814	0.000322993	0.0161882	0.100009	0.013114	0.0335492	0	0	0	0.0272783	0.0178675	0.00635143	0.00325037	0.0622262	0.108474	0	1.67809e-05	0	0	0.180237	0.0656413	0.145663	0.15081	0.135231	0.141338	A	A	A	A	P	P	P	A	P	A	P	P	P	A	P	P	P	A	A	P
AT1G16370_at	0.000251329	0.00146255	0.107196	0.000121973	0.00127519	7.83899e-05	0.0244235	0.0308349	0.0559704	0.0823208	0.0561995	0.0232627	0.0319196	0.0797648	0.157445	0.177387	0.00550759	0.208661	0.0125939	0.0413948	0.0305222	0.0623591	0.0524244	0.0493842	0.034101	0.0308904	0.0393989	0.0764208	0.053097	P	P	A	P	P	P	A	A	A	A	A	A	A	A	A	A	P	A	P	A
AT1G16380_at	0.274365	0.185004	0.277289	0.432512	0.406599	0.163024	0.294584	0.266841	0.291085	0.269634	0	0	0	0.204285	0.484943	0.142592	0.218608	0.168119	0.300069	0.23703	0.246515	0.33472	0.313169	0.370347	0.520543	0.415785	0.690652	0.790261	0.268427	A	A	A	A	A	A	A	A	A	A	P	P	P	A	A	A	A	A	A	A
AT1G16390_at	0.043077	0.0125754	0.0287063	0.102437	0.119957	0.0616637	0.0259436	0.0762906	0.031319	0.0303407	0.111109	0.0145274	0.0144922	0.050458	0.0420539	0.0140473	0.118559	0.0336651	0.115853	0.0269086	0.0415415	0.0376146	0.0051746	0.0302863	0.0207939	0.010089	0.00067935	0.000326215	0.00324404	A	P	A	A	A	A	A	A	A	A	A	P	P	A	A	P	A	A	A	A
AT1G16420_at	0.529111	0.920518	0.837249	0.950671	0.933256	0.889285	0.848599	0.732522	0.772244	0.686088	0.737548	0.62651	0.676197	0.0696703	0.436096	0.595751	0.594215	0.267497	0.768638	0.878889	0.796925	0.870601	0.727773	0.776056	0.732279	0.901138	0.773705	0.923791	0.930547	A	A	A	A	A	A	A	A	A	A	A	A	A	A	A	A	A	A	A	A
AT1G16440_at	0.426166	0.402309	0.704623	0.518014	0.565799	0.746349	0.360727	0.445678	0.336779	0.358111	0.530545	0.115143	0.422995	0.305024	0.586243	0.204231	0.595913	0.645084	0.393963	0.290302	0.333438	0.384708	0.336745	0.315825	0.263015	0.532209	0.476364	0.778544	0.379057	A	A	A	A	A	A	A	A	A	A	A	A	A	A	A	A	A	A	A	A
AT1G16460_at	0	0	0.0078097	0.030104	0.00232625	0	0	0.000469138	0	0.0987229	0.00133079	0.0192885	0.00302636	0.0849235	0.138613	0.057113	0.010632	2.92221e-05	0.00922373	0	0	0	0	0	0	0	0	0	0	P	P	P	A	P	P	P	P	P	A	P	P	P	A	A	A	P	P	P	P
AT1G16470_at	0	0	0	0	0	0	0	0	0	0	0	1.83707e-05	0	0.0118873	0.0350604	0.00911966	0	0	0	0	0	0	0	0	0	0	0	0	0	P	P	P	P	P	P	P	P	P	P	P	P	P	P	A	P	P	P	P	P
AT1G16480_at	0.272446	0.701217	0.619833	0.810032	0.0654104	0.200512	0.675679	0.550867	4.13988e-06	0.507664	0.789858	0.949474	0.686986	0.730101	0.878175	0.723886	0.400286	0.00407691	0.660441	0.00869163	0.916485	0	0.200826	0.0696787	0.0489869	0.120301	0.0950922	0.109057	0.0788599	A	A	A	A	A	A	A	A	P	A	A	A	A	A	A	A	A	P	A	P
AT1G16490_at	0.366278	0.721309	0.795272	0.658776	0.87133	0.672505	0.785183	0.815952	0.567936	0.756302	0.784646	0.824252	0.729925	0.611304	0.645526	0.658609	0.738627	0.803109	0.630319	0.568509	0.469582	0.707463	0.191329	0.25136	0.221858	0.163351	0.137581	0.141918	0.164197	A	A	A	A	A	A	A	A	A	A	A	A	A	A	A	A	A	A	A	A
AT1G16500_at	1.80765e-05	0.000145605	0.0120513	4.85021e-05	3.80853e-06	3.97272e-05	0.00464067	8.86445e-06	0.0212828	0.0443573	0.0320101	0.00212794	0.00151136	7.80399e-05	0.000102045	0.000369285	0.000412653	0.00246622	0.0509793	0	2.76527e-05	0.00361404	0.00151133	0	0	0	0	0	0	P	P	P	P	P	P	P	P	A	A	A	P	P	P	P	P	P	P	A	P
AT1G16510_at	0.00208183	0.00116039	0.00206347	2.89359e-05	0	0	0.0175638	0.00368859	0.0151658	0.0105108	0.0435669	0.0278963	0.0613864	0.00213292	0.0236843	0.00684578	0.0058171	0.000514226	0.000446339	0	0	0	4.83789e-05	0	0	0	0	0	0	P	P	P	P	P	P	P	P	P	P	A	A	A	P	A	P	P	P	P	P
AT1G16520_at	0.0135611	0.00136287	0.0204488	0.001378	0.00386545	0.000696905	0	0	0.0646533	0.056039	0.0220175	0.00368826	0.00969702	0.209131	0.0764985	0.0963337	0.000101137	0.00513554	0.0135925	0.000849143	1.45892e-05	0	0.0447679	0	0	0	0	0	0	P	P	A	P	P	P	P	P	A	A	A	P	P	A	A	A	P	P	P	P
AT1G16530_at	0.21539	0.049675	0.198987	0.0676252	0.1582	0.118172	0.0244447	0.0466513	0.0388961	0.0332616	0.00463014	0.0686063	0.0468789	0.0178495	0.0318283	0.0961845	0.0561874	0.216566	0.279926	0.120412	0.111088	0.0585723	0.0898826	0.0409983	0.0530403	0.0558104	0.0696599	0.0437516	0.0878984	A	A	A	A	A	A	A	A	A	A	P	A	A	P	A	A	A	A	A	A
AT1G16540_at	0.313003	0.817097	0.48992	0.805152	0.484173	0.418088	0.462443	0.986122	0.453338	0.272869	0.459264	0.580453	0.476062	0.524521	0.438869	0.24071	0.557903	0.493006	0.479512	0.693881	7.27253e-06	0.276288	0.555562	0.00266741	0.00199578	0.00772355	0.00216986	0.0121076	0.00120147	A	A	A	A	A	A	A	A	A	A	A	A	A	A	A	A	A	A	A	A
AT1G16560_at	0.0034683	0.041941	0.0128001	0.01579	0.0522674	0.00831404	0	0.0665134	0	0	0.00117645	9.12229e-06	0	0.121008	0.127909	0.0993463	0.0307377	0.218655	0.0192098	0	0.00123789	8.15399e-05	0	0	0	0	0	0	0	P	A	P	P	A	P	P	A	P	P	P	P	P	A	A	A	A	A	P	P
AT1G16570_at	0	0	0	4.41139e-06	0	0	0	0.00878163	0	0.000785477	0	0	0	1.10589e-05	0	0	0	0.0039016	0.000598436	0	0	0	0	0	0	0	0	0	0	P	P	P	P	P	P	P	P	P	P	P	P	P	P	P	P	P	P	P	P
AT1G16590_at	0.108487	0.0355539	0.175534	0.175338	0.0354376	0.014983	0.14335	0.00232998	0.0751858	0.013774	0.0808143	0.0926137	0.100816	0.00627829	0.0211262	0.00426826	0.027878	0.113989	0.0979341	0.000126271	0.00017314	0	0.00565401	0.000193538	1.05307e-05	5.97981e-05	0	0	1.19262e-06	A	A	A	A	A	P	A	P	A	P	A	A	A	P	A	P	A	A	A	P
AT1G16610_at	0	2.28559e-05	0	0	0	0	0	0.0076861	0	0	0.00075057	0.000399363	0	7.81247e-05	0.000165491	3.27321e-06	0	0	0	0	0	0	0	0	0	0	0	0	0	P	P	P	P	P	P	P	P	P	P	P	P	P	P	P	P	P	P	P	P
AT1G16640_at	0.718602	0.785962	0.562253	0.39673	0.435314	0.667743	0.980411	0.421773	0.801965	0.906908	0.955506	0.646269	0.931854	0.768139	0.8566	0.71592	0.688666	0.181733	0.131234	0.901897	0.281539	0.942607	0.741697	0.376277	0.472336	0.680703	0.800652	0.774751	0.634505	A	A	A	A	A	A	A	A	A	A	A	A	A	A	A	A	A	A	A	A
AT1G16650_at	0.0107265	0.0532955	0.0663768	0.0166293	0.0191858	0.00014432	0.0419411	0.0552366	0.123535	0.0535435	0.137719	0.032676	0.127909	0.14372	0.0908023	0.0960666	0.0291833	0.0239704	0.00943189	2.54653e-05	0.000117454	0.0952184	0.0205099	0.00022478	0.000534478	0.00226807	7.16249e-05	0.000814219	8.7152e-05	P	A	A	P	P	P	A	A	A	A	A	A	A	A	A	A	A	A	P	P
AT1G16670_at	0.130285	0.0403256	0.0352981	0.119411	0.0424287	0.141321	0	0.071994	0.0982769	0.029469	0.11793	0.0354024	0.0717607	0.0520756	0.0179978	0.00180359	0.187054	0.113566	0.762078	0.0330278	0.000344152	0.0608681	0.00757337	0.00242511	0.00118102	0.00250362	0.00648238	0.0154208	0.0143111	A	A	A	A	A	A	P	A	A	A	A	A	A	A	P	P	A	A	A	A
AT1G16680_at	0.0771379	0.22005	0.115197	0.0937851	0.0488424	0.0329385	0.155985	0.136832	7.98167e-05	0.144571	0.3896	0.460355	0.218723	0.248934	0.392402	0.207909	0.305548	0.0681986	0.59668	0.0180807	1.68582e-05	1.12213e-06	0.0240658	0	0	0	0	0	0	A	A	A	A	A	A	A	A	P	A	A	A	A	A	A	A	A	A	A	P
AT1G16690_at	0.000260956	0	0.00172818	0	1.39335e-05	0	0	0.00409412	0	0	0.00726862	0.00172614	1.55637e-05	0.00215297	0.00588923	0.000441182	0	0.003392	0	0	4.08954e-06	0.000297337	0	0	0	0	0	0	0	P	P	P	P	P	P	P	P	P	P	P	P	P	P	P	P	P	P	P	P
AT1G16705_at	0	0	0	0	0	0	0.368263	0.232359	0.530467	0.241103	0.0723707	0.0162586	0.0187362	0.279726	0.386746	0.495297	0	0	0	0	0	0	0.00287729	0	0	0	0	0	0	P	P	P	P	P	P	A	A	A	A	A	P	P	A	A	A	P	P	P	P
AT1G16710_at	0.208231	0.148861	0.10852	0.0449484	0.0695776	0.062125	0.122217	0.0637709	0.118554	0.127795	0.221071	0.142271	0.0632589	0.229891	0.166684	0.141185	0.168357	0.0245937	0.202489	0.114351	0.0551736	0.0917047	0.081283	0	0	0	0	0	0	A	A	A	A	A	A	A	A	A	A	A	A	A	A	A	A	A	A	A	A
AT1G16720_at	0.000477373	0	0.0447925	0.00251315	0.00481911	0.000120244	0.0508847	0.00890901	0.0997956	0.389465	0.0177862	0.0901808	0.00246121	0.424031	0.408571	0.0669181	0.0102231	0.0158222	0.612251	0.125527	0.0109623	0.00312264	0	0	0	0	0	0	0	P	P	A	P	P	P	A	P	A	A	P	A	P	A	A	A	P	P	A	A
AT1G16730_at	0.36395	0.346688	0.339323	0.52882	0.0908189	0.317882	0.273594	0.203637	0.147808	0.417914	0.57388	0.433298	0.501362	0.185855	0.554998	0.546199	0.162206	0.385615	0.258631	0.171541	0.350881	0.29322	0.304121	0.275761	0.405845	0.316891	0.27226	0.208157	0.188448	A	A	A	A	A	A	A	A	A	A	A	A	A	A	A	A	A	A	A	A
AT1G16740_at	0	0	0	0	0	0	0	0	0	0	6.16028e-07	0.00129756	0	0.392284	0.217489	0.254075	0	0	0	0	0	0	0	0	0	0	0	0	0	P	P	P	P	P	P	P	P	P	P	P	P	P	A	A	A	P	P	P	P
AT1G16750_at	0.000803273	0.00254751	0.000684497	0.00123468	0.00843522	0.00011361	0.0363466	0.0031263	0.0151622	0.0163987	0.0271378	0.0182918	0.0115328	0.0229086	0.0175032	0.0340903	0.00191917	0	0.00186521	0.0215197	0.00476989	7.89276e-06	1.06977e-05	0	0	0	0	0	0	P	P	P	P	P	P	A	P	P	P	A	P	P	A	P	A	P	P	P	A
AT1G16760_at	0.424813	0.43905	0.183947	0.461964	0.409692	0.578007	0.420109	0.539723	0.349706	0.362974	0	0	0	0.50958	0.928726	0.643064	0.327653	0.714065	0.764781	0.461598	0.484979	0.868377	0.409848	0.422099	0.533032	0.307859	0.715766	0.847833	0.405176	A	A	A	A	A	A	A	A	A	A	P	P	P	A	A	A	A	A	A	A
AT1G16770_at	0.00801142	0.00857328	0.0500089	0.10762	0.044319	0.0536785	0.00108824	0.0144001	0.00168175	5.90363e-05	0.0519002	0.00984513	0.0221552	0.030026	0.0304955	0.0797421	0.0469661	0.166944	0.200071	0.0094051	0.0276864	0.0149924	0.0309029	0.0244462	0.0322175	0.0409153	0.0518832	0.0462521	0.0293419	P	P	A	A	A	A	P	P	P	P	A	P	A	A	A	A	A	A	A	P
AT1G16780_at	0.0753367	0.0145166	0.222983	0.0233277	0.0580292	0.023156	0	0.190569	0	0	0.0335685	0.017768	0.000746308	0.055447	0.191448	0.069771	0.00046822	0.153636	0.208398	0	1.28961e-05	0	0.00391858	0	0	0	0	0	0	A	P	A	A	A	A	P	A	P	P	A	P	P	A	A	A	P	A	A	P
AT1G16790_at	0.00839534	0.0312916	0.209197	0.0107302	0.333515	0.00728677	0.035757	0	0.0582334	0.358152	0.199903	0.21185	0.204311	0.293326	0.341079	0.377571	0.609686	0.221717	0.209378	0.184978	0.00208533	0.000245428	0.00337224	1.36511e-05	0	0.000352386	0	0	0	P	A	A	P	A	P	A	P	A	A	A	A	A	A	A	A	A	A	A	A
AT1G16800_at	0.0804115	0.245552	0.307315	0.0832189	0.0741685	0.092984	0.120046	0	0.142823	0	0.55691	0.135783	0.118784	0.0106591	0.00195084	0.0386396	0.586351	0.470794	0.815757	0.0212782	0.0771579	0.000369033	0.00470262	0.0258009	0.0309493	0.0293996	0.0305284	0.0913309	0.029483	A	A	A	A	A	A	A	P	A	P	A	A	A	P	P	A	A	A	A	A
AT1G16810_at	0	0	0	0	0	0	0	0	0	0	0.000306966	9.22449e-06	0	0.87008	0.606507	0.581955	0	0	0	0	0	0	0	0	0	0	0	0	0	P	P	P	P	P	P	P	P	P	P	P	P	P	A	A	A	P	P	P	P
AT1G16820_at	0.00220341	0.0532412	0.122574	0.239176	0.143257	0.153394	0	0	1.83154e-05	0.0258232	0.0518178	0.134203	0.0434435	0.0790124	0.0700133	0.131293	0.0451404	0.113656	0.395549	0.00210879	0.0136385	0.0433713	0.086955	0.000655561	4.74399e-05	0.000177343	5.10672e-05	0	0.000142142	P	A	A	A	A	A	P	P	P	A	A	A	A	A	A	A	A	A	A	P
AT1G16830_at	0.249613	0.174207	0.00774217	0.00196176	0.123449	0.191961	0.0981709	0.66871	0.362049	0.416569	0.306611	0.533043	0.511885	0.433628	0.467774	0.752368	0.371589	0.600376	0.281783	0.0649119	0.524041	0.0711837	0.0146338	0.086303	0.0822696	0.122655	0.0991745	0.109696	0.0775924	A	A	P	P	A	A	A	A	A	A	A	A	A	A	A	A	A	A	A	A
AT1G16840_at	0.0475446	0.0398103	0.0456208	0.162343	0.0284604	0.00665763	0.0660416	0.0549831	0.15386	0.0993007	0	0	0	0.162272	0.0565005	0.0565888	0.170125	0.00617684	0.0391404	0.00383732	0	0	0	0	0	0	0	0	0	A	A	A	A	A	P	A	A	A	A	P	P	P	A	A	A	A	P	A	P
AT1G16850_at	0.192328	0.0464286	0.197378	0.366334	0.383154	0.443907	0.14931	0.116868	0.123379	0	0.098629	0.091748	0.0853267	0.255287	0.303527	0.0845862	0.268928	0.290658	0.117679	0.149178	1.4702e-05	0	0.0527572	0.257434	0.283552	0.0239303	0.168151	0.1679	0.220779	A	A	A	A	A	A	A	A	A	P	A	A	A	A	A	A	A	A	A	A
AT1G16858_at	0.115477	0.0487587	0.0277467	0.0570615	0.035643	0.0312666	0.000551711	0.226324	0.000516911	0.0150391	0.0203768	0.124862	0.025252	0.010029	0.0297633	0.2957	0.120518	0.103771	0.037799	1.25998e-06	0.000206592	0.118041	0.0026647	0	0	3.4718e-07	0	1.61923e-05	0	A	A	A	A	A	A	P	A	P	P	A	A	A	P	A	A	A	A	A	P
AT1G16860_at	0.115477	0.0487587	0.0277467	0.0570615	0.035643	0.0312666	0.000551711	0.226324	0.000516911	0.0150391	0.0203768	0.124862	0.025252	0.010029	0.0297633	0.2957	0.120518	0.103771	0.037799	1.25998e-06	0.000206592	0.118041	0.0026647	0	0	3.4718e-07	0	1.61923e-05	0	A	A	A	A	A	A	P	A	P	P	A	A	A	P	A	A	A	A	A	P
AT1G16870_at	0	0	0.00263587	1.55426e-05	0.00107732	0.00576967	0	0.196799	0	1.78699e-05	3.38637e-05	0.0012879	0	2.60552e-05	8.45471e-07	0	0.0159521	0.0190731	0.0901949	0	0	0	0	0	0	0	0	0	0	P	P	P	P	P	P	P	A	P	P	P	P	P	P	P	P	P	P	A	P
AT1G16880_at	0.000886438	0.000565089	0.00936339	0.034249	0.112683	0.000307401	0.0510405	0	0.0741139	0.0732507	0.332626	0.306187	0.128393	0.110225	0.195661	0.103733	0.0303437	0.0475814	0.0216794	0	0	0	0	0	0	0	0	0	0	P	P	P	A	A	P	A	P	A	A	A	A	A	A	A	A	A	A	A	P
AT1G16900_at	0.00312557	0.0333692	0.00565527	0.0889538	8.57056e-05	0.00564801	0	0.000169625	4.55586e-06	0.000781996	0.026998	0.00157624	0.00891016	0.074317	0.00451621	0.00894202	0.000905435	0.0677232	0.0568043	0	7.86614e-06	0	0	0	0	0	0	0	0	P	A	P	A	P	P	P	P	P	P	A	P	P	A	P	P	P	A	A	P
AT1G16910_at	0.312509	0.430264	0.0394572	0.295467	0.614418	0.444671	0.602587	0.117303	0.18077	0.411146	0.617853	0.103907	0.425091	0.583874	0.1923	0.258203	0.0512539	0.0210817	0.530728	0.456266	0.375258	0.382384	0.121929	0.513856	0.555003	0.594391	0.705064	0.914391	0.93781	A	A	A	A	A	A	A	A	A	A	A	A	A	A	A	A	A	A	A	A
AT1G16920_at	0	0	0.000400454	0.035391	0.0170748	0.0005656	0	0	0.00927269	0.0723779	0.00244384	0.0350937	0.00884065	0.0448777	0.130104	0.0157682	0.0018817	0	0.0617393	0	0	0	0	0	0	0	0	0	0	P	P	P	A	P	P	P	P	P	A	P	A	P	A	A	P	P	P	A	P
AT1G16940_at	0.0652795	0.0180358	0.0964172	0.00644795	0.0540118	0.0536758	0.228673	0.209484	0.386447	0.0371932	0.0539181	0.0612352	0.148996	0.00718071	0.100201	0.0235886	0.0108169	0.2149	0.0155675	0.128108	0.152988	0.000520491	0.0930341	0.168229	0.245011	0.297025	0.257978	0.460306	0.257455	A	P	A	P	A	A	A	A	A	A	A	A	A	P	A	A	P	A	P	A
AT1G16950_at	0.0215979	0.190001	0.60974	0.217643	0.115376	0.0957318	0.149795	0.188678	0.078411	0.136666	0.0318095	0.0604114	0.33685	0.333486	0.120058	0.194773	0.366817	0.393824	0.176206	0.269	0.195407	0.232817	0.191444	0.342136	0.519004	0.0282593	0.000248651	0	0.083197	A	A	A	A	A	A	A	A	A	A	A	A	A	A	A	A	A	A	A	A
AT1G16970_at	0	0	6.08966e-05	0.00602584	7.62931e-05	5.64454e-06	0.0273561	0.0305681	0	0	0.0387828	0.0239711	0.010761	0	0	0	3.59763e-05	0.000349489	4.21043e-05	0	0.0172769	0	0.000563466	0	0	0	0	0	0	P	P	P	P	P	P	A	A	P	P	A	A	P	P	P	P	P	P	P	P
AT1G16980_at	0.525611	0.24782	0.118483	0.401188	0.692436	0.577549	0.547114	0.379498	0.542805	0.257349	0.513356	0.439281	0.283253	0.15881	0.281519	0.458017	0.566879	0.28462	0.179358	0.611532	0.506984	0.731706	0.518107	0.594117	0.686788	0.746242	0.75251	0.544518	0.479621	A	A	A	A	A	A	A	A	A	A	A	A	A	A	A	A	A	A	A	A
AT1G17000_at	0.969485	0.833262	0.455846	0.903994	0.879366	0.953996	0.981946	0.94979	0.992818	0.99454	0.584218	0.959817	0.973772	0.791916	0.744296	0.880624	0.923667	0.981088	0.721138	0.936708	0.949154	0.989722	0.996532	0.92326	0.910615	0.99029	0.904564	0.908085	0.965876	A	A	A	A	A	A	A	A	A	A	A	A	A	A	A	A	A	A	A	A
AT1G17010_at	0.373319	0.889766	0.196263	0.396425	0.561601	0.525389	0.779445	0.838164	0.460022	0.474851	0.52605	0.708451	0.661186	0.136925	0.307115	0.316472	0.762611	0.195372	0.609787	0.749319	0.857129	0.871742	0.843253	0.616169	0.845132	0.393761	0.438967	0.768122	0.826563	A	A	A	A	A	A	A	A	A	A	A	A	A	A	A	A	A	A	A	A
AT1G17020_at	0.058074	0.0623256	0.388998	0	0	0	0.226353	0.372506	0.19225	0.557479	0.681392	0.363791	0.345519	0.310454	0.349718	0.333388	0.0664578	0.155077	0.0216362	0.277148	0.372758	0.286595	0.324825	0.583427	0.249274	0.247351	0.0784227	0.0636255	0.107054	A	A	A	P	P	P	A	A	A	A	A	A	A	A	A	A	A	A	A	A
AT1G17040_at	0.00877626	0.000263011	0.00727432	0.00328756	0.023779	8.78235e-05	0	5.9874e-06	0	0	0	0	0	0	0	0	0.000721353	0.0531067	0.0118748	0	0.000381947	0	0.000461808	0	0	0	0	0	0	P	P	P	P	A	P	P	P	P	P	P	P	P	P	P	P	P	A	P	P
AT1G17050_at	0.374617	0.400826	0.453816	0.595063	0.286658	0.3052	0.654171	0.476295	0.471481	0.761897	0.417908	0.357393	0.394082	0.331442	0.415253	0.381018	0.555632	0.431056	0.666748	0.109788	0.412488	0.0261843	0.00955778	0.0038641	0.00723997	0.00739076	0.0192371	0.0310443	0.0366192	A	A	A	A	A	A	A	A	A	A	A	A	A	A	A	A	A	A	A	A
AT1G17060_at	0.0702062	0.139819	0.0381005	0.0633926	0.0203268	0.265891	0.200994	0.20962	0.395386	0.361301	0.376023	0.338121	0.359535	0.433751	0.333964	0.232974	0.224683	0.291743	0.266099	0.26292	0.352483	0.252052	0.508686	0.0283996	0.0253158	0.0419081	0.0947604	0.120246	0.187172	A	A	A	A	A	A	A	A	A	A	A	A	A	A	A	A	A	A	A	A
AT1G17070_at	5.30778e-05	0.00594609	0.0068061	0.000245901	9.35359e-06	0.0173717	0	0.00120962	0	0.0247115	5.13695e-05	1.78533e-05	0	7.53944e-05	0.000427038	7.87756e-06	0.00178084	0.109086	0.0145996	0	0	0	0.00815827	0	0	0	0	0	0	P	P	P	P	P	P	P	P	P	A	P	P	P	P	P	P	P	A	P	P
AT1G17080_at	0.000855868	0.00041391	0.000228122	2.82781e-06	0.00101091	9.77481e-05	0.0025017	0.000121536	0.0307227	0.315622	3.54408e-07	0	0	0.0394083	0.11266	0.0832463	5.95167e-05	0.0083888	0.00420246	0	0	0	2.961e-05	0	0	0	0	0	0	P	P	P	P	P	P	P	P	A	A	P	P	P	A	A	A	P	P	P	P
AT1G17090_at	0.058074	0.209191	0.0541659	0.0957599	0.0368265	0.0895284	0.563712	0.526073	0.653117	0.857887	0.537661	0.408071	0.482459	0.030026	0.396111	0.113708	0.0201521	0.335242	0.451351	0.111582	0	1.01839e-05	0.163624	0.316872	0.121207	0.19554	0.10857	0.132923	0.140936	A	A	A	A	A	A	A	A	A	A	A	A	A	A	A	A	A	A	A	A
AT1G17100_at	0	0	0	0.00550995	0.164635	0	0	0.00766464	0	0	0.00345113	0.00466716	0.000162932	0.383412	0.212083	0.126485	8.41942e-06	0.0125816	0.00389968	0	0	0	0	0	0	0	0	0	0	P	P	P	P	A	P	P	P	P	P	P	P	P	A	A	A	P	P	P	P
AT1G17110_at	0.0569574	0.106007	0.0493793	0.141007	0.000207206	5.84002e-05	0	0	0.0924548	0.0752775	0.295984	0.116439	0.15173	0.456253	0.0565383	0.399502	0.0666157	0.0387518	0.065222	0	0	0	0	0	0	0	0	0	0	A	A	A	A	P	P	P	P	A	A	A	A	A	A	A	A	A	A	A	P
AT1G17120_at	1.5308e-05	0.000602576	0.00725871	0.00227196	3.27343e-05	0	0	0.0114695	0.0130704	0.0106954	0.0335561	0.00478793	0.00469588	0.00604889	0.0912049	0.00776154	0.00819783	0.0137824	0.0179567	0	7.78845e-06	0.000206504	3.93308e-05	0	3.49488e-06	0	2.59114e-05	0.000240879	5.00915e-05	P	P	P	P	P	P	P	P	P	P	A	P	P	P	A	P	P	P	P	P
AT1G17130_at	0	0	0	0	0	0	0	0	0	0	9.24855e-05	0	0	0	0	0	0	0	0	0	0	0	0	0	0	0	0	0	0	P	P	P	P	P	P	P	P	P	P	P	P	P	P	P	P	P	P	P	P
AT1G17140_at	0.0245918	0.0221293	0.12862	0.0903073	0.124265	0.0577697	0.0663347	0	0.0640175	0.111048	0.0807117	0.0354744	0.0283959	0.0309487	0.0446415	0.075323	0.112712	0.0981437	0.20656	0.101412	0.00038638	0.0138608	0.0112115	0	0	0	0	0	0	A	A	A	A	A	A	A	P	A	A	A	A	A	A	A	A	A	A	A	A
AT1G17145_at	0.115026	0.254071	0.0756749	0.00436655	0	0	0	0.332142	0	0.402763	0	0	0	0	0	0	0.236541	0.27796	0.559322	0	1.19887e-05	0	0	0	0	0	0	0	6.73378e-07	A	A	A	P	P	P	P	A	P	A	P	P	P	P	P	P	A	A	A	P
AT1G17150_at	0.149329	0.259004	0.173984	0.524032	0.675523	0.415688	0.580637	0.571873	0.337035	0.594005	0.479175	0.207961	0.418122	0.120421	0.193422	0.0743641	0.421933	0.683744	0.349388	0.457039	0.438625	0.495983	0.498267	0.818833	0.38082	0.576717	0.587192	0.287419	0.536552	A	A	A	A	A	A	A	A	A	A	A	A	A	A	A	A	A	A	A	A
AT1G17160_at	0.000977482	0	0	0	4.70766e-05	0	0	0	0	6.30707e-05	0	0	0	0.000640605	0.0172295	0.012763	0.0029171	0	9.03719e-05	0	0	0	0	0	0	0	0	0	0	P	P	P	P	P	P	P	P	P	P	P	P	P	P	P	P	P	P	P	P
AT1G17170_at	0.561971	0.527173	0.92371	0.663754	0.52284	0.664135	0.128937	0.0355484	0.498003	0.496258	0.888726	0.476491	0.531651	0.123447	0.450214	0.289079	0.360202	0.945978	0.610546	0.490007	0.156024	0.300372	0.428484	0.382689	0.468863	0.826195	0.507743	0.530639	0.378564	A	A	A	A	A	A	A	A	A	A	A	A	A	A	A	A	A	A	A	A
AT1G17180_at	0.596647	0.944655	0.836972	0.801048	0.51642	0.924924	0.997424	0.984531	0.990305	0.99003	0.928455	0.550613	0.972111	0.537486	0.867035	0.801368	0.682166	0.557489	0.854753	0.956312	0.953463	0.181135	0.613305	0.828494	0.917694	0.978309	0.970752	0.916345	0.972942	A	A	A	A	A	A	A	A	A	A	A	A	A	A	A	A	A	A	A	A
AT1G17190_at	0.0920167	0.129811	0.305287	0.352567	0.111323	0.144074	0	0.111815	0	0	0.285918	0.293444	0.197921	0.488078	0.432195	0.388917	0.262505	0.4668	0.117937	0	0.000181196	0.00208764	0.00286844	0	0	0	0	0	1.55164e-05	A	A	A	A	A	A	P	A	P	P	A	A	A	A	A	A	A	A	A	P
AT1G17200_at	0	0	0.00123242	0.000370437	5.23048e-05	1.2747e-05	0.000133318	0	0	0.0168401	0.0640937	0.0234375	0.00751541	0.0534727	0.161013	0.0639808	0	0	0	0	0.00164086	0	0	0	0	0	0	0	0	P	P	P	P	P	P	P	P	P	P	A	A	P	A	A	A	P	P	P	P
AT1G17210_at	0.0116619	0	0.0937993	0.021022	0.000861447	6.98285e-05	0	0	0.017324	5.32388e-05	0.00449062	0.0442259	0.0654333	0.273626	0.419947	0.812922	0.0270816	0.0502499	0.00669809	0	0	0	0	0	0	0	0	0	0	P	P	A	A	P	P	P	P	P	P	P	A	A	A	A	A	A	A	P	P
AT1G17220_at	0	0	0	0.0191119	0.0010125	4.11419e-05	0.0701427	0.0109115	0.0155696	0.112356	0.000618807	0.0313076	0.00788513	0.0999299	0.0224853	0.083612	0.0142985	0.0026151	0.0385157	0.000307228	7.5851e-06	0	4.52591e-05	0	0	0	0	0	0	P	P	P	P	P	P	A	P	P	A	P	A	P	A	A	A	P	P	A	P
AT1G17230_at	0.356344	0.225071	0.0587764	0.0988692	0.0404277	0.456448	0.160366	0.057831	0.212905	0.675863	0.470781	0.177482	0.202086	0.104845	0.103619	0.367299	0.0834833	0.0586453	0.174015	0.312008	0.320582	0.410752	0.298806	0.154283	0.177944	0.238957	0.192152	0.22801	0.320001	A	A	A	A	A	A	A	A	A	A	A	A	A	A	A	A	A	A	A	A
[truncated: 20,085 more rows]
[truncated: 12 more columns]
