# Supplementary material for: Transcriptome Analysis of the Arabidopsis Megaspore Mother Cell Uncovers the Importance of RNA Helicases for Plant Germline Development
Source: PLoS Biol. 2011 Sep 20;9(9):e1001155. doi: 10.1371/journal.pbio.1001155 (PMC3176755; doi:10.1371/journal.pbio.1001155)
Supplement: Table S5 — Analysis of enriched genes in the sporo_nucellus as compared to the tissue atlas. Mean expression levels calculated by dCHIP [81] for all genes identified to be significantly higher expressed in the sporo_nucellus as compared to the tissue atlas not including the MMC available as additional datasheet. Expression levels in all samples composing the tissue atlas (including the MMC) are given. (XLS) [file pbio.1001155.s015.xls]

## Sheet: limma_sporo_nucellus_noMMC_BH0.
ID	AGI	young_leaf	pollen_Schmid	root_atrichoblast	mature_leaf	silique_glob_emb	seedling	petiole	silique_heart_emb	sperm	cotyledon	silique_triang_emb	synergid_cell	whole_plant	seed_torpedo	pollen_Borges	senescent_leaf	shoot	late_ovules	cauline_leaf	seed_walk_stick	early_ovules	internode_shoot	seed_early_curl_cot	glob_embryo_apical	flower_st6	seed_early_green_cot	globular_embryo_basal	hypocotyl	seed_green_cot1	flower_st9	early_rosette	heart_embryo_cot	flower_st11	inflor_shoot	heart_embryo_root	flower_st12	root_d17	megaspore_mothercell1	sepal	central_cell	sporo_nucellus1	petal	egg_cell	Meristem_Clavata3_1	stamen	root_endodermis	Meristem_Fil	root_stele
AT1G01640_at	AT1G01640	53.882	257.409	72.2635	175.026	78.6947	94.7934	168.186	172.15	331.13	55.8498	217.273	235.7	102.942	164.117	251.776	327.239	41.9234	81.6831	332.382	154.704	74.9499	775.779	155.686	56.6597	65.4519	196.491	62.9296	284.806	178.699	83.8935	66.7032	86.4572	109.51	41.9651	59.6138	84.2702	1246.5	1805.01	171.477	224.514	2337.39	78.0205	358.552	127.686	153.684	91.3564	93.0243	168.962
AT1G06260_at	AT1G06260	121.767	137.727	151.831	118.379	79.8296	93.3979	120.898	86.9497	139.495	116.727	123.415	332.541	121.498	107.914	102.789	80.393	123.856	58.5702	94.6036	100.73	60.999	99.3407	96.3122	358.572	95.0841	130.456	272.255	107.946	127.246	148.066	129.911	292.903	1735.51	119.091	286.248	1000.87	136.986	771.916	90.0438	180.574	3641.35	87.6797	207.317	64.4369	821.819	207.272	64.3702	165.708
AT1G06450_at	AT1G06450	135.109	589.554	177.887	85.4656	259.825	138.707	102.334	194.291	242.725	87.0268	183.776	392.258	97.4047	243.505	533.857	98.2021	123.861	344.908	96.813	201.597	429.64	137.729	199.597	223.054	250.202	182.187	293.374	171.067	261.02	334.774	124.849	276.683	336.314	238.883	210.034	287.507	136.006	1123.07	141.752	155.199	1924.16	181.992	713.277	343.034	471.462	81.9169	258.617	202.676
AT1G06990_at	AT1G06990	33.8267	110.939	55.1029	44.2803	36.7874	42.2077	37.4275	48.7667	121.776	36.3405	61.3091	226.321	37.2796	102.467	213.641	35.6805	44.3406	98.4511	36.4322	83.1207	103.277	43.2896	43.7182	143.775	71.9358	43.7404	123.064	39.4042	45.1504	114.321	29.0495	125.335	473.138	55.5387	217.595	285.983	36.0017	257.789	34.931	245.752	2428.63	42.657	608.541	220.194	570.377	49.4808	152.924	45.2125
AT1G07340_at	AT1G07340	63.0182	1234.67	66.7713	51.351	49.7835	54.6958	56.4375	41.8322	220.372	62.8995	52.9447	120.032	59.5558	50.5907	1457.47	52.7252	57.7939	52.6195	53.3341	45.396	86.7109	43.0044	41.381	333.034	46.5908	52.5315	361.606	49.934	46.2391	229.043	50.1952	262.844	643.995	53.0153	223.328	150.951	46.5412	5036.78	64.3422	97.3431	5165.2	59.59	135.144	44.9976	216.896	85.0537	44.9468	64.6297
AT1G13140_at	AT1G13140	77.3951	173.803	92.1239	60.1952	64.7246	50.0258	54.5796	86.2326	121.892	57.4188	103.526	252.901	65.4196	88.8993	116.076	52.4102	54.29	44.6827	61.5197	90.5286	45.0497	58.8761	92.4218	217.239	70.099	105.241	194.568	52.1966	117.24	828.022	65.5635	263.479	2207.15	57.4144	151.832	321.354	58.4991	577.261	66.2707	221.36	3981.83	69.2514	125.721	69.5511	257.878	99.0141	59.3468	80.7418
AT1G13150_at	AT1G13150	59.0154	161.295	101.134	59.9997	57.9015	90.7563	60.4986	53.6004	86.3203	56.5524	62.6899	200.241	59.4543	62.6869	161.849	51.294	44.3115	47.5342	48.9955	71.0125	40.0934	51.5853	95.0242	188.674	58.1554	104.566	224.983	55.8146	103.734	78.611	59.3876	287.232	413.243	49.8419	211.089	159.204	50.7883	585.437	53.7038	206.659	2833.89	80.4973	201.625	79.776	155.099	121.575	66.4959	80.5489
AT1G17460_at	AT1G17460	82.3376	184.397	139.403	84.0932	71.9931	97.2036	58.0432	130.754	75.5278	64.1597	148.13	213.212	81.5652	166.879	121.369	224.422	130.388	250.648	104.384	134.891	224.868	82.3429	161.402	169.747	233.375	157.299	225.535	89.5342	210.435	182.392	117.08	387.239	212.866	251.541	289.953	116.081	95.239	686.786	75.3496	171.362	714.447	78.6366	370.503	370.167	116.26	151.25	259.736	151.432
AT1G17710_at	AT1G17710	132.217	922.587	203	117.252	151.988	170.051	89.4734	136.236	1088.34	205.166	106.846	518.511	105.39	100.373	847.679	104.109	110.824	140.205	97.3566	248.593	92.4984	104.474	513.318	531.37	91.5677	301.233	867.135	152.605	338.194	120.871	109.641	594.593	213.065	94.4178	549.032	342.253	114.213	2510.29	202.332	761.668	2523.2	93.2192	456.964	137.268	824.391	193.199	123.458	184.035
AT1G20120_at	AT1G20120	142.068	138.694	179.143	132.28	95.3963	149.402	89.2676	163.91	123.702	123.373	161.025	166.751	117.576	96.8043	200.896	122.22	119.442	74.8674	135.379	104.428	61.6784	99.1428	84.3789	293.549	72.7888	96.0545	339.201	80.0108	83.0289	303.756	136.63	217.447	2369.16	89.2258	257.599	1139.13	81.5309	576.063	306.599	305.881	4707.14	90.6517	285.141	154.023	989.45	160.972	118.701	140.884
AT1G23670_at	AT1G23670	141.792	254.172	212.424	90.7944	108.455	70.9191	94.5568	90.3347	243.709	97.5227	78.1137	310.793	96.5565	85.4135	92.8529	90.7398	123.726	77.9445	85.3624	96.2195	78.2729	97.0102	95.0509	422.764	108.002	113.284	428.218	88.7045	118.04	108.568	107.437	333.559	303.682	131.748	337.421	416.904	108.561	267.414	84.7423	247.788	1211.68	108.185	210.911	95.8725	618.162	173.425	85.6383	212.16
AT1G24600_at	AT1G24600	72.1591	141.076	85.1364	90.0412	298.968	47.7852	85.8676	509.839	83.5313	55.979	428.762	118.011	61.0578	503.967	131.733	197.266	55.4676	62.4113	61.5362	1659.77	50.3053	594.69	658.06	129.742	35.5897	860.479	146.81	102.727	595.161	984.643	51.8711	170.846	963.937	34.6977	139.622	282.416	87.5362	328.304	172.994	104.654	3170.07	108.663	90.9339	47.0869	589.582	67.0497	42.7458	291.736
AT1G26610_at	AT1G26610	132.305	577.83	130.15	94.4391	128.915	76.0723	106.319	122.863	168.702	105.426	120.03	285.989	106.955	114.858	802.151	74.0232	125.422	162.502	93.5233	120.619	139.486	112.045	106.826	415.359	81.3867	101.746	376.059	102.37	115.366	91.683	93.4467	261.556	161.297	89.4895	282.95	278.258	107.218	1610.84	111.025	189.656	1721.55	106.175	252.255	97.4264	1165.77	150.058	108.312	152.605
AT1G26710_at	AT1G26710	46.3192	87.2099	31.5927	33.0159	34.5394	51.8118	36.0656	28.3942	142.442	45.9167	31.3143	109.539	38.5945	34.1525	159.851	26.7955	28.1363	23.4895	32.9991	37.4467	25.0724	28.6648	36.9311	167.226	27.2459	45.2825	169.402	29.5209	46.9385	95.9805	35.6348	111.629	671.328	27.4205	112.858	135.3	20.9452	65.8413	29.1568	105.385	2209.97	34.0576	64.0413	43.0071	115.899	40.5471	33.4344	32.8429
AT1G30020_at	AT1G30020	46.4952	178.998	57.4647	41.2893	44.6074	57.3047	39.3968	39.798	234.992	43.1142	48.7946	148.955	42.1311	47.4508	182.516	37.9811	42.9578	33.4706	40.2644	43.1382	37.962	39.4521	67.856	142.688	52.6695	68.0723	193.794	47.5535	73.3829	422	51.7375	145.95	1711.83	43.9273	137.914	81.5309	38.3347	1450.73	46.3276	159.269	7278.16	46.1829	126.351	110.215	51.4467	59.3806	81.9355	56.6751
AT1G34350_at	AT1G34350	426.717	264.09	800.992	309.519	561.623	201.374	451.973	458.393	275.752	333.97	470.059	374.314	418.055	445.29	243.705	289.578	320.498	687.765	286.14	441.391	622.156	412.396	189.624	740.617	657.527	195.89	1155.99	487.416	171.513	557.716	429.399	659.641	425.365	657.712	780.762	530.764	592.234	1435.06	351.573	515.486	1666.23	596.227	439.249	556.819	410.331	790.199	550.337	752.495
AT1G36150_at	AT1G36150	153.94	536.229	223.747	135.832	125.609	67.7676	133.275	101.736	164.504	152.586	115.643	301.061	133.171	129.831	252.552	137.242	116.26	93.958	120.585	134.991	102.705	132.539	151.729	466.656	99.9659	188.518	457.318	120.879	194.173	184.602	112.517	355.021	372.082	97.7625	397.648	107.657	152.586	4237.35	119.62	181.866	4806.91	133.966	404.08	66.8733	142.51	232.288	60.6004	237.371
AT1G44478_at	AT1G44478	70.2283	137.821	77.5748	55.7209	43.4302	46.7256	52.8462	51.6249	177.743	84.581	60.5864	122.437	60.5177	51.6537	162.607	57.3382	77.8713	37.3639	55.9961	67.6378	34.8745	54.7289	86.8176	156.593	46.4267	129.181	189.956	39.3313	134.065	40.1179	86.6707	252.01	46.7998	45.1521	172.387	52.3004	37.502	148.306	56.417	96.7943	617.367	45.4761	52.5242	60.3336	61.4492	62.6146	44.5004	73.1821
AT1G48940_at	AT1G48940	95.7092	479.699	133.823	89.2736	67.8331	53.7036	76.4688	81.1617	95.7089	103.374	88.7943	111.199	93.2493	86.1612	425.923	97.4008	93.8831	52.8156	94.991	79.5711	54.328	85.9362	106.606	165.209	79.9157	147.075	148.804	75.2371	156.4	93.5826	97.6348	134.541	330.84	51.7001	196	80.1798	70.468	1484.77	80.9522	107.266	1541.11	85.1177	84.0082	41.255	96.7856	148.883	32.2245	120.251
AT1G56360_at	AT1G56360	46.2708	575.754	46.4901	40.6879	44.3652	33.5992	35.7007	45.7463	120.64	42.032	54.2099	130.19	43.3771	44.2352	534.73	45.6625	44.2229	39.9549	39.6903	44.8367	79.0749	43.5005	51.3761	243.997	67.1947	51.2609	264.576	50.3038	53.5883	143.381	62.4488	297.822	390.899	49.8975	179.68	99.8532	42.2508	4612.12	48.4264	92.08	5041.82	68.2257	124.117	68.711	120.538	62.2989	52.7336	49.0982
AT1G59740_at	AT1G59740	124.225	106.14	84.3208	214.979	209.744	280.68	123.088	94.9	131.587	350.332	96.6842	171.13	156.588	82.3771	105.326	76.8335	251.329	40.6112	192.699	70.3754	72.8031	258.019	68.7371	206.39	51.5732	76.7095	189.318	1210.17	78.9395	105.679	168.94	154.94	559.259	71.3463	157.748	499.25	112.063	379.622	96.8586	174.702	2836.71	69.2269	94.4281	65.6608	664.796	105.802	81.2683	115.012
AT1G59790_at	AT1G59790	52.3355	132.994	74.1591	44.771	43.6694	55.178	48.5053	41.4534	258.236	44.2809	42.7492	174.318	48.4585	52.4263	301.199	52.6085	50.0918	49.5561	45.273	48.1696	74.1845	41.5794	59.1667	192.987	47.4612	63.4209	252.523	45.5211	65.2527	57.1715	47.6392	216.811	59.4745	45.1903	192.62	42.7174	44.3652	652.165	43.3224	218.735	797.883	52.7751	135.728	78.7579	65.5654	85.7617	71.5136	64.2628
AT1G60570_at	AT1G60570	169.713	287.672	214.436	181.261	166.635	172.691	161.612	149.815	442.688	181.061	145.875	347.723	182.919	175.103	415.619	161.798	144.154	130.993	177.246	191.884	172.589	178.479	222.682	724.579	134.677	198.155	741.749	184.007	226.375	142.31	131.466	715.488	138.388	156.686	588.085	149.718	181.348	1795.11	130.654	1145.94	1968.21	162.143	469.983	166.527	186.673	284.145	163.553	224.479
AT1G61630_at	AT1G61630	99.9739	305.692	117.857	84.6847	84.1651	83.8296	89.6832	129.321	553.448	102.414	106.796	204.332	93.5623	109.82	529.923	100.765	67.9716	142.728	89.8436	149.647	133.137	99.5828	107.141	440.959	62.1658	127.41	444.03	76.1685	124.874	119.721	73.2066	380.251	173.572	66.1904	331.631	98.4781	89.5921	2045.85	73.7368	1089.94	3371.77	78.2879	208.161	86.2326	151.019	145.546	82.1432	122.476
AT1G63070_at	AT1G63070	11.0808	20.9158	13.0531	9.99894	7.82796	6.84846	13.7945	11.3186	25.1729	10.5294	11.6461	55.1046	10.3942	13.1666	14.3842	9.13197	10.4229	68.0449	8.17369	9.50515	64.1209	10.22	9.78356	60.1557	8.94955	9.64406	61.6153	10.39	9.26264	11.231	9.12827	70.8021	8.81845	10.4984	45.6101	7.62049	8.74818	171.836	10.7104	103.441	312.124	7.41581	83.3178	70.4143	10.5247	25.6047	45.0141	13.0871
AT1G67620_at	AT1G67620	415.376	218.086	427.079	264.112	351.136	129.535	249.012	309.782	168.101	225.561	296.188	265.795	273.769	300.942	146.224	246.714	250.827	455.359	252.024	303.742	361.691	188.792	395.619	145.333	218.306	393.484	283.713	257.191	439.677	224.589	301.107	214.387	248.066	312.335	241.598	289.424	304.588	780.144	211.429	347.935	928.101	293.96	472.262	413.145	238.891	336.623	378.446	384.064
AT1G67990_at	AT1G67990	50.2243	93.4992	67.3151	40.5879	36.532	35.2249	42.0466	38.833	122.703	43.7952	68.9567	81.5674	52.1149	30.2911	74.5766	36.6016	38.6915	50.493	43.5799	38.4226	47.7065	47.7715	41.7453	149.854	35.27	40.4478	132.703	29.7923	51.8192	1429.6	34.8371	122.7	3543.19	37.5252	162.17	95.5177	38.3717	868.718	51.0373	56.8491	6523.68	40.6245	78.676	30.7057	56.6762	65.915	28.6252	119.568
AT1G71160_at	AT1G71160	42.6846	70.9773	44.2383	42.8094	32.3518	33.321	38.0691	98.1841	76.0885	52.5004	114.298	83.6013	42.0096	85.7385	48.7234	35.8384	33.6617	30.9826	41.7647	114.449	31.1698	41.605	81.1023	150.942	35.0123	70.2031	139.708	37.9014	71.5496	532.821	42.9355	102.183	1000.94	28.7414	138.714	117.934	37.5534	178.442	31.7165	101.593	1787.96	31.9088	115.943	40.2959	109.418	51.0932	35.0663	36.5974
AT1G74540_at	AT1G74540	171.008	243.632	224.412	131.41	145.309	62.0396	102.63	130.505	162.07	148.85	168.066	295.649	128.043	123.06	93.0214	171.023	169.747	96.0805	134.288	130.107	122.948	129.296	132.609	460.816	145.728	189.272	512.993	118.628	180.261	476.163	169.756	465.955	1626.29	148.12	445.625	316.27	113.042	295.192	147.214	252.451	3306.57	135.737	259.861	72.4548	280.659	207.052	67.4679	217.434
AT1G74550_at	AT1G74550	68.5137	504.832	116.668	69.9921	69.7039	56.2597	71.943	122.864	169.295	72.8431	143.314	217.276	78.7864	118.104	241.546	86.8228	94.2377	60.237	78.6543	103.745	59.992	82.0265	109.162	214.995	71.0409	126.334	237.617	66.7093	130.892	176.173	99.4936	351.127	1120.84	63.6283	271.247	242.206	66.0049	472.481	69.7494	235.179	3256.54	71.4063	209.465	84.9294	232.262	111.3	74.142	114.736
AT1G74990_at	AT1G74990	146.387	319.578	194.089	123.343	118.383	80.6372	101.53	93.9682	491.49	129.507	120.694	255.338	116.618	168.195	330.268	137.575	116.885	94.8535	143.199	165.44	82.7933	118.178	192.603	524.199	96.1733	262.331	520.3	97.8248	224.914	86.8902	99.8394	433.862	107.251	102.562	408.123	118.473	108.645	1881.48	114.98	485.757	1901.73	120.771	211.281	97.3506	133.771	219.133	87.4272	227.38
AT1G75790_at	AT1G75790	43.8489	81.5095	95.313	41.2142	37.5666	33.9717	41.3895	35.7819	93.4798	41.499	48.07	212.799	47.5779	40.2328	76.5297	37.8511	39.9201	38.5801	37.8537	37.7356	50.9862	39.9321	36.8853	150.116	42.3282	45.5046	121.657	36.7744	47.0313	1339.18	38.6852	121.869	1363.73	48.2522	87.4789	331.069	46.7288	375.082	41.4534	261.483	2448.66	33.725	164.47	40.3185	294.758	55.4829	37.6496	49.4109
AT1G78140_at	AT1G78140	936.077	1652.82	155.099	1072.37	443.162	1098.92	887.395	717.835	454.299	1644.82	725.017	195.422	900.158	418.934	1743.98	308.006	857.236	316.304	996.062	464.717	346.027	664.922	606.838	345.065	170.801	726.154	646.432	518.069	725.989	517.541	1393.05	451.658	1339.18	175.759	457.984	1067.5	228.278	500.541	1812.96	735.211	5604.44	626.062	214.419	338.392	1947.69	418.901	307.024	205.807
AT2G03740_at	AT2G03740	231.802	206.317	149.555	117.283	119.848	102.88	124.132	114.104	407.052	181.192	120.369	216.718	141.536	100.027	180.142	110.539	207.262	68.79	128.77	98.1777	64.2	130.01	92.633	314.33	121.273	93.2816	393.28	95.5392	92.4054	385.716	259.026	272.435	1473.2	93.9429	308.756	510.952	85.2271	344.372	118.05	164.151	3066.95	128.354	137.838	94.141	580.326	139.017	79.3426	138.672
AT2G03850_at	AT2G03850	60.8558	82.8226	72.5382	58.3722	75.6271	63.4022	51.7252	63.2324	251.69	60.0913	90.5619	82.5243	59.6723	67.7533	102.385	335.909	48.2919	53.6213	67.5192	63.3102	55.0949	50.8109	75.0367	172.581	47.5985	73.6708	212.115	49.7162	79.8776	296.117	57.1341	192.818	2696.39	52.0748	251.463	1101.59	61.6149	651.149	58.1813	82.6315	5197.06	59.2782	79.7829	58.3722	769.733	71.1983	56.5815	55.6541
AT2G06255_at	AT2G06255	60.9587	122.076	74.3773	160.788	96.7485	95.0159	46.851	290.368	38.8748	58.9745	319.78	140.6	71.6139	322.253	28.498	275.769	47.6704	328.886	206.889	259.065	389.66	148.216	160.531	335.38	77.5972	99.0932	299.362	57.6408	114.113	229.111	77.408	367.668	430.295	88.2289	837.631	208.421	81.8143	120.532	195.024	440.68	1255.26	105.265	343.409	44.231	205.615	355.853	51.4857	160.243
AT2G14830_at	AT2G14830	127.029	188.77	158.182	98.8861	109.508	63.1006	91.6607	93.8183	184.976	105.489	93.276	210.841	103.41	91.7671	130.635	98.6135	122.63	71.3939	99.3309	94.6636	54.3344	90.4475	107.087	281.769	109.1	113.552	383.053	89.6626	111.61	74.3881	120.346	365.59	77.6135	81.2376	235.413	88.3245	74.2021	641.462	96.481	248.155	828.356	82.7674	259.114	70.1969	79.1559	146.648	63.3484	136.088
AT2G17860_at	AT2G17860	69.7623	98.7815	127.653	63.168	50.2522	41.187	84.809	55.9362	153.712	87.7993	54.6187	209.76	78.4884	59.4808	70.4913	80.7349	79.143	60.9827	68.0881	57.161	49.8293	80.3551	75.9203	231.608	80.5293	75.0565	234.886	78.2438	81.7022	58.9672	81.4597	253.232	65.0731	70.1581	187.679	65.2119	80.1559	270.435	55.8555	259.09	531.395	73.114	203.547	52.8844	73.4091	84.9408	40.2247	106.61
AT2G19070_at	AT2G19070	41.4657	65.9256	42.9887	34.6451	32.9739	43.7806	39.9506	48.2057	80.118	49.3856	52.8039	67.7611	43.1655	44.6794	82.5688	37.7561	32.3485	32.6738	32.2797	40.4858	36.5068	33.4235	37.7617	378.829	27.7365	42.1829	192.944	36.8495	47.0018	538.821	34.6611	428.697	1911.7	35.1805	320.121	125.99	37.1379	594.037	37.0006	71.6614	5842.51	34.3513	90.7546	49.9698	57.3467	62.2683	52.1145	41.555
AT2G20970_at	AT2G20970	53.4879	173.196	49.9741	49.1987	43.9471	39.1981	49.0646	40.2887	135.749	51.18	34.7077	184.125	50.3738	51.3384	203.165	28.314	38.1395	25.9761	40.1109	53.5466	24.2584	39.2694	86.9614	80.6273	53.1377	100.553	52.0338	40.7106	106.891	60.0329	58.592	77.3898	86.3422	35.3177	40.1216	40.943	40.1055	847.814	46.1612	105.382	1171.16	48.4785	93.7006	76.1639	46.7332	56.1864	92.8366	39.6237
AT2G22030_at	AT2G22030	76.9395	174.854	62.7667	54.4751	42.4446	73.6571	59.1033	44.9366	350.255	62.1386	41.2707	267.605	57.0421	45.4654	277.97	51.727	49.0905	54.9519	55.1629	51.96	67.2539	48.736	63.4116	267.755	44.1987	74.098	306.344	49.6367	76.8369	77.3805	58.014	246.443	90.6018	46.7438	215.881	42.4854	47.7745	1354.58	50.3138	162.637	1746.86	53.413	162.115	72.9186	47.1925	70.0749	68.6605	56.8048
AT2G23890_at	AT2G23890	199.353	232.646	245.928	134.065	147.772	185.394	149.383	145.151	464.656	158.498	133.451	137.664	147.811	114.195	170.919	210.456	214.072	213.411	177.303	136.713	217.339	141.523	216.832	337.859	198.681	229.777	389.618	187.605	240.153	219.346	151.537	238.234	195.628	265.409	263.381	204.864	256.659	704.127	189.849	156.686	803.586	170.689	230.723	224.153	151.235	207.617	216.562	210.632
AT2G24220_at	AT2G24220	164.328	140.985	93.3833	221.955	187.874	264.486	169.512	193.617	218.711	140.817	174.906	267.838	167.353	160.952	192.455	228.606	134.091	338.14	259.116	149.971	323.308	268.433	149.37	290.952	190.04	145.415	342.931	136.259	180.821	158.368	132.384	369.03	166.604	184.46	256.115	188.576	81.7767	358.95	168.419	227.818	522.078	216.271	208.238	232.369	119.289	112.596	219.42	98.0237
AT2G28680_at	AT2G28680	122.61	1204.85	137.549	102.847	205.629	61.0298	94.9448	100.839	199.465	112.513	97.2886	1594.26	105.172	96.5838	1345.39	93.9596	103.988	507.466	107.443	96.9157	504.306	93.0481	102.688	565.157	78.3119	105.784	482.416	97.7566	119.821	226.04	91.7937	367.634	683.919	93.2883	386.895	210.809	93.0407	5170.49	102.583	2541.32	5286.73	96.8022	3264.34	81.8295	355.988	206.618	58.2837	116.185
AT2G32220_at	AT2G32220	428.671	179.631	931.885	165.978	307.282	107.241	258.408	257.278	262.208	125.609	266.217	502.474	215.754	460.699	113.314	108.458	319.637	424.317	87.5575	536.217	531.024	134.035	655.696	207.683	427.839	893.739	193.008	322.63	619.264	335.122	312.553	277.481	306.433	505.411	242.088	288.705	384.555	1309.29	178.742	553.517	1508.15	203.397	752.207	464.62	327.822	443.072	338.004	765.104
AT2G36180_at	AT2G36180	14.1523	23.4371	15.027	19.4122	12.6226	21.4791	17.9555	15.8711	74.4375	18.6956	12.9895	94.9455	19.1337	11.4308	79.7764	20.868	11.3851	15.8815	17.8052	13.1683	22.2376	14.9595	11.8435	70.8008	13.753	17.4814	111.184	16.4097	15.0853	16.1337	13.3926	73.9263	30.51	17.1339	88.562	18.2504	17.9513	460.754	14.2271	49.305	755.79	17.0542	67.2576	21.1902	29.334	20.7988	20.4357	18.7075
AT2G39590_at	AT2G39590	26.4302	61.1049	32.2318	19.8892	25.9433	12.8695	18.8364	28.1994	113.872	21.3535	27.8024	97.3929	22.4868	25.9126	130.826	25.6084	22.3691	23.3406	17.7933	26.1442	44.0677	17.8743	15.9256	200.419	20.7397	24.4355	119.183	24.0551	20.5167	89.3026	19.5227	104.963	113.284	23.6158	107.766	22.3858	24.46	1558.49	18.9026	40.5864	1568.9	20.8585	40.0845	25.103	26.312	26.8142	24.0292	25.6923
AT2G42480_at	AT2G42480	95.2295	207.514	91.0772	90.8587	75.0363	66.7018	84.0948	63.1427	214.671	95.3335	64.1052	309.177	88.0219	66.721	351.742	85.1583	84.0948	55.3448	78.158	64.8299	56.4154	80.3849	88.3397	366.302	61.435	88.536	313.718	81.9449	86.8983	107.902	61.577	240.015	144.274	73.2202	306.725	83.1932	78.3226	1520.23	71.5656	184.592	1596.78	78.0153	185.646	63.2524	119.807	98.4492	55.1046	84.5463
AT2G43260_at	AT2G43260	434.174	561.994	418.279	310.788	451.164	518.092	305.546	444.391	218.651	320.291	449.044	381.539	328.628	473.627	405.036	308.692	374.075	421.386	321.267	375.759	359.093	342.588	372.235	704.016	456.674	342.662	576.436	360.383	356.289	367.169	427.03	761.375	389.074	426.008	640.181	383.569	290.382	751.266	331.179	517.98	1072.29	301.085	375.13	572.602	333.943	389.888	403.148	380.056
AT2G45130_at	AT2G45130	49.1855	107.648	48.3042	47.1024	38.6089	70.965	46.1719	39.4193	215.127	54.8365	40.1179	200.724	44.6325	45.8699	145.229	81.1119	36.505	44.8479	45.553	95.0892	47.0759	48.5824	64.9891	175.411	34.0177	76.9636	234.093	41.8528	74.4799	32.0328	39.4916	250.129	37.1081	36.7144	182.908	39.4048	37.5809	418.174	50.5976	164.945	1463.39	45.0803	139.239	52.6733	45.9336	61.2192	71.2009	39.3041
AT2G46880_at	AT2G46880	75.0341	209.324	85.193	57.3153	54.3669	97.3608	67.9812	49.696	180.634	86.2768	46.3283	264.233	73.7534	57.9937	267.651	54.7074	54.0243	45.3963	71.596	63.8127	49.8281	52.209	99.2873	219.944	51.5763	122.4	253.635	54.8304	112.453	65.5404	71.971	239.352	93.5476	48.2983	192.226	52.9937	43.1938	1786.91	62.8925	125.103	2035.7	59.8814	135.324	83.153	55.7284	111.268	70.7048	102.082
AT3G01490_at	AT3G01490	357.974	466.207	183.13	326.126	185.467	627.605	492.194	135.204	260.699	421.887	135.344	273.917	400.277	154.464	222.518	180.314	299.073	174.709	337.199	200.43	136.111	153.707	1026.47	364.159	222.455	1263.8	345.201	235.115	948.872	210.87	486.823	281.13	603.948	197.712	308.544	260.836	109.16	346.437	438.066	197.01	2229.16	494.213	259.629	83.8925	185.325	204.996	89.4734	191.037
AT3G03305_at	AT3G03305	330.143	144.343	675.367	379.26	540.027	1279.67	429.051	527.791	50.885	368.119	556.347	1539.76	400.17	513.261	371.779	462.994	385.017	491.517	423.199	452.91	562.258	534.695	537.309	399.503	371.22	493.348	382.159	491.072	455.042	508.515	342.915	1300.65	1095.54	326.843	242.295	646.431	430.438	1623.6	378.729	1717.24	4396.46	452.426	1130.81	593.132	460.994	582.391	451.071	481.679
AT3G15400_at	AT3G15400	100.82	204.667	136.74	140.95	95.5591	108.266	93.9444	85.0535	234.308	126.293	347.529	610.996	181.873	104.511	353.76	99.9804	94.6577	119.464	131.921	120.555	134.457	89.572	132.053	302.208	89.095	139	275.553	79.7523	156.629	3574.56	115.516	409.664	6564.05	92.7111	186.931	6627.27	88.5221	2941.97	146.835	450.553	13624.3	142.432	372.265	155.079	8063.85	161.622	137.39	138.289
AT3G15900_at	AT3G15900	993.849	211.444	169.696	701.489	875.472	872.743	658.084	725.942	613.182	1027.32	761.17	1003.36	854.323	586.912	169.036	667.623	739.098	274.86	970.821	599.511	216.697	528.167	545.762	759.201	360.522	505.12	383.841	214.974	469.794	758.375	1075.15	375.48	1745.04	321.065	317.818	966.625	147.384	372.503	1142.07	529.392	3485.47	382.755	371.316	111.893	652.038	146.941	153.45	153.775
AT3G26125_at	AT3G26125	150.485	142.2	158.016	116.477	123.009	78.4935	138.928	106.226	92.2503	128.602	126.07	184.217	125.957	89.1153	76.6482	127.686	149.452	80.5576	138.04	93.6901	75.4803	335.85	99.0542	345.204	82.6079	133.907	285.712	172.504	116.198	162.066	120.875	271.493	1246.66	89.2188	358.129	785.473	126.648	559.31	136.995	169.559	2797.5	158.781	159.323	40.3154	1244.78	178.718	39.0695	162.626
AT3G45210_at	AT3G45210	552.999	449.086	303.731	512.617	518.784	157.71	535.023	546.792	416.013	490.138	531.15	207.364	457.743	698.823	201.942	359.242	519.214	288.978	450.02	829.07	247.308	772.473	524.209	610.556	195.113	574.072	651.648	607.492	443.951	352.178	476.514	635.794	431.089	228.72	513.675	395.952	294.249	531.901	433.554	175.524	1234.86	353.99	535.254	103.632	386.497	370.985	107.51	481.366
AT3G50570_at	AT3G50570	141.051	690.176	86.4368	70.954	96.2572	66.9491	112.77	87.0658	98.9764	93.7438	112.907	380.053	91.2639	94.4096	632.286	50.2434	110.168	42.4112	64.9601	110.968	45.8386	75.9809	130.457	217.086	57.5025	141.837	216.246	100.384	125.193	348.929	105.079	235.473	500.885	59.9284	200.048	251.329	47.5826	2236.94	100.486	132.739	2391.59	94.7049	157.722	51.6118	698.389	98.3175	43.4998	79.8199
AT3G50580_at	AT3G50580	57.7613	316.337	48.2117	49.4256	44.5066	65.5454	51.8896	42.7184	201.962	58.0815	42.3244	164.712	50.9079	62.1303	455.272	39.2921	42.3864	36.9846	47.1706	72.2287	51.1993	39.8273	68.6049	154.377	37.2607	75.2282	188.067	39.8706	69.8084	393.572	49.6644	183.302	355.048	37.9946	137.388	42.7322	35.9305	1852.77	47.6563	170.588	3522.64	43.145	104.269	71.3964	70.5149	58.4314	60.6839	52.6648
AT3G51190_at	AT3G51190	162.627	232.407	294.52	103.848	100.737	85.51	118.465	89.2736	240.89	100.392	95.5052	153.483	109.659	106.685	212.978	96.6121	121.797	107.275	94.8047	100.327	134.763	84.141	98.7301	472.916	130.704	90.8943	505.146	122.792	101.767	146.455	113.886	413.59	116.727	149.16	434.801	102.375	131.276	660.193	90.9381	228.589	906.855	95.0686	237.175	114.299	106.509	170.215	114.845	245.288
AT3G52160_at	AT3G52160	57.4871	71.0712	74.8292	47.6333	41.3895	65.5486	51.6658	79.9456	90.3375	46.3895	86.7123	68.8683	53.8282	64.8385	111.118	40.0041	42.326	32.2388	36.1762	55.7504	42.7512	45.641	28.2902	139.817	37.1283	29.9719	175.41	47.9168	37.1494	652.742	36.3187	126.756	1404.81	44.9525	157.002	57.2941	45.2402	142.181	48.8788	125.022	3913.39	37.8296	186.05	61.2195	37.2614	44.1958	55.4223	56.0363
AT3G57810_at	AT3G57810	273.396	165.04	197.784	301.009	287.901	353.851	258.542	250.76	95.1152	249.645	266.151	469.772	232.879	250.858	156.577	296.818	346.877	431.62	290.457	260.415	326.765	212.883	654.317	616.611	286.039	635.013	390.739	231.663	660.932	299.731	330.911	670.622	1269.59	281.892	386.042	1353.01	163.9	959.302	408.389	349.119	3390.42	329.392	213.262	324.899	1935.42	522.908	318.991	235.289
AT3G58290_at	AT3G58290	43.2123	271.076	49.4261	48.4503	37.45	53.4563	40.1561	32.2066	127.724	45.0693	34.4332	46.6348	52.2615	34.9269	519.238	43.9212	53.8481	31.3549	40.5852	28.2077	44.5531	37.0771	46.371	186.414	35.863	53.4637	215.773	32.9899	50.6272	117.808	39.645	178.184	150.125	32.3311	175.072	43.2662	38.2383	2700.94	41.4527	78.485	2915.41	43.2534	96.9334	46.9504	44.7574	58.5072	45.3031	48.9122
AT3G60640_at	AT3G60640	303.239	423.93	374.905	472.48	469.106	260.153	321.501	464.075	537.114	363.905	516.111	698.39	346.733	652.768	336.59	601.046	146.278	722.71	538.903	733.467	628.49	493.814	893.858	1253.8	303.379	912.771	1299.98	427.572	910.8	334.282	237.15	883.079	303.615	345.4	712.938	345.098	435.719	1734.3	334.764	527.381	1897.44	286.753	1097.87	532.556	442.777	411.877	381.855	402.889
AT3G62440_at	AT3G62440	63.27	192.768	58.7796	56.1109	56.428	42.1463	56.0918	52.9988	219.867	60.8372	55.1606	127.876	56.8885	58.3324	148.439	61.5471	49.2919	44.7344	56.6119	73.2026	39.5284	52.9988	110.675	240.148	59.727	71.4017	216.998	55.4906	64.1418	59.9434	61.1134	285.639	57.5062	46.4605	217.165	53.1082	50.9686	266.124	59.3371	149.927	528.66	72.9443	105.058	77.6501	74.9717	91.7792	64.9278	64.3843
AT3G62860_at	AT3G62860	145.74	214.774	771.569	444.761	284.872	594.795	188.77	518.355	184.873	527.665	638.21	392.592	165.074	665.163	201.263	200.138	152.279	438.632	157.087	739.904	296.582	194.94	661.444	431.582	142.776	563.643	412.653	284.105	569.471	137.543	382.262	340.174	322.103	107.888	329.476	285.617	501.615	883.77	162.833	258.159	1312.26	87.7016	374.999	155.565	394.403	484.866	101.267	545.618
AT3G66658_at	AT3G66658	335.562	223.523	578.05	268.94	340.214	379.283	388.923	477.857	212.68	311.856	465.949	250.58	330.213	450.037	301.859	264.846	344.593	424.732	269.982	331.673	471.408	282.983	137.516	320.414	462.937	95.3029	273.667	425.678	93.5894	510.821	332.718	222.642	421.867	498.344	184.019	399.4	552.734	782.131	268.818	210.282	1148.28	384.53	364.264	744.863	360.791	346.597	598.5	408.325
AT4G04450_at	AT4G04450	68.5698	388.247	97.0096	60.7757	55.374	60.6506	65.114	47.9584	172.683	61.4807	52.5588	140.533	64.8608	49.7677	397.031	64.0591	67.1991	35.9699	60.3225	53.0058	39.6867	59.1763	68.7063	127.217	66.4408	81.7081	206.694	52.2612	64.3133	60.3705	77.4541	98.5731	93.8889	52.7974	112.675	130.14	70.8671	894.074	68.9579	71.25	919.608	62.7774	97.55	84.211	386.511	89.7174	69.8941	65.5026
AT4G04760_at	AT4G04760	220.158	437.624	274.457	197.01	158.839	111.789	149.463	151.097	403.486	216.988	166.512	405.725	194.546	214.901	306.163	209.596	208.45	116.54	187.424	331.037	113.599	159.912	374.139	875.397	164.127	434.609	956.292	211.345	488.921	260.173	209.36	825.82	448.288	178.782	835.794	176.641	189.284	1376.39	158.455	458.848	1437.18	183.294	481.032	117.924	193.747	300.398	105.536	322.918
AT4G05450_at	AT4G05450	506.219	296.917	469.851	311.049	412.338	465.597	367.134	345.297	270.025	380.261	251.963	187.426	322.041	197.036	442.409	203.726	444.838	439.467	261.496	167.901	401.164	263.909	163.496	460.708	484.597	163.209	473.867	433.098	171.056	443.925	476.871	427.887	426.811	525.566	466.702	503.967	459.352	720.579	461.159	349.549	914.277	364.668	249.598	634.481	388.079	343.861	487.9	480.05
AT4G12930_at	AT4G12930	22.5384	553.553	29.5842	19.4385	25.6196	29.9749	17.6676	22.2093	74.336	26.199	18.6831	100.043	21.9224	15.8237	369.782	19.6114	23.1319	17.3213	19.2101	19.6296	18.8845	19.471	29.0272	91.2255	18.1092	27.1339	118.156	20.8216	30.4554	44.0625	18.4754	185.724	57.3187	19.7919	94.4137	19.1679	20.8643	982.095	20.7848	63.5261	1044.67	22.2245	92.9581	28.5094	24.3658	27.6656	26.7082	27.7519
AT4G19620_at	AT4G19620	40.5555	102.784	56.9035	34.1837	31.3053	41.89	35.414	26.5044	128.378	33.0491	32.0244	110.596	33.9944	41.6432	128.283	33.8247	40.8267	24.1045	28.4113	43.3042	23.2918	29.6098	63.6786	156.428	45.585	64.6988	168.681	35.6432	65.973	46.4184	39.8289	156.508	46.804	34.7895	148.152	36.0888	35.7492	111.182	33.9006	92.5793	551.693	38.6005	71.2473	53.8176	51.6941	63.6034	47.2681	44.4008
AT4G23580_at	AT4G23580	78.1139	113.786	76.6993	79.1076	77.2828	54.9452	69.7393	61.2753	276.255	86.3113	66.2219	135.609	71.0364	73.5085	104.71	72.3676	62.4405	52.3634	65.6902	78.3408	65.8134	60.5981	115.545	323.059	59.9138	120.661	311.615	71.2899	124.116	76.8681	73.49	295.502	81.7937	59.4956	261.234	72.793	54.3872	314.68	74.8949	115.949	795.861	91.2291	130.72	53.6855	60.8934	92.4814	44.4611	72.6106
AT4G24890_at	AT4G24890	68.321	190.706	189.381	65.7996	59.1901	64.4967	71.2515	57.073	340.208	69.2641	72.1753	818.566	74.0364	155.041	229.909	58.5254	56.0542	40.4151	60.8538	137.49	41.1493	59.4472	109.331	127.386	62.6313	117.024	161.219	61.4196	123.085	121.225	69.2088	178.231	172.565	66.9483	145.226	56.9678	76.0564	1399.11	65.6251	195.486	2553.05	63.4362	113.765	80.4916	74.7514	105.353	67.1518	80.7205
AT4G27420_at	AT4G27420	57.712	360.677	81.2621	51.7925	44.1277	56.9069	52.5143	278.316	150.88	52.8967	265.234	690.461	50.4501	448.915	421.721	53.851	49.6313	57.279	49.2572	395.056	45.177	45.19	302.686	216.81	56.0514	378.596	205.86	48.1585	372.877	198.653	55.945	260.22	769.023	42.9448	206.094	206.818	53.7978	2722.13	54.3497	222.678	3001.83	55.2685	1950.35	51.0332	447.91	88.2526	49.0746	75.8437
AT4G28090_at	AT4G28090	222.44	487.453	225.385	156.901	160.479	118.065	166.89	124.285	308.974	182.42	140.426	557.119	167.319	186.7	364.301	132.939	149.92	85.4867	124.823	208.86	89.7515	123.993	205.926	442.724	174.334	268.247	501.567	140.6	325.562	160.338	221.992	490.332	352.805	152.097	401.718	311.615	148.084	323.634	151.521	259.221	1814.76	196.137	309.702	329.677	415.492	243.879	271.261	239.931
AT4G28580_at	AT4G28580	52.6266	204.434	70.0772	48.7294	58.7081	55.1906	57.7571	48.8812	318.34	49.2541	43.0511	204.834	46.1596	52.2751	239.522	78.9632	48.4117	45.3407	50.4285	49.3802	57.1482	47.9625	58.4454	264.436	67.1353	90.7866	299.674	52.0386	79.1181	113.514	49.9829	260.771	158.716	44.5506	194.032	67.0293	50.049	1071.89	46.1591	211.949	2374.4	51.5311	167.21	82.5481	98.181	94.6802	70.5456	82.4114
AT4G36350_at	AT4G36350	47.2051	684.268	70.3864	52.1638	47.3012	70.4156	50.5256	36.1746	248.687	57.6948	41.0286	151.095	52.0038	48.049	921.859	59.5923	36.6217	38.4822	47.7266	43.9729	73.3434	44.6197	60.5259	288.784	50.2449	60.4131	265.919	50.6399	58.1512	167.067	39.6991	210.322	339.114	46.6504	203.645	87.5545	49.2405	5110.06	44.6012	120.844	5538.05	49.0641	104.573	96.3835	94.9324	74.7876	97.311	60.3484
AT4G37900_at	AT4G37900	190.276	451.045	273.111	151.508	138.766	264.484	162.91	119.079	700.255	143.699	132.703	344.789	185.876	111.888	522.515	137.249	157.223	146.28	141.86	172.508	334.683	134.712	114.183	823.55	364.007	121.693	1007.45	166.848	124.332	921.05	146.083	748.118	3138.03	346.541	677.81	1040.8	211.386	615.193	183.086	471.559	5166.68	122.239	324.929	389.582	757.355	324.158	523.618	280.966
AT5G08030_at	AT5G08030	156.551	406.359	102.746	85.7592	134.68	182.38	78.9327	170.14	209.48	136.72	284.845	159.623	113.305	444.055	529.424	56.7805	103.296	41.7861	80.6457	323.391	56.1675	69.4318	146.749	188.209	72.5231	156.621	153.816	71.8756	163.035	105.442	216.549	154.725	236.209	60.3188	188.577	110.406	55.695	3786.16	97.7695	137.604	4324.92	86.4225	147.004	128.2	114.299	115.504	96.4279	109.959
AT5G09380_at	AT5G09380	210.425	127.471	167.343	154.677	163.305	213.229	158.774	102.198	102.073	136.88	92.2723	236.239	148.143	86.6228	191.951	161.696	164.406	252.31	160.654	75.2403	157.287	129.079	98.6145	304.955	134.409	98.6839	320.862	164.665	120.48	129.795	139.841	432.602	148.192	157.962	257.448	133.463	184.427	928.582	151.556	187.641	1160.94	129.241	186.586	154.899	106.219	127.076	102.22	148.627
AT5G09500_at	AT5G09500	968.089	542.725	1035.7	443.881	816.649	499.462	594.493	693.603	450.955	367.671	591.351	2180.45	685.359	732.841	963.661	262.945	630.838	876.14	261.392	766.563	1103.9	284.226	433.02	1158.42	1081.13	381.984	1067.25	803.885	336.042	857.145	808.71	902.126	993.568	1319.82	1065.08	1108.76	988.65	3534.39	471.788	2203.13	3754.66	608.121	2238.86	1259.23	1423.3	834.858	1552.77	1061.73
AT5G09630_at	AT5G09630	181.02	256.277	156.475	200.969	156.641	206.978	174.597	143.483	158.832	186.618	144.735	795.605	175.664	145.181	319.569	304.442	170.075	205.679	197.358	128.892	193.346	145.855	186.938	486.453	194.462	178.271	456.801	139.69	188.473	209.236	191.797	411.449	223.689	194.94	384.845	187.424	170.149	1411.32	166.269	445.719	1710.32	202.339	443.736	285.485	244.637	204.73	277.823	205.077
AT5G13610_at	AT5G13610	368.68	181.601	253.61	304.392	335.722	589.491	384.317	303.813	542.61	333.595	247.315	391.419	309.696	216.984	522.261	300.419	392.12	580.891	268.347	153.978	540.274	216.47	180.136	1252.42	530.595	158.403	252.931	432.535	193.983	398.116	353.897	590.853	419.508	462.008	1025.33	398.02	231.436	1328.39	290.709	928.738	2190.69	424.659	974.507	915.525	382.973	257.014	774.107	221.282
AT5G14980_at	AT5G14980	55.2825	231.641	68.5786	73.5675	53.4614	42.5534	55.2171	100.931	140.134	55.9988	126.639	70.3967	59.8295	131.098	131.236	57.4301	61.5177	41.0522	63.6325	99.9075	39.594	64.7096	79.9429	156.601	65.5551	76.8626	147.321	49.5928	83.6833	158.917	81.3705	186.58	182.764	47.3984	141.544	56.7106	70.2861	83.7914	66.6464	78.3674	563.398	72.5925	82.6647	140.211	104.524	83.7531	101.254	128.477
AT5G15810_at	AT5G15810	938.491	312.104	1021.06	525.393	553.258	1120.05	734.091	772.535	593.311	415.954	777.909	347.301	623.406	849.75	681.55	748.248	1376.88	594.535	566.943	722.789	818.88	482.787	504.08	582.275	871.255	563.381	408.248	788.717	589.098	749.985	663.83	1023.26	669.698	1040.87	615.044	683.673	1019.63	2708.57	513.236	1087.98	2840.47	704.413	879.483	878.41	385.738	713.212	830.402	1106.95
AT5G17340_at	AT5G17340	45.706	1088.66	42.9066	37.7869	37.0214	39.2111	34.5666	37.124	80.9117	42.0048	51.8543	246.644	41.6743	35.2571	670.089	29.8805	41.2192	34.3938	37.1662	37.6764	91.2781	29.1769	37.2149	212.502	31.6323	42.8609	181.818	30.5421	45.3272	226.216	43.2121	207.285	785.473	32.3039	184.336	126.624	38.6737	7585.25	41.8422	104.612	7806.81	34.168	143.072	43.806	103.99	55.8522	41.7043	52.5637
AT5G17580_at	AT5G17580	93.0602	187.154	102.432	84.4038	86.6849	162.306	60.228	84.4499	159.748	87.66	73.1699	248.98	74.2285	92.0106	292.887	101.146	111.331	81.4061	107.163	137.543	83.8849	72.4381	285.372	252.389	71.1839	350.245	228.56	79.1844	295.327	81.3841	85.8546	306.206	114.104	76.8212	662.133	78.2389	58.3026	1648.86	84.6812	259.325	1662.62	73.0758	276.507	115.832	86.7697	86.3691	92.2583	90.1423
AT5G19640_at	AT5G19640	16.5094	89.0533	33.1808	16.1167	12.6853	23.5502	17.6519	9.64857	99.7049	16.5637	13.3136	117.492	15.8998	17.821	135.148	13.945	18.8918	10.4478	12.5259	17.9111	17.252	14.9098	31.845	62.3628	20.774	30.2068	111.615	14.8896	29.5741	25.4002	19.169	68.9475	24.3222	22.989	57.0481	28.4968	18.2009	341.664	18.5661	73.9172	383.922	22.4149	67.4503	38.4763	161.286	32.4227	34.6692	29.0892
AT5G28470_at	AT5G28470	141.403	929.714	103.079	121.003	108.915	104.615	123.26	94.4414	256.11	149.178	93.2697	149.626	138.14	93.109	955.631	117.796	128.464	85.9157	123.566	84.4245	96.3974	106.805	98.1966	438.233	100.289	116.704	608.134	106.688	124.587	117.228	124.133	401.953	302.255	99.8501	428.834	155.84	96.1249	2127.41	113.521	136.665	2508.96	105.871	181.697	71.4829	246.187	118.755	75.0937	101.699
AT5G37870_at	AT5G37870	132.139	133.587	175.498	85.347	89.4765	58.7714	81.428	107.039	132.647	87.6077	115.137	211.138	89.7962	115.321	114.813	78.8253	88.3145	88.0753	74.4136	101.858	105.271	84.0811	87.1198	298.485	87.6943	94.371	322.226	89.5642	104.04	93.8143	94.2444	385.296	101.268	102.221	301.697	82.2165	103.675	556.325	75.4333	188.032	677.871	76.4148	208.967	95.4993	99.4895	197.466	112.597	157.954
AT5G39910_at	AT5G39910	62.719	184.124	83.6244	57.9549	61.7099	39.5205	61.5736	61.183	94.8112	74.5584	56.0418	134.027	73.0261	55.8444	99.4358	56.1924	78.4661	48.1032	73.4515	56.4397	42.3895	71.3834	53.0818	127.205	55.7537	73.8872	128.71	53.5026	63.4899	62.1942	64.1504	138.297	66.5267	50.9459	195.242	66.7969	56.4848	889.313	73.8867	87.4809	2101.29	65.6989	143.411	49.5863	58.2475	94.8366	42.077	82.4671
AT5G43340_at	AT5G43340	64.4109	309.649	93.4593	56.2038	47.2506	73.3087	61.6347	46.7122	219.708	78.149	49.5853	206.302	62.3407	54.176	545.928	56.905	54.1645	63.5764	59.2863	51.6118	74.9765	52.1053	63.9719	491.151	45.2577	76.4102	589.257	51.4552	71.6722	325.567	60.6369	613.373	740.065	50.0994	366.96	118.184	53.5211	3198.86	52.014	168.669	4769.14	56.0462	188.453	80.2997	135.344	97.6878	81.4699	85.3322
AT5G44400_at	AT5G44400	375.82	101.325	45.2104	150.999	85.1021	688.911	953.256	36.2274	96.8669	116.436	50.2821	150.967	400.196	39.5918	121.562	303.912	428.901	29.9199	152.457	38.2361	26.4329	171.668	48.7401	108.168	45.3699	53.0841	111.356	1920.23	63.5063	56.2637	200.113	138.864	913.471	148.073	147.284	436.633	560.184	681.858	59.8811	165.202	4175.26	59.4694	103.871	55.8845	260.034	52.9121	44.4949	50.3366
AT5G47740_at	AT5G47740	36.8333	70.7039	61.0931	36.7365	33.1876	76.1195	32.2169	32.5055	92.0504	36.7815	32.9844	127.622	35.7918	36.5046	71.8181	46.3383	29.4962	34.0817	34.3205	41.4604	39.1643	31.9457	59.1092	183.874	36.07	57.2042	164.877	35.1224	66.6138	39.2459	35.6399	170.769	57.0625	37.0812	137.413	40.3975	74.3172	101.742	33.671	72.1706	524.416	34.6326	92.207	39.5505	42.3509	64.6079	39.564	62.5346
AT5G49270_at	AT5G49270	151.453	230.509	198.239	133.369	114.398	309.152	127.097	102.831	1463.22	154.361	103.545	278.851	136.449	109.184	397.264	111.349	124.297	89.5544	129.802	108.915	100.078	117.688	134.911	610.834	98.6507	151.581	691.529	122.133	159.949	98.7513	112.222	476.311	249.657	102.039	495.902	172.164	389.023	236.538	125.081	270.847	2661.2	127.707	284.097	137.687	183.673	281.083	118.755	608.406
AT5G52490_at	AT5G52490	82.0905	159.434	101.711	73.975	67.5487	55.8678	75.4553	66.7563	118.473	88.4827	63.6105	258.182	84.8741	73.1383	95.2783	85.9853	63.0437	67.2091	82.9108	68.5189	59.5888	81.088	76.112	392.555	73.7198	92.055	359.198	76.8949	85.1968	78.0801	78.3335	338.087	68.4687	67.3037	337.89	68.422	69.5942	858.612	65.7158	181.071	1130.9	72.6647	731.504	53.035	75.0833	104.808	52.2716	89.9544
AT5G53510_at	AT5G53510	150.154	486.208	155.737	95.5132	110.861	52.3485	99.6639	104.091	318.752	138.168	108.141	241.312	103.773	159.835	475.16	82.4686	101.442	80.9306	92.8702	217.399	74.6828	86.9502	212.947	434.281	103.83	262.519	341.686	94.2841	207.882	142.534	125.073	277.645	263.235	79.6251	398.141	98.1144	96.6188	1938.7	110.212	163.889	2456.43	106.44	271.654	55.4981	114.375	185.698	52.0737	151.289
AT5G55140_at	AT5G55140	640.791	353.897	686.435	488.913	505.153	431.935	528.895	479.547	158.625	458.723	478.851	511.742	536.032	485.738	229.032	491.532	566.978	670.015	422.3	408.363	526.908	533.802	613.237	713.623	807.555	473.965	1186.46	563.972	582.419	613.463	666.573	876.254	569.122	777.084	523.587	540.507	760.234	1128.7	456.467	877.225	1619.15	503.853	804.319	1021.26	312.275	471.346	754.83	692.189
AT5G59040_at	AT5G59040	203.644	518.828	165.811	276.498	141.649	193.382	204.793	117.488	327.01	259.578	140.324	161.958	213.269	110.61	853.579	221.33	149.357	91.1073	227.569	123.717	133.614	185.78	116.192	526.311	91.3739	152.262	519.159	138.091	119.803	154.704	151.913	444.53	307.16	118.679	484.538	236.488	137.157	5581.59	178.13	242.492	5809.26	124.464	334.235	132.001	421.867	165.937	107.647	170.623
AT5G63750_at	AT5G63750	76.2451	267.212	111.527	73.0416	71.6562	52.2406	72.7031	164.09	1140.32	82.4862	151.256	592.587	77.4255	134.214	319.952	119.705	68.754	192.805	76.9206	120.4	173	75.3794	103.714	380.192	62.2777	94.8995	353.497	74.8649	94.8369	132.593	63.7457	328.465	107.933	65.1275	368.792	91.9655	79.7675	1129.44	73.1793	398.047	1774.19	71.1752	1058.88	59.3385	133.234	124.38	56.9252	112.113
AT5G65205_at	AT5G65205	146.766	145.269	159.878	163.307	101.967	185.05	196.914	112.562	303.282	172.479	133.941	100.098	162.119	132.022	123.307	165.085	178.865	116.338	145.48	132.833	106.03	113.052	152.576	294.476	156.05	143.04	224.922	175.823	141.736	478.913	133.762	341.094	1703.04	167.845	239.106	175.917	226.069	415.415	167.862	306.312	4687.2	122.298	139.012	285.447	121.944	111.823	276.538	127.565
AT1G06130_at	AT1G06130	259.349	192.205	210.555	381.922	292.28	294.429	318.609	257.997	245.636	384.779	280.972	402.406	367.448	333.144	291.214	491.593	268.351	480.942	483.565	364.51	423.199	298.234	398.653	93.6354	256.856	425.45	133.605	265.117	455.97	247.972	261.276	110.154	256.994	272.385	218.789	242.548	260.314	954.109	302.571	168.094	916.514	290.305	247.792	460.988	239.755	174.652	414.524	152.562
AT1G10110_at	AT1G10110	126.28	187.999	134.554	119.602	103.217	85.8127	114.715	86.7693	260.216	122.841	79.619	441.849	132.372	88.2585	198.113	108.892	95.8081	287.333	122.129	95.5927	325.61	102.912	159.957	393.33	100.49	139.491	398.739	126.192	180.928	98.0964	100.223	333.128	88.39	100.672	356.075	93.8267	119.013	824.978	97.1779	382.477	786.884	99.53	304.812	303.99	97.224	237.555	319.503	156.318
AT1G14570_at	AT1G14570	822.461	601.816	916.468	947.034	1154.9	754.005	1046.34	1209.74	414.699	817.579	1215.27	1222.23	967.971	1267.98	710.398	1780.81	944.639	1829.14	1165.75	1311.7	1774.79	1287.58	1299.22	511.62	1492.32	1455.47	529.054	1136.88	1373.41	1237.85	989.119	952.315	1366.41	1216.22	809.683	1330.62	1240.65	3088.7	1022.07	963.527	2747.99	1942.05	1927.99	1703.87	1294.49	1345.87	1470.67	1110.43
AT1G23410_at	AT1G23410	664.859	304.214	1649.69	142.966	352.883	258.741	231.625	500.5	217.74	176.278	362.959	847.349	291.298	306.302	293.157	157.305	558.019	941.582	130.643	259.723	857.848	164.782	226.058	1103.38	1108.05	268.675	619.174	366.575	222.636	607.482	489.656	616.044	483.297	859.15	413.894	366.579	1220.67	3061.14	192.848	1390.79	2945.03	292.409	927.115	762.835	312.609	991.669	1273.08	1499.47
AT1G35470_at	AT1G35470	405.619	102.234	195.864	314.497	315.569	624.643	395.391	326.418	362.921	398.732	325.37	218.366	363.297	348.383	152.833	408.422	361.134	397.436	343.311	323.288	407.174	338.653	423.811	159.48	268.114	413.027	194.588	247.004	421.389	376.629	465.334	239.932	330.461	280.552	182.277	277.431	228.599	1057.44	324.35	588.387	1053.16	281.443	539.491	469.426	186.292	205.116	271.268	159.292
AT1G53650_at	AT1G53650	214.078	333.027	185.175	234.356	265.702	251.519	247.28	272.371	119.914	240.123	277.117	205.098	199.394	264.188	498.966	236.197	191.9	335.531	195.66	241.641	273.302	252.923	187.273	309.454	228.791	135.168	301.357	273.273	177.365	227.544	182.82	1105.55	293.789	275.322	886.507	297.322	226.643	2249.48	246.466	418.813	1955.82	233.421	260.51	343.516	500.469	196.205	248.216	168.62
AT1G60180_at	AT1G60180	68.4457	93.9893	80.0078	71.8862	57.4406	31.7773	63.558	42.0139	115.763	66.0517	50.333	118.52	67.7406	52.2575	85.2157	62.6519	40.1474	56.491	67.3645	51.9653	46.6771	55.3703	49.6644	193.009	53.0921	66.5017	224.15	67.8357	56.8926	46.6513	42.527	177.267	45.6398	53.8704	178.579	48.8991	45.8807	760.381	58.3552	105.3	594.902	64.2157	123.938	50.8343	56.0342	115.533	43.1886	91.8904
AT1G61990_at	AT1G61990	272.492	295.535	279.578	187.466	220.451	372.24	172.139	271.913	202.594	156.18	255.822	279.016	185.923	296.914	178.982	243.91	319.793	317.548	185.519	261.798	270.948	148.783	490.106	420.315	492.544	437.589	261.999	236.326	516.84	372.669	292.167	642.795	328.578	466.023	380.104	275.866	231.864	1861.95	180.197	488.47	1076.18	229.152	507.845	419.053	151.182	191.514	438.992	266.331
AT1G78160_at	AT1G78160	112.279	400.624	153.189	91.8041	97.6642	70.6704	87.8473	73.4433	138.844	100.032	69.1556	350.835	90.2992	92.8489	256.148	92.2237	64.0152	79.5305	85.7272	103.161	77.9136	81.6589	109.057	460.908	59.9944	116.583	436.936	72.529	120.982	67.965	77.7844	358.176	85.5278	64.3646	348.892	122.319	85.4111	881.554	83.5953	221.525	880.607	89.7042	362.141	66.063	557.734	187.171	54.7401	175.548
AT1G78750_at	AT1G78750	72.7008	139.82	81.6242	102.791	65.5138	97.1207	95.5282	58.7772	247.845	90.9785	60.85	118.294	72.6981	52.7107	226.513	80.5676	72.0607	52.9195	69.1339	54.5711	48.2429	111.641	60.9934	190.213	47.8904	81.0493	186.8	84.2662	76.7172	44.5578	59.8535	169.814	57.8168	49.1597	189.784	56.9936	56.7561	812.868	57.6486	140.9	682.149	63.0437	144.546	41.8605	72.3985	79.5056	38.2409	62.7526
AT1G79150_at	AT1G79150	323.35	150.929	368.211	109.16	175.126	564.388	239.063	182.578	788.114	124.237	158.472	346.316	233.047	219.535	240.37	170.189	568.127	487.773	135.713	266.324	348.627	133.463	216.368	261.21	569.508	254.384	364.842	285.79	290.695	400.216	237.393	365.254	305.348	534.989	290.931	327.806	344.908	1677.74	245.814	465.989	1627.17	256.485	973.891	506.315	142.253	292.669	526.908	373.002
AT2G05160_at	AT2G05160	156.921	444.293	54.8185	47.3586	116.928	103.902	53.2697	51.0493	330.666	79.5875	52.562	94.185	101.42	72.6773	518.32	31.1204	186.111	29.136	85.3375	54.0755	39.3495	43.1657	58.2907	137.976	34.3165	37.7226	96.0674	49.8721	37.9666	85.7497	153.123	79.0206	213.606	33.5287	83.575	150.583	76.5969	1244.17	96.6526	83.8962	1102.98	34.3857	164.562	29.8781	568.248	35.4444	35.4992	54.2438
AT2G11810_at	AT2G11810	148.149	432.942	84.7652	236.357	178.108	246.44	130.625	267.51	232.895	198.224	164.053	269.355	172.082	121.271	372.135	556.578	153.502	109.016	215.335	118.089	101.662	280.153	120.203	414.046	107.293	141.15	435.447	114.156	120.096	104.219	192.818	453.397	132.061	95.4653	374.327	130.257	160.179	1846.08	156.995	177.002	1409.41	116.242	135.022	74.2444	168.731	125.296	99.9584	124.997
AT2G30940_at	AT2G30940	112.575	250.285	122.881	103.822	102.981	79.994	107.843	93.5541	196.777	113.342	85.9346	321.089	118.362	87.5435	244.509	79.0395	106.655	68.0554	108.438	90.0165	78.7464	83.6879	102.061	387.515	91.7746	125.166	344.208	102.101	131.932	73.0276	97.0453	400.404	89.4036	91.7825	352.717	99.8107	97.7476	2310.34	99.0745	254.753	1449.26	104.141	304.84	121.141	139.032	178.578	90.8031	151.582
AT2G34820_at	AT2G34820	69.8928	200.052	63.146	43.4157	46.2718	49.9468	47.868	40.999	168.291	45.8237	45.9557	104.472	53.3279	53.9173	204.608	36.1807	50.1952	25.9589	33.9061	53.6614	30.0313	40.6234	66.7837	42.1885	63.9637	77.6267	40.7936	40.5762	76.1666	54.6246	80.2593	34.6049	63.8273	41.0159	42.0416	48.301	39.5293	417.106	49.7406	116.518	377.114	54.6485	116.161	107.669	55.7474	38.2713	89.7775	43.6694
AT2G39820_at	AT2G39820	68.1951	741.208	97.1823	87.6519	78.1953	75.598	77.5671	81.9545	524.137	82.9078	79.6361	200.51	77.5205	79.9292	833.102	110.204	66.6746	146.792	76.1994	85.4907	131.825	125.501	111.195	385.569	73.0593	122.887	381.233	70.2445	121.196	119.068	79.8388	360.645	129.043	70.9918	281.894	160.97	67.4296	2350.74	81.5057	791.631	2140.43	75.3142	164.179	103.59	516.89	133.088	87.6714	96.8283
AT2G42140_at	AT2G42140	29.0537	199.826	54.3851	37.1297	27.5706	32.4054	29.3791	32.1897	87.5871	36.3715	32.118	147.596	28.9711	33.7235	95.3108	42.7178	32.5559	22.8804	33.0419	37.5597	22.0407	37.5611	58.1346	75.369	46.5212	79.3161	56.8987	31.3877	75.2791	90.837	42.4419	101.713	76.5515	22.7345	74.2487	50.9395	36.2119	468.814	33.458	93.0839	385.163	41.6817	82.0764	74.4458	146.38	59.6997	75.3788	66.5954
AT3G10580_at	AT3G10580	86.5633	237.297	132.065	93.9625	86.8003	74.7494	82.7136	77.2364	120.377	87.6351	73.3695	214.294	91.6834	92.6922	213.358	92.1668	71.87	68.1848	98.193	94.2035	62.2875	94.1693	118.588	149.511	79.9098	139.462	185.744	67.6911	134.111	118.617	99.9697	225.391	87.1084	58.3913	176.07	73.6665	62.7041	574.551	105.75	106.284	518.951	83.2556	196.938	96.4461	86.1932	171.23	91.1918	127.858
AT3G14450_at	AT3G14450	275.081	690.649	310.104	309.948	243.333	199.437	235.646	353.783	331.143	383.779	359.717	694.036	303.88	301.353	535.456	296.244	316.614	227.817	298.376	309.502	345.497	292.447	317.874	681.56	400.935	339.243	724.158	281.104	308.779	301.156	415.14	627.443	423.486	384.275	591.406	385.534	216.909	1121.6	298.701	244.638	1087.84	258.399	280.995	314.617	682.578	376.521	267.853	336.346
AT3G15440_at	AT3G15440	7.5877	42.0012	10.0405	9.76591	11.231	27.9996	11.1204	4.87406	32.7206	8.32673	7.49541	60.7818	9.13306	6.89916	58.6573	16.5023	10.3748	44.5352	12.7739	13.1476	63.7402	9.19606	13.6631	29.0342	17.5433	29.4457	27.7928	9.91401	13.2011	18.0519	6.57024	18.4388	28.8344	8.99012	20.0961	14.7139	14.5894	769.927	9.45358	80.4211	744.425	11.8671	57.4614	22.2358	21.8096	9.93285	20.5068	10.3602
AT3G16840_at	AT3G16840	805.354	367.231	767.179	532.769	555.72	1270.71	649.144	609.432	342.072	489.275	517.642	549.04	705.85	520.068	521.694	843.451	1168.64	775.607	616.36	498.491	845.544	534.312	566.157	1485.08	1250.08	609.001	843.711	846.197	605.599	865.377	781.495	909.338	985.066	1007.67	835.234	890.341	705.933	2893.21	714.317	1049.35	2458.02	734.402	773.858	1077.1	408.172	634.52	979.622	816.662
AT3G45320_at	AT3G45320	33.6988	297.65	31.889	29.4498	27.2569	24.4201	22.3712	24.1992	86.2633	28.1169	40.1447	62.2347	30.1413	87.2616	270.917	23.0236	20.9572	32.4748	26.6848	129.403	29.1247	22.6171	181.298	207.881	24.5069	252.675	163.459	26.4561	246.352	27.4573	24.9773	165.175	75.2523	27.5247	145.8	54.969	29.4479	1493.82	22.2791	61.1454	1029.16	26.323	75.0888	31.9547	110.122	38.8738	27.5439	25.6005
AT3G57157_at	AT3G57157	133.741	399.703	129.145	121.632	100.221	58.0522	103.165	97.0814	124.872	522.859	83.6738	151.664	122.237	80.1003	159.844	57.4731	151.167	61.9282	67.086	87.0734	56.707	60.2148	78.8331	394.517	62.0623	100.335	315.547	125.165	100.763	67.845	240.056	208.484	147.127	63.957	247.655	181.066	174.297	1162.24	180.153	97.6323	1157.3	76.0174	160.922	62.7087	225.524	146.248	54.9467	147.65
AT4G10260_at	AT4G10260	114.959	1029.03	187.093	102.607	114.59	54.7615	102.427	93.7072	140.597	130.441	110.978	246.393	101.802	137.867	1171.64	86.6681	103.261	92.742	86.2735	128.071	90.5373	101.847	135.211	560.796	116.288	193.343	488.623	102.123	165.224	96.4767	96.8444	554.467	396.811	102.407	417.066	561.092	94.0155	3480.3	127.1	282.384	3243.36	135.898	275.442	117.244	1170.35	190.12	105.52	185.391
AT4G20100_at	AT4G20100	36.3648	80.4385	35.8962	38.0048	34.4401	41.5324	34.7169	29.7334	102.012	38.2817	30.0241	94.0111	39.1804	40.9266	87.9927	30.3508	33.369	37.3525	29.6302	34.7907	40.7049	30.7469	38.5767	174.706	34.3105	51.8584	177.023	32.5818	62.8856	35.709	33.1805	144.675	32.1154	38.0895	143.278	27.9532	28.3219	615.905	29.1192	152.861	338.948	32.6061	101.82	43.8489	35.7432	57.0174	45.4316	40.137
AT4G26440_at	AT4G26440	34.5683	260.118	38.3382	31.9391	27.5673	29.0935	30.2948	28.889	136.651	31.4119	28.4078	241.451	30.5743	32.8944	361.203	34.8883	31.9147	26.8815	30.9159	35.6849	30.0654	26.5045	42.6753	123.138	34.9621	40.1553	114.745	27.1613	41.7733	32.3056	33.0019	148.994	47.386	27.8862	110.156	47.5193	28.1824	1467.67	29.2967	167.857	1399.65	34.6917	146.529	39.1859	129.912	49.331	40.1299	47.9265
AT5G06520_at	AT5G06520	102.103	245.9	141.357	92.3242	78.2172	66.5917	87.2299	114.556	143.661	74.557	132.833	157.907	94.4373	171.608	171.721	58.5448	67.5298	55.8729	90.5091	185.875	52.367	120.179	158.916	298.69	93.8516	143.29	414.216	82.1594	144.119	90.801	106.269	277.906	87.7897	90.8427	234.951	94.6904	95.8617	751.151	99.3128	207.576	662.939	98.2029	289.788	114.493	117.314	146.892	105.949	121.496
AT5G13130_at	AT5G13130	20.6062	105.993	35.2658	21.966	23.496	47.3974	14.0131	24.97	135.451	24.7264	23.3561	114.16	19.3322	32.6506	127.825	25.1655	22.8927	17.0367	22.6117	35.5997	15.1102	22.2492	50.2384	73.2369	32.4006	52.5082	78.2904	23.5273	57.28	29.1135	34.369	104.307	32.2485	18.2878	63.8351	29.1144	20.8474	373.977	24.3295	67.201	313.63	26.0512	155.229	61.317	31.0219	45.6334	47.2347	29.8487
AT5G40040_at	AT5G40040	401.047	862.349	459.438	260.696	324.288	173.715	323.066	248.547	489.131	294.786	275.135	1095.94	277.757	271.955	889.483	196.522	290.246	440.507	236.209	252.106	665.411	265.828	286.474	1276.64	320.538	358.103	1294.22	316.21	348.124	347.734	307.2	1057.37	495.865	399.644	849.309	578.72	292.006	2640.86	288.724	931.503	2130.02	217.311	962.272	288.075	1405.4	471.83	344.117	479.443
AT5G46795_at	AT5G46795	72.5747	446.82	74.3673	56.9735	56.686	50.5385	49.2263	60.9251	119.779	65.518	57.2232	125.033	60.877	62.4749	398.311	54.2254	52.7581	44.8036	60.2201	63.2458	38.6296	47.3502	75.0518	307.546	56.2707	79.253	253.559	54.4034	85.3835	45.1593	66.121	298.121	104.963	48.2338	296.408	205.215	50.219	1787.99	63.642	92.6135	1428.45	59.3311	145.31	60.8501	534.53	97.2252	50.3735	92.9517
AT5G54520_at	AT5G54520	95.8081	135.952	131.62	109.609	123.158	185.46	92.0932	118.615	173.281	105.205	120.68	110.695	91.3117	123.772	178.777	166.527	103.04	186.971	120.913	102.081	177.32	129.387	167.344	254.82	113.074	156.575	292.996	106.399	202.547	117.814	95.5303	250.75	115.943	116.786	254.548	108.142	149.796	572.542	108.902	150.1	399.885	131.69	293.505	183.406	136.294	187.568	201.791	133.65
AT5G59240_at	AT5G59240	189.131	233.559	477.659	112.987	121.271	211.759	183.823	75.6122	271.935	132.539	62.2903	389.258	156.544	68.0201	615.482	82.5601	139.149	170.457	80.8427	58.1159	248.556	113.771	48.3087	352.943	159.479	67.2689	661.489	185.164	61.9054	152.248	124.52	407.816	178.744	173.749	390.66	141.023	406.574	3079.21	96.6917	1521.35	2891.04	94.0613	415.552	321.58	186.156	259.512	482.164	422.49
[truncated: 28 more columns]
