# Supplementary material for: Transcriptome Analysis of the Arabidopsis Megaspore Mother Cell Uncovers the Importance of RNA Helicases for Plant Germline Development
Source: PLoS Biol. 2011 Sep 20;9(9):e1001155. doi: 10.1371/journal.pbio.1001155 (PMC3176755; doi:10.1371/journal.pbio.1001155)
Supplement: Table S9 — AtPANP present and absent calls and p values for MEM. AtPANP present and absent calls and p values for MEM for all samples of the tissue atlas not included in Table S1 and additional samples from microgametogenesis [92] available as additional datasheet. (XLS) [file pbio.1001155.s019.xls]

## Sheet: Mneme_new_pvals.xls
Tissue array	PANP-pvalue	PANP P/A call
young_leaf	0.142386	A
young_leaf2	0.218398	A
young_leaf3	0.0835192	A
mature_leaf	0.563053	A
mature_leaf2	0.587469	A
mature_leaf3	0.517609	A
petiole	0.336112	A
petiole2	0.373639	A
petiole3	0.357737	A
cotyledon	0.698654	A
cotyledon2	0.708873	A
cotyledon3	0.602615	A
whole_plant	0.535847	A
whole_plant2	0.403942	A
whole_plant3	0.414764	A
senescent_leaf	0.126581	A
senescent_leaf2	0.183368	A
senescent_leaf3	0.254211	A
cauline_leaf	0.420429	A
cauline_leaf2	0.737617	A
cauline_leaf3	0.618699	A
internode_shoot	0.506589	A
internode_shoot2	0.591278	A
internode_shoot3	0.567941	A
flower_st6	0.00407353	P
flower_st6_2	0.00466054	P
flower_st6_3	0.00511525	P
hypocotyl	0.126731	A
hypocotyl2	0.139792	A
hypocotyl3	0.137591	A
flower_st9	0.0392898	A
flower_st9_2	0.0222034	A
flower_st9_3	0.0227194	A
flower_st11	0.131079	A
flower_st11_2	0.0433488	A
flower_st11_3	0.064011	A
flower_st12	0.202242	A
flower_st12_2	0.125994	A
flower_st12_3	0.111718	A
sepal	0.199736	A
sepal2	0.203083	A
sepal3	0.279785	A
petal	0.164836	A
petal2	0.260808	A
petal3	0.196682	A
stamen	0.408362	A
stamen2	0.369464	A
stamen3	0.350387	A
carpel	0.0202519	A
carpel2	0.0192001	P
carpel3	0.0284631	A
flower_st15	0.244961	A
flower_st15_2	0.195467	A
flower_st15_3	0.314451	A
root_d7	0.0272235	A
root_d7_2	0.0649482	A
root_d7_3	0.0741662	A
pedicel	0.309655	A
pedicel2	0.352235	A
pedicel3	0.335183	A
sepal_st15	0.445871	A
septal_st15_2	0.596977	A
sepal_st15_3	0.565118	A
petal_st15	0.621836	A
petal_st15_2	0.714	A
petal_st15_3	0.452191	A
stamen_st15	0.68307	A
stamen_st15_2	0.627614	A
stamen_st15_3	0.673979	A
carpel_st15	0.0166069	P
carpel_st15_2	0.0384335	A
carpel_st15_3	0.0315432	A
leaf	0.511554	A
leaf2	0.580123	A
leaf3	0.580085	A
pollen_Schmid	0.396365	A
pollen_Schmid2	0.444426	A
pollen_Schmid3	0.649935	A
silique_glob_emb	0.54882	A
silique_glob_emb2	0.336593	A
silique_glob_emb3	0.526873	A
silique_heart_emb	0.226947	A
silique_heart_emb2	0.311895	A
silique_heart_emb3	0.377455	A
silique_triang_emb	0.539113	A
silique_triang_emb2	0.346393	A
silique_triang_emb3	0.374994	A
seed_torpedo	0.697888	A
seed_torpedo2	0.655538	A
seed_torpedo3	0.571267	A
shoot	0.00596037	P
shoot2	0.0241069	A
shoot3	0.0319181	A
seed_walk_stick	0.878164	A
seed_walk_stick2	0.878449	A
seed_walk_stick3	0.737646	A
seed_early_curl_cot	0.936749	A
seed_early_curl_cot2	0.89087	A
seed_early_curl_cot3	0.86372	A
seed_early_green_cot	0.759419	A
seed_early_green_cot2	0.958656	A
seed_early_green_cot3	0.897352	A
seed_green_cot1	0.823453	A
seed_green_cot2	0.671799	A
seed_green_cot3	0.703115	A
early_rosette	0.302322	A
early_rosette2	0.181632	A
early_rosette3	0.181608	A
inflor_shoot	0.00124565	P
inflor_shoot2	0.0026985	P
inflor_shoot3	0.00779979	P
root_d17	0.124378	A
root_d17_2	0.125128	A
root_d17_3	0.0948831	A
root_endodermis	0.786571	A
root_endodermis2	0.478638	A
root_endodermis3	0.492391	A
root_stele	0.169043	A
root_stele2	0.352784	A
root_stele3	0.390523	A
root_xylem	0.0660456	A
root_xylem2	0.663248	A
root_xylem3	0.1367	A
root_columella	0.575955	A
root_columella2	0.598459	A
root_columella3	0.461062	A
root_cortex	0.81089	A
root_cortex2	0.681649	A
root_cortex3	0.668845	A
root_epidermis	0.00328891	P
root_epidermis2	0.00369233	P
root_epidermis3	0.0466085	A
root_ground_tissue	0.0314889	A
root_ground_tissue2	0.271424	A
root_ground_tissue3	0.191361	A
root_protophloem	0.607596	A
root_protophloem2	0.794839	A
root_protophloem3	0.684351	A
lateral_root_cap	0.418159	A
lateral_root_cap2	0.174949	A
lateral_root_cap3	0.458108	A
root_pericycle	0.270789	A
root_pericycle2	0.254701	A
root_pericycle3	0.420333	A
root_companion_cell	0.143402	A
root_companion_cell2	0.112928	A
root_companion_cell3	0.514976	A
root_atrichoblast	0.253216	A
root_atrichoblast2	0.124307	A
root_atrichoblast3	0.184283	A
seedling	0.0221085	A
seedling2	0.00734511	P
seedling3	0.00791671	P
glob_embryo_apical	0.80185	A
glob_embryo_apical2	0.60132	A
glob_embryo_apical3	0.706122	A
globular_embryo_basal	0.842799	A
globular_embryo_basal2	0.903085	A
globular_embryo_basal3	0.796345	A
heart_embryo_cot	0.227952	A
heart_embryo_cot2	0.787277	A
heart_embryo_cot3	0.608631	A
heart_embryo_root	0.575144	A
heart_embryo_root2	0.939382	A
heart_embryo_root3	0.666718	A
Meristem_Clavata3_1	0.00189652	P
Meristem_Clavata3_2	0.000244371	P
Meristem_Clavata3_3	0.000505509	P
Meristem_Fil	0.000135224	P
Meristem_Fil	0.00047296	P
Meristem_Fil	0.00144589	P
seed_coat_globEmb	0.557475	A
seed_coat_globEmb2	0.46398	A
peripheral_endosperm_globEmb	0.0645851	A
peripheral_endosperm_globEmb2	0.0210219	A
micropylar_endosperm_globEmb	0.617243	A
micropylar_endosperm_globEmb2	0.47446	A
embryo_proper_globEmb	0.105127	A
embryo_proper_globEmb2	0.013105	P
chalazal_endosperm_globEmb	0.59272	A
chalazal_endosperm_globEmb2	0.800239	A
chalazal_endosperm_globEmb3	0.772674	A
uninucleate_microspore	5.99971e-05	P
uninucleate_microspore2	0.00541707	P
bicellular_pollen	5.39306e-05	P
bicellular_pollen2	0.00680446	P
tricellular_pollen	0.329475	A
tricellular_pollen2	0.663846	A
mature_pollen_grain	0.536331	A
